# Supplementary material for: Identification of small RNAs during cold acclimation in Arabidopsis thaliana
Source: BMC Plant Biol. 2020 Jun 29;20:298. doi: 10.1186/s12870-020-02511-3 (PMC7325139; doi:10.1186/s12870-020-02511-3)
Supplement: Supplementary file 1 — Additional file 1 Table S1: Total mRNA sequencing reads mapping to the A. thaliana reference genome after adapter trimming in control and cold treated samples (biological triplicates). Table S2: Total sRNA sequencing reads mapping to different sRNA producing RNA classes for control and cold treated samples. Table S3: sRNA size distribution in reads per million. The size distribution of total sRNAs derived from control and cold treated samples after adapter trimming. [file 12870_2020_2511_MOESM1_ESM.xlsx]

## Sheet: Table S1.
Table S1. Total mRNA sequencing reads mapping to the A. thaliana reference genome after adapter trimming in control and cold treated samples (biological triplicates)
	Pair ended read files of samples		Input Reads	Mapped Reads		Multiple alignment	Reads mapped to RNA classes
							miRNA %		lnc_RNA %		ncRNA %		antisense_lncRNA		tRNA %		rRNA %		snRNA		snoRNA		Average of input reads	Average of mapped reads
	3h
Biological replicate 1	Cold_1 and Cold_2	379	5882774	4085496	69.4% of input)	2234288 (54.7%)	388933	9.51985	8968	0.219508	96611	2.36473	2015	0.0493208	44694	1.09397	22302	0.545882	667	0.016326	7731	0.18923	7.9093e+06	5784691
Biological replicate 2	Cold_1 and Cold_2	389	9887987	6716719	67.9% of input)	3973248 (59.2%)	530877	7.90381	14003	0.20848	144576	2.15248	3124	0.0465108	65464	0.974643	47286	0.704004	521	0.00775676	17865	0.265978
Biological replicate 3	Cold_1 and Cold_2	384	7957129	6551858	82.3% of input)	4109824 (62.7%)	295636	4.51225	12595	0.192236	111479	1.70149	3833	0.0585025	162706	2.48336	23233	0.354602	703	0.0107298	52829	0.806321
Biological replicate 1	Control_1 and Control_2	399	6408976	5518831	86.1% of input)	2890456 (52.4%)	871012	15.7825	10769	0.195132	104875	1.90031	2459	0.0445565	84561	1.53223	15757	0.285513	732	0.0132637	8187	0.148347	7145537	5.56668e+06
Biological replicate 2	Control_1 and Control_2	394	7534634	5250178	69.7% of input)	2654447 (50.6%)	532932	10.1507	13411	0.255439	149817	2.85356	2601	0.0495412	57764	1.10023	23771	0.452766	838	0.0159614	9713	0.185003
Biological replicate 3	Control_1 and Control_2	359	7493001	5931024	79.2% of input)	3069441 (51.8%)	609424	10.2752	13467	0.22706	123690	2.08547	2584	0.0435675	104663	1.76467	16005	0.269852	381	0.00642385	7122	0.12008
	6hr
Biological replicate 1	Cold_1 and Cold_2	449	9143203	6793483	74.3% of input)	3472296 (51.1%)	571603	8.41399	16961	0.249666	137509	2.02413	3340	0.0491648	274317	4.03794	26586	0.391346	904	0.0133069	81390	1.19806	8.67709e+06	6336166
Biological replicate 2	Cold_1 and Cold_2	454	8061456	5472290	67.9% of input)	3043138 (55.6%)	646203	11.8086	10760	0.196627	98950	1.8082	2577	0.0470918	87652	1.60174	31755	0.580287	503	0.00919176	35103	0.641468
Biological replicate 3	Cold_1 and Cold_2	459	8826625	6742725	76.4% of input)	4186891 (62.1%)	495871	7.35416	12000	0.17797	90655	1.34449	4166	0.0617851	228949	3.3955	19488	0.289023	527	0.00781583	42279	0.627031
Biological replicate 1	Control_1 and Control_2	414	7130445	6069255	85.1% of input)	3167790 (52.2%)	467742	7.70674	14316	0.235877	111728	1.84088	2800	0.0461342	156685	2.58162	14564	0.239964	775	0.0127693	50644	0.834435	8.08199e+06	7091652
Biological replicate 2	Control_1 and Control_2	424	8494091	7505215	88.4% of input)	4035314 (53.8%)	498662	6.64421	18287	0.243657	177750	2.36835	3750	0.0499653	122868	1.6371	17630	0.234903	1266	0.0168683	69222	0.922319
Biological replicate 3	Control_1 and Control_2	429	8621442	7700486	89.3% of input)	4340945 (56.4%)	530388	6.88772	17310	0.224791	140317	1.82218	4369	0.0567367	77390	1.005	24838	0.322551	721	0.00936305	50570	0.656712
	2d
Biological replicate 1	Cold_1 and Cold_2	404	8373723	6052564	72.3% of input)	2971049 (49.1%)	599071	9.89781	15589	0.25756	142714	2.35791	2763	0.0456501	98128	1.62126	24704	0.408158	823	0.0135975	24841	0.410421	7087606	4789154
Biological replicate 2	Cold_1 and Cold_2	409	10423847	6755052	64.8% of input)	4060471 (60.1%)	361737	5.35506	12884	0.190731	94317	1.39624	4044	0.0598663	177484	2.62743	49937	0.739254	1217	0.0180161	57849	0.856381
Biological replicate 3	Cold_1 and Cold_2	419	2465248	1559846	63.3% of input)	975837 (62.6%)	72042	4.61853	2560	0.164119	16891	1.08286	1066	0.0683401	36370	2.33164	15182	0.973301	398	0.0255153	19087	1.22365
Biological replicate 1	Control_1 and Control_2	464	4398797	3763099	85.5% of input)	1744817 (46.4%)	434539	11.5474	9609	0.255348	87317	2.32035	1594	0.0423587	120738	3.20847	4556	0.12107	334	0.00887566	28823	0.765938	8.07e+06	6.8581e+06
Biological replicate 2	Control_1 and Control_2	469	11312441	9896377	87.5% of input)	4453684 (45.0%)	1143734	11.5571	27569	0.278577	212116	2.14337	5576	0.0563439	378650	3.82615	10450	0.105594	712	0.00719455	84355	0.852383
Biological replicate 3	Control_1 and Control_2	474	8498748	6914834	81.4% of input)	3480584 (50.3%)	677922	9.80388	17677	0.255639	134765	1.94893	2987	0.043197	172092	2.48874	11928	0.172499	316	0.00456989	42431	0.613623

## Sheet: Table S2.
Table S2: Total sRNA sequencing reads mapping to different sRNA producing RNA classes for control and cold treated samples
	samples	Raw reads mapped	Total raw reads mapped
Biological replicate 1	Control 3 h 1	6073290
Biological replicate 2	Control 3 h 2	6825670	19056676
Biological replicate 3	Control 3 h 3	6157716
Biological replicate 1	Control 6h 1	5955839
Biological replicate 2	Control 6h 2	7126909	20227325
Biological replicate 3	control 6h 3	7144577
Biological replicate 1	Control 2 d 1	7595511
Biological replicate 2	Control 2 d 2	8893082	23036841
Biological replicate 3	Control 2 d 3	6548248
Biological replicate 1	Cold 3h 1	4982764
Biological replicate 2	Cold 3h 2	8956427	19539417
Biological replicate 3	Cold 3h 3	5600226
Biological replicate 1	Cold 6h 1	6589507
Biological replicate 2	Cold 6h 2	6039916	18669339
Biological replicate 3	Cold 6h 3	6039916
Biological replicate 1	Cold2d 1	7100083
Biological replicate 2	Cold2d 2	7697347	16544479
Biological replicate 3	Cold2d 3	1747049
	Control 3 h	Control 6 h	Control 2 d	Cold 3 h	Cold 6 h	Cold 2 d	total reads in control samples	total reads in cold treated samples	Percentage of mapped reads from control samples	Percentage of mapped reads from cold treated samples
cis-NATs	470706	554482	592319	488529	436965	307052	1617507	1232546	2.59545	2.25109
lncRNA and ncRNA	911999	1045270	1250366	787120	765438	662119	3207635	2214677	5.14697	4.04483
phas	65009	67140	109438	47086	50961	37829	241587	135876	0.38765	0.248161
miRNA precursor	2796527	2154232	4039215	1826960	2395856	1515310	8989974	5738126	14.4253	10.48
TAS	519554	574175	813462	459017	427898	357347	1907191	1244262	3.06028	2.27249
trans-NATs	1674520	2186362	2518692	1560767	1544424	1215673	6379574	4320864	10.2367	7.89152
miRNA	2814641	2283362	4067085	1898935	2401041	1582822	9165088	5882798	14.7063	10.7442
Total mapped reads	19056676	20227325	23036841	19539417	18669339	16544479
Sum of reads		62320842			54753235

## Sheet: Table S3.
Table S3: sRNA size distribution in reads per million. The size distribution of total sRNAs derived from control and cold treated samples after adapter trimming
	20 nt	21 nt	22 nt	23 nt	24 nt
Control 3 h	192085	445815	97120.2	63373.2	170666
Cold 3 h	99251.8	355534	88055.5	56346.1	163845
	20 nt	21 nt	22 nt	23 nt	24 nt
Control 6 h	96676.2	354656	99163.1	64318	192820
Cold 6 h	123959	332964	81597	54100.5	150187
	20 nt	21 nt	22 nt	23 nt	24 nt
Control 2 d	192377	579809	124345	83313.3	253458
Cold 2 d	118910	314318	88347.8	54637	146430
