# Supplementary material for: Identification of small RNAs during cold acclimation in Arabidopsis thaliana
Source: BMC Plant Biol. 2020 Jun 29;20:298. doi: 10.1186/s12870-020-02511-3 (PMC7325139; doi:10.1186/s12870-020-02511-3)
Supplement: Supplementary file 2 — Additional file 2 Table S4: Differentially expressed miRNAs during cold acclimation. The three sub-tables depict DE miRNAs at 3 h, 6 h and 2 d, respectively. The miRNAs highlighted in orange belong to evolutionarily conserved miRNA families. Table S5: Normalized read counts and fold changes of all miRNAs during cold acclimation. The three sub-tables depict all miRNAs at 3 h, 6 h and 2 d, respectively. Table S6: Differentially expressed cold-responsive miRNAs in A. thaliana. Fold changes of miRNAs after 3 h, 6 h and 2 d of cold treatment, considered DE when log2FC ≥ 1& ≤ − 1, Benjamini-Hochberg corrected p-value ≤0.05, Conserved miRNAs are highlighted in bold. [file 12870_2020_2511_MOESM2_ESM.xlsx]

## Sheet: Table S4.
Table S4: Differentially expressed miRNAs during cold acclimation. The three sub-tables depict DE miRNAs at 3 h, 6 h and 2 d, respectively. The miRNAs highlighted in orange belong to evolutionarily conserved miRNA families.
				Normalized counts of triplicates
Gene identifiers	miRNAs	Normalized counts	log2FC	Control 3 h replicate 1	Control 3 h replicate 2	Control 3 h replicate 3	Cold 3 h replicate 1	Cold 3 h replicate 2	Cold 3 h replicate 3
Chr5:9136126-9136145	miR156f-5p	493.418	-1.15298	1111.85	818.866	1272.71	359.584	540.357	459.422
Chr1:24921175-24921195	miR157b-3p	25.3723	-3.77485	5.28949	51.9915	40.4571	0	0	0
Chr1:24921104-24921124	miR157b-5p	26.1456	-2.64575	11.6369	22.2821	35.4	1.62708	0	2.54528
Chr2:18994826-18994846	miR159c	5007.54	1.0977	1456.73	3276.39	2385.28	6944.37	2508.09	6788.25
Chr2:16340282-16340302	miR160a-5p	98.4141	-1.08608	138.585	127.193	182.9	109.014	44.5814	49.6329
Chr4:9888986-9889006	miR160b	129.774	-1.30518	254.954	129.05	315.228	112.268	73.0212	73.813
Chr5:17516378-17516398	miR166f	80.9771	1.63107	51.837	38.0652	74.1713	309.145	48.4246	239.256
Chr3:4359182-4359202	miR169a-5p	81.5851	-1.03295	116.369	87.2714	139.914	37.4228	81.4763	38.1791
Chr5:26411635-26411655	miR170-5p	378.924	1.07363	257.069	326.804	372.542	759.845	310.532	1035.93
Chr3:19073452-19073472	miR171a-5p	315.318	1.19213	140.701	205.181	267.185	561.342	209.84	717.768
Chr3:3599791-3599811	miR172c	1.92564	-2.28118	3.1737	3.71368	9.27142	0	0	0
Chr1:234017-234037	miR2112-3p	6.23611	-2.13618	29.6212	2.78526	10.1143	3.25416	0.768645	1.27264
Chr5:16660469-16660489	miR319b	2017.49	-1.41752	3922.69	2263.49	1850.07	1464.37	872.412	338.522
Chr3:20691657-20691678	miR393b-5p	14.5785	-2.14989	53.9528	12.9979	19.3857	4.88123	5.38051	1.27264
Chr1:28568821-28568840	miR394b-5p	1402.08	-1.64695	2726.21	1462.26	1508.71	413.278	940.821	123.446
Chr2:1040948-1040968	miR398a-5p	59.0347	-1.65742	180.901	114.196	33.7142	40.6769	20.7534	31.8159
Chr2:19319866-19319886	miR408-5p	252.778	1.66663	128.006	202.395	107.043	699.643	405.076	412.335
Chr4:1535482-1535503	miR447b	50.3792	1.33625	84.6319	75.202	49.7285	165.962	181.4	202.349
Chr1:19026915-19026938	miR5653	33.4783	1.19439	19.0422	27.8526	21.9143	60.2019	33.0517	77.6309
Chr1:11786294-11786313	miR5654-5p	4.77823	-1.78967	9.52109	7.42736	16.8571	6.50831	1.53729	0
Chr1:13050784-13050803	miR773b-5p	11.3274	1.92318	0	3.71368	0.842856	9.76247	11.5297	6.36319
Chr2:3740938-3740957	miR8175	20.1498	-1.35718	47.6055	14.8547	36.2428	13.0166	10.761	10.1811
				Normalized counts of triplicates
Gene identifiers	miRNAs	Normalized counts	log2FC	Control 6 h replicate 1	Control 6 h replicate 2	Control 6 h replicate 3	Cold 6 h replicate 1	Cold 6 h replicate 2	Cold 6 h replicate 3
Chr5:3456713-3456732	miR156d-5p	25188.2	1.24093	22814.3	11966.6	13604.8	28859.2	33970.8	58460.3
Chr5:3867213-3867232	miR156e	19.7579	1.83872	10.7377	3.11814	5.61784	19.3179	29.8984	35.9006
Chr5:9136197-9136217	miR156f-3p	69.9724	-1.38487	50.3845	94.3237	90.688	29.855	27.4069	24.3611
Chr1:24913205-24913225	miR157a-3p	179.147	-2.2781	140.416	259.585	179.771	36.0016	18.6865	41.0293
Chr1:24921104-24921124	miR157b-5p	26.1456	2.29048	21.4754	7.01581	9.63058	47.4167	23.6696	178.221
Chr3:6244527-6244547	miR157c-3p	201.238	-1.84812	175.933	428.744	252.803	64.9784	31.1442	101.291
Chr1:6220650-6220670	miR159b-5p	73.3031	-1.45983	238.707	95.8828	65.809	34.2454	49.8307	33.3363
Chr2:18994826-18994846	miR159c	5007.54	1.06311	4040.67	2726.81	4377.9	5599.56	7163.16	11956.2
Chr1:17825731-17825751	miR161.1	36652.6	-1.19915	29872.2	66510.7	68186.1	34199.7	13441.8	17486.2
Chr1:17825722-17825742	miR161.2	36653.1	-1.19907	29872.2	66511.5	68186.1	34200.6	13443.1	17488.7
Chr1:24884359-24884382	miR163	7982.23	1.61036	3167.62	3921.06	5594.56	8785.26	10413.4	23656
Chr1:78932-78952	miR165a-3p	4854.4	1.38918	1093.59	1713.42	2354.68	2727.34	4955.66	8128.93
Chr4:369856-369876	miR165b	3802.62	1.64812	563.315	892.567	1226.29	1764.95	3182.94	5253.03
Chr2:19176241-19176261	miR166a-3p	18061.4	1.46499	4213.3	6489.63	6604.17	12112.3	18361.4	22781.5
Chr2:19176128-19176148	miR166a-5p	2690.62	1.7352	2296.21	1317.41	1040.91	6218.61	6641.19	4105.49
Chr5:2838737-2838757	miR166c	1913.85	2.29525	351.865	491.887	476.714	1608.66	2466.62	3641.35
Chr5:25504882-25504902	miR166g	48.9946	1.64949	14.0416	19.4884	14.4459	40.392	57.3053	87.1873
Chr1:6695544-6695564	miR169h	60.0993	1.69605	36.3429	22.6065	20.0637	68.4908	158.212	65.3904
Chr5:16660469-16660489	miR319b	2017.49	1.5938	972.173	636.1	956.638	1188.93	3318.72	4327.31
Chr5:24293211-24293231	miR391-3p	318.878	-1.08601	793.762	376.515	299.351	224.79	138.28	279.512
Chr1:9367149-9367169	miR395c	22.6629	-4.26797	28.9091	106.796	249.593	1.75617	1.24577	8.97516
Chr1:26272786-26272806	miR395e	47.9238	5.72812	0	0	0	86.0525	82.2206	170.528
Chr5:4691033-4691053	miR398b-5p	6348.07	1.33267	3465.79	3011.34	4449.33	10607.3	10199.1	8035.33
Chr5:4694705-4694725	miR398c-5p	3482.36	1.612	1609	1343.92	1995.94	5936.74	5771.64	4392.7
Chr5:24962568-24962588	miR399c-3p	644.27	-1.62939	376.645	1047.69	2337.82	486.46	198.077	335.927
Chr2:19319866-19319886	miR408-5p	252.778	1.09507	123.07	190.207	89.0829	406.554	343.832	160.271
Chr4:1535482-1535503	miR447b	50.3792	-4.80773	40.4728	42.8744	64.2039	0	0	0
Chr2:10027010-10027030	miR5595a	22.6693	-1.52714	47.9066	30.4019	33.707	15.8056	11.2119	6.41083
Chr1:19026915-19026938	miR5653	33.4783	-1.25014	31.3871	60.8037	55.3758	14.0494	18.6865	25.6433
Chr2:10026979-10026999	miR5995b	44.2523	-1.047	84.2495	53.7879	51.3631	24.5864	37.373	25.6433
Chr2:9560866-9560886	miR779.2	443.661	1.45357	272.572	237.758	216.688	662.077	828.435	601.336
Chr2:2063980-2063998	miR8180	17.7673	-1.11353	32.213	24.9451	24.879	18.4398	9.96614	5.12866
Chr3:4496826-4496846	miR823	54.2342	-1.11906	85.9014	75.6149	71.4268	38.6358	34.8815	28.2076
Chr4:2184420-2184440	miR841b-3p	28.6718	-1.25515	47.9066	31.9609	33.707	11.4151	13.7034	17.9503
Chr1:26773695-26773715	miR858a	1064.37	1.62242	799.544	400.681	603.516	1466.4	1511.12	2929.75
Chr4:7846644-7846664	miR863-5p	2974.06	-1.39589	2666.25	6713.35	4723	1966.04	1544.75	1103.94
				Normalized counts of triplicates
Gene identifiers	miRNAs	Normalized counts	log2FC	Control 2 d replicate 1	Control 2 d replicate 2	Control 2 d replicate 3	Cold 2 d replicate 1	Cold 2 d replicate 2	Cold 2 d replicate 3
Chr1:27713234-27713254	miR159a	89394.1	-1.34855	132022	118912	91105.1	42200.9	43195.8	43478.4
Chr1:6220813-6220833	miR159b-3p	113803	-1.11538	172093	137888	113159	60853.3	63904.3	63660.7
Chr2:16340282-16340302	miR160a-5p	98.4141	-1.31084	147.11	177.679	218.574	79.605	43.0714	88.4108
Chr4:9888986-9889006	miR160b	129.774	-1.2942	126.896	177.679	291.432	60.6166	71.4594	93.3225
Chr5:19009158-19009178	miR160c-5p	216.745	-1.09994	284.674	329.765	423.487	184.041	113.552	166.998
Chr1:24884359-24884382	miR163	7982.23	-2.44691	15148.4	12380.5	21890	2848.25	2589.18	2308.5
Chr2:19520770-19520790	miR164a	328.715	-2.18656	849.531	646.241	427.281	121.964	154.666	103.146
Chr1:78932-78952	miR165a-3p	4854.4	-1.42959	6066.88	6675.04	6236.18	3409.14	1091.47	1512.81
Chr4:369856-369876	miR165b	3802.62	-2.1522	7561	8373.08	7626.56	2305.62	777.244	1119.87
Chr2:19176241-19176261	miR166a-3p	18061.4	-1.75574	27169.3	28209.7	25491.2	10404.2	4684.02	6011.93
Chr5:2838737-2838757	miR166c	1913.85	-1.77602	2903.45	2961	2818.69	1102.05	484.554	633.61
Chr5:17516378-17516398	miR166f	80.9771	-1.29417	109.49	115.664	103.215	67.1895	19.5779	24.5585
Chr4:11483034-11483054	miR169g-3p	217.456	-1.61527	520.499	592.101	442.46	153.367	154.666	171.91
Chr1:22930095-22930115	miR171c-3p	270.972	-1.57405	507.585	479.39	418.933	128.536	163.476	142.44
Chr3:20587991-20588011	miR172d-3p	4.74911	-2.23218	8.98381	4.42968	12.143	0	0	0
Chr3:17402794-17402815	miR2933b	7.48343	-1.79141	10.1068	12.3047	11.3841	3.65161	0.978896	0
Chr4:12353109-12353129	miR319a	8815.12	-1.81374	10850.8	14481.6	19225.4	4642.65	3352.72	3393.99
Chr5:16660469-16660489	miR319b	2017.49	-2.52885	3069.09	4180.64	5210.86	748.579	532.52	461.701
Chr2:17029870-17029890	miR319c	7227.53	-1.27587	8321.25	8222.47	10273	5551.17	2252.44	1728.92
Chr5:24293160-24293180	miR391-5p	126.972	-1.60503	291.974	296.297	235.27	78.8747	77.3328	98.2342
Chr1:7058207-7058226	miR394a	426.214	-1.92706	724.881	718.101	1615.78	283.365	225.146	108.058
Chr1:9363206-9363226	miR395a	152.57	-2.68671	203.82	300.726	428.799	35.7857	20.5568	39.2937
Chr1:26269989-26270009	miR395d	39.3895	-1.65773	48.288	63.9843	111.564	27.0219	9.78896	29.4703
Chr1:26273939-26273959	miR395f	432.746	-1.23577	343.069	281.039	503.175	166.513	108.658	142.44
Chr2:1040948-1040968	miR398a-5p	59.0347	-1.74697	85.9077	114.68	86.5188	18.258	31.3247	24.5585
Chr4:6787108-6787128	miR5020b	84.3089	-1.3582	129.142	98.9296	74.3758	40.1677	41.1137	19.6468
Chr1:11499534-11499555	miR5648-5p	9.17583	-1.69729	16.2831	13.7812	15.9377	2.19096	5.87338	0
Chr1:7423523-7423543	miR781a	219.725	-1.05821	303.765	301.711	320.271	165.053	152.708	98.2342
Chr1:7423585-7423605	miR781b	242.221	-1.08268	334.085	351.914	399.201	169.434	174.244	147.351
Chr3:18843649-18843670	miR8167c	24.5955	-1.03376	35.3737	32.4843	31.1164	12.4155	21.5357	4.91171
Chr2:3740938-3740957	miR8175	20.1498	-1.55123	21.3365	26.5781	34.9111	5.11225	9.78896	9.82342
Chr1:22577662-22577682	miR846-3p	746.033	-1.40896	1116.24	1158.61	1152.07	414.822	379.812	432.23
Chr5:4479448-4479469	miR848	663.223	-2.37234	1306.02	1069.52	1196.84	296.51	109.636	157.175
Chr4:8336302-8336322	miR852	92.7325	-1.06984	113.421	147.164	148.752	63.5379	59.7127	63.8522
Chr1:26773695-26773715	miR858a	1064.37	-1.83905	1532.86	1719.21	2007.39	513.416	455.187	392.937
Chr3:17838154-17838174	miR861-3p	31.1285	-1.96032	66.2556	39.375	50.8488	11.6851	13.7046	4.91171
Chr4:7846835-7846855	miR863-3p	871.044	-1.11344	951.161	1154.67	1174.08	475.439	482.596	520.641
Chr5:9136197-9136217	miR156f-3p	69.9724	2.48786	17.9676	11.3203	19.7324	118.312	56.776	162.086
Chr5:9136126-9136145	miR156f-5p	493.418	2.18936	93.207	86.1327	154.064	840.599	498.258	358.555
Chr1:24913205-24913225	miR157a-3p	179.147	2.18579	61.2022	70.8749	59.1971	458.642	214.378	368.378
Chr1:24921175-24921195	miR157b-3p	25.3723	5.07462	0	0	0	59.8863	39.1559	93.3225
Chr3:6244527-6244547	miR157c-3p	201.238	1.67978	80.2928	94.4999	80.4473	227.86	250.598	496.083
Chr3:3366391-3366411	miR158a-5p	632.935	3.20323	107.806	80.7186	100.18	617.852	2948.44	3330.14
Chr2:16340342-16340362	miR160a-3p	41.7895	1.44711	34.2508	27.5625	29.5985	71.5715	88.1007	117.881
Chr5:19009095-19009115	miR160c-3p	116.223	1.73515	80.8543	63.9843	59.1971	176.007	237.872	329.085
Chr5:2634936-2634956	miR162a-3p	1354.94	1.72329	595.739	940.077	862.152	4110.25	2193.71	2205.36
Chr5:287716-287736	miR164b-3p	27.1905	1.48865	23.5825	21.164	17.4555	63.5379	59.7127	68.7639
Chr3:22922301-22922321	miR166b-3p	17.7163	1.8614	7.86083	10.3359	7.58937	52.5831	26.4302	34.382
Chr3:22922212-22922232	miR166b-5p	7.19177	1.88383	1.12298	2.46093	2.27681	7.30321	17.6201	0
Chr5:2840708-2840728	miR166d	9.93624	4.48192	0	0	0	37.9767	16.6412	29.4703
Chr5:16775636-16775656	miR166e-5p	390.584	1.40615	189.221	218.039	211.743	322.072	710.679	746.58
Chr3:4805799-4805819	miR169f-5p	56.9646	1.10897	29.1974	36.914	53.8845	48.2012	92.9952	152.263
Chr1:6695544-6695564	miR169h	60.0993	1.86306	25.267	15.75	15.9377	64.2682	98.8685	78.5873
Chr3:9878690-9878710	miR169n	6.48012	1.6724	3.36893	1.96875	5.31256	11.6851	18.599	9.82342
Chr3:19073452-19073472	miR171a-5p	315.318	1.29712	177.992	215.086	192.011	546.28	378.833	613.964
Chr1:3961430-3961450	miR171b-5p	28.6598	2.49218	11.2298	5.41406	17.4555	40.898	79.2906	137.528
Chr5:1188278-1188297	miR172b-5p	7.85808	2.15086	1.12298	3.9375	4.55362	10.9548	21.5357	29.4703
Chr5:7583305-7583324	miR3434-5p	57.3501	3.29858	11.2298	15.2578	13.6609	159.94	160.539	166.998
Chr2:16062023-16062043	miR390a-3p	255.592	1.17316	221.788	197.367	163.93	544.089	429.736	388.025
Chr5:23637034-23637053	miR390b-3p	94.779	1.87397	61.2022	65.953	50.0898	252.691	211.442	250.497
Chr1:9364540-9364560	miR395b	25.6102	1.83615	26.9514	25.5937	37.9468	136.57	81.2484	142.44
Chr1:26272786-26272806	miR395e	47.9238	4.48655	0	0	0	40.898	24.4724	44.2054
Chr5:24962497-24962517	miR399c-5p	4.54131	1.92606	2.24595	0.984374	2.27681	5.11225	9.78896	24.5585
Chr1:29016586-29016607	miR402	13.0977	1.30296	6.17637	6.39843	7.58937	28.4825	14.6834	9.82342
Chr2:19319866-19319886	miR408-5p	252.778	1.40294	119.035	133.383	78.9294	297.971	304.437	348.731
Chr4:11962960-11962980	miR5017-3p	2.44867	2.91472	0	0.984374	0	8.76385	7.83117	14.7351
Chr2:10027010-10027030	miR5595a	22.6693	1.55756	7.29934	10.8281	12.9019	27.0219	31.3247	54.0288
Chr1:1653539-1653559	miR5640	24.3025	1.13149	18.5291	15.2578	18.2145	33.5948	57.7549	24.5585
Chr2:10026979-10026999	miR5995b	44.2523	1.55601	26.9514	23.625	19.7324	61.347	92.0163	68.7639
Chr1:13050784-13050803	miR773b-5p	11.3274	5.17056	0.561488	0	0	36.5161	49.9237	54.0288
Chr2:9560902-9560922	miR779.1	42.0215	2.30671	16.8446	12.3047	21.2502	81.0656	90.0585	122.793
Chr4:12625721-12625741	miR824-3p	157.372	1.31171	102.191	121.078	87.2777	248.309	252.555	324.173
Chr2:10247390-10247411	miR831-3p	7.97146	1.63239	3.93042	2.46093	2.27681	14.6064	6.85228	14.7351
Chr2:771385-771405	miR840-3p	76.1889	1.03476	69.063	71.3671	44.7773	112.469	140.961	152.263
Chr4:7885296-7885316	miR841a-3p	112.274	1.10925	102.191	80.7186	56.9203	170.895	164.455	211.203
Chr4:12217457-12217477	miR845a	381.774	1.3688	88.7151	112.711	162.412	514.146	264.302	221.027
Chr4:7845756-7845777	miR850	239.84	1.25283	99.3834	105.82	70.5811	211.793	196.758	294.703
Chr2:10718106-10718126	miR862-5p	22.9525	1.34078	12.9142	16.2422	12.143	31.4038	39.1559	49.1171
Chr5:16157838-16157857	miR866-3p	40.7501	1.33707	14.5987	29.039	15.1787	52.5831	43.0714	83.4991

## Sheet: Table S5.
Table S5: Normalized read counts and fold changes of all miRNAs during cold acclimation. The three sub-tables depict all miRNAs at 3 h, 6 h and 2 d, respectively
3 h		Normalized read counts
Gene identifiers	miRNA	Control 3 h replicate 1	Control 3 h replicate 2	Control 3 h replicate 3	Cold 3 h replicate 1	Cold 3 h replicate 2	Cold 3 h replicate 3	log2FC	Standard error	wald statistics	p-value	q-value
Chr2:10676470-10676491	miR156a-3p	56.0686	436.357	532.685	462.09	866.263	1107.19	1.07128	0.496996	2.15551	0.0311217	0.262499
Chr2:10676534-10676553	miR156a-5p	3632.83	2814.97	4255.58	4228.78	5325.17	4881.84	0.403107	0.354588	1.13683	0.255608	0.687383
Chr4:15075004-15075026	miR156b-3p	10.579	79.8441	69.957	53.6936	66.1034	181.987	0.762751	0.525178	1.45237	0.146399	0.501401
Chr4:15074945-15074964	miR156b-5p	5156.2	4138.89	6151.16	2463.4	3457.36	3040.33	-0.735389	0.34634	-2.12332	0.0337272	0.262499
Chr4:15415426-15415447	miR156c-3p	111.079	596.974	721.485	658.967	1054.58	971.022	0.804329	0.453319	1.77431	0.0760119	0.390212
Chr4:15415491-15415510	miR156c-5p	5235.54	3837.16	6068.56	4664.83	5925.48	5234.36	0.0594837	0.356291	0.166952	0.867407	0.966286
Chr5:3456643-3456665	miR156d-3p	2.1158	3.71368	7.5857	6.50831	11.5297	20.3622	1.1849	0.574015	2.06423	0.0389955	0.272537
Chr5:3456713-3456732	miR156d-5p	38974.1	29275.9	42911.5	17897.9	22485.2	20517.5	-0.812784	0.347819	-2.3368	0.0194496	0.18261
Chr5:3867213-3867232	miR156e	41.2581	29.7094	63.2142	32.5416	23.0593	27.998	-0.646751	0.439419	-1.47183	0.141066	0.496671
Chr5:9136197-9136217	miR156f-3p	74.0529	127.193	108.728	113.895	48.4246	83.9941	-0.325178	0.383886	-0.847068	0.396957	0.818119
Chr5:9136126-9136145	miR156f-5p	1111.85	818.866	1272.71	359.584	540.357	459.422	-1.15298	0.360439	-3.19881	0.00137997	0.029152
Chr2:8412589-8412608	miR156g	90.9793	155.974	148.343	105.76	105.304	97.9931	-0.334113	0.349875	-0.954949	0.339604	0.802699
Chr5:22597087-22597106	miR156h	17.9843	11.141	21.0714	13.0166	16.1415	30.5433	0.216599	0.47693	0.454153	0.649718	0.90841
Chr1:19807090-19807109	miR156i	0	0	0.842856	0	0	0	-0.0521301	0.385756	-0.135138	0.892503	NA
Chr2:17589066-17589085	miR156j	2.1158	2.78526	10.1143	1.62708	1.53729	1.27264	-1.09746	0.689254	-1.59224	0.111332	0.464992
Chr1:24913205-24913225	miR157a-3p	65.5897	303.593	206.5	139.929	222.907	377.973	0.327256	0.433289	0.755282	0.45008	0.851685
Chr1:24913276-24913296	miR157a-5p	33.8528	95.6272	182.9	52.0665	60.7229	77.6309	-0.599755	0.519686	-1.15407	0.248471	0.687383
Chr1:24921175-24921195	miR157b-3p	5.28949	51.9915	40.4571	0	0	0	-3.77485	0.62321	-6.05711	1.39e-09	4.68e-07
Chr1:24921104-24921124	miR157b-5p	11.6369	22.2821	35.4	1.62708	0	2.54528	-2.64575	0.597858	-4.42538	9.63e-06	0.0010847
Chr3:6244527-6244547	miR157c-3p	60.3002	298.023	154.243	161.081	256.727	407.244	0.605464	0.463282	1.3069	0.191246	0.593039
Chr3:6244673-6244693	miR157c-5p	10666.8	11855.9	17887.9	6716.58	12364.4	19890.1	-0.0461299	0.461445	-0.0999683	0.92037	0.986219
Chr1:18026989-18027008	miR157d	28.5633	35.2799	37.9285	30.9145	33.0517	48.3602	0.121048	0.489651	0.247212	0.804744	0.947423
Chr3:3366349-3366368	miR158a-3p	563890	202215	240855	268183	123910	64549.5	-1.01581	0.446558	-2.27476	0.0229206	0.209382
Chr3:3366391-3366411	miR158a-5p	13.7527	206.109	139.071	91.1164	749.429	927.753	1.53481	0.656625	2.33742	0.0194172	0.18261
Chr1:20772273-20772292	miR158b	1115.03	747.378	815.042	959.976	382.785	248.164	-0.683906	0.412469	-1.65808	0.097302	0.450521
Chr1:27713234-27713254	miR159a	124403	77259.4	87415.1	122848	65061.9	92958.5	-0.0398408	0.284453	-0.140061	0.888612	0.97083
Chr1:6220813-6220833	miR159b-3p	130023	96303.1	72936.5	153490	82500.9	125303	0.259766	0.291159	0.892178	0.372298	0.814107
Chr1:6220650-6220670	miR159b-5p	114.253	90.0567	32.0285	29.2874	196.773	25.4528	0.0901789	0.540884	0.166725	0.867586	0.966286
Chr2:18994826-18994846	miR159c	1456.73	3276.39	2385.28	6944.37	2508.09	6788.25	1.0977	0.375414	2.92398	0.00345583	0.0530941
Chr2:16340342-16340362	miR160a-3p	15.8685	25.0673	32.8714	26.0332	38.4322	20.3622	0.202301	0.37886	0.533974	0.593359	0.90841
Chr2:16340282-16340302	miR160a-5p	138.585	127.193	182.9	109.014	44.5814	49.6329	-1.08608	0.364059	-2.98325	0.00285201	0.0465223
Chr4:9888986-9889006	miR160b	254.954	129.05	315.228	112.268	73.0212	73.813	-1.30518	0.416293	-3.13524	0.00171711	0.0322435
Chr5:19009095-19009115	miR160c-3p	44.4318	84.4862	85.1285	94.3705	129.132	100.538	0.568072	0.320365	1.7732	0.0761953	0.390212
Chr5:19009158-19009178	miR160c-5p	332.18	306.378	360.742	240.808	143.737	124.718	-0.925093	0.328223	-2.81849	0.00482502	0.0652343
Chr1:17825731-17825751	miR161.1	10630.8	46230.7	18527.7	28805.8	61958.1	41568.2	0.727629	0.431574	1.68599	0.0917976	0.437008
Chr1:17825722-17825742	miR161.2	10631.9	46230.7	18527.7	28805.8	61958.1	41568.2	0.727615	0.431562	1.686	0.0917953	0.437008
Chr5:2634936-2634956	miR162a-3p	1402.77	1092.75	1711	1108.04	1155.27	1613.7	-0.11093	0.33289	-0.333233	0.738958	0.925098
Chr5:2634998-2635019	miR162a-5p	20.1001	33.4231	18.5428	14.6437	11.5297	31.8159	-0.299085	0.434307	-0.68865	0.491044	0.851685
Chr5:7740610-7740630	miR162b-3p	15797.6	11561.6	18752.7	11843.5	13777.2	18971.2	-0.0456047	0.330972	-0.13779	0.890406	0.97083
Chr5:7740675-7740696	miR162b-5p	53.9528	38.9936	49.7285	69.9643	36.8949	71.2677	0.279177	0.320459	0.871179	0.383657	0.814503
Chr1:24884359-24884382	miR163	5866.05	3163.13	5713.72	7505.71	2601.09	6127.75	0.126884	0.394156	0.321912	0.747519	0.928902
Chr2:19520770-19520790	miR164a	416.812	516.201	433.228	216.401	304.383	147.626	-0.971982	0.319339	-3.04373	0.00233664	0.0415677
Chr5:287716-287736	miR164b-3p	16.9264	23.2105	30.3428	35.7957	20.7534	10.1811	-0.113211	0.392693	-0.288295	0.773121	0.939535
Chr5:287586-287606	miR164b-5p	301.501	409.433	284.885	436.057	440.433	243.074	0.160168	0.322903	0.496024	0.619877	0.90841
Chr5:9852747-9852767	miR164c-3p	63.4739	51.0631	49.7285	82.981	28.4399	72.5403	0.130587	0.427666	0.305348	0.760101	0.937919
Chr5:9852684-9852704	miR164c-5p	232.738	415.932	246.957	222.91	319.756	218.894	-0.216196	0.343551	-0.629299	0.529154	0.851685
Chr1:78932-78952	miR165a-3p	6097.73	8587.88	6645.08	11788.2	1465.04	6830.25	-0.076119	0.483111	-0.15756	0.874803	0.966286
Chr1:79010-79030	miR165a-5p	1303.33	1379.63	507.399	1352.1	929.291	749.584	-0.0690503	0.366653	-0.188326	0.850621	0.964798
Chr4:369856-369876	miR165b	2681.77	4184.39	3159.87	10301	1216	6257.56	0.719144	0.484862	1.48319	0.138024	0.496297
Chr2:19176241-19176261	miR166a-3p	26336.4	21006.4	24674.6	43155	7812.5	29587.6	0.147137	0.411915	0.357204	0.720939	0.925098
Chr2:19176128-19176148	miR166a-5p	3040.4	3598.55	2117.25	2839.25	3206.02	1259.91	-0.242747	0.364218	-0.666487	0.5051	0.851685
Chr3:22922301-22922321	miR166b-3p	10.579	8.35578	6.74285	37.4228	3.84322	19.0896	0.976822	0.506998	1.92668	0.0540198	0.320328
Chr3:22922212-22922232	miR166b-5p	7.40529	4.6421	5.05714	4.88123	5.38051	2.54528	-0.283592	0.564476	-0.502398	0.615387	0.90841
Chr5:2838737-2838757	miR166c	3181.1	2776.9	3411.88	2757.9	506.537	1874.6	-0.78812	0.415637	-1.89617	0.057937	0.33191
Chr5:2840708-2840728	miR166d	14.8106	22.2821	21.9143	9.76247	0	10.1811	-1.4599	0.568737	-2.56692	0.0102607	0.104433
Chr5:16775524-16775544	miR166e-3p	5663.99	5513.88	6621.48	13379.5	2021.54	9777.67	0.449771	0.430952	1.04367	0.296638	0.76515
Chr5:16775636-16775656	miR166e-5p	429.507	479.993	166.043	406.769	450.426	301.615	0.101395	0.364869	0.277895	0.781093	0.939535
Chr5:17516378-17516398	miR166f	51.837	38.0652	74.1713	309.145	48.4246	239.256	1.63107	0.473039	3.44807	0.000564613	0.0272627
Chr5:25504882-25504902	miR166g	39.1423	39.922	69.1142	73.2185	8.45509	43.2697	-0.244401	0.486248	-0.502626	0.615227	0.90841
Chr3:8108172-8108192	miR167a-3p	20.1001	45.4926	84.2856	78.0997	17.6788	67.4498	0.0822517	0.47676	0.172522	0.863027	0.966286
Chr3:8108090-8108110	miR167a-5p	4204.09	3171.48	7789.68	1356.98	4100.72	2148.21	-0.929282	0.350522	-2.65114	0.00802208	0.0934988
Chr3:23406177-23406197	miR167b	4675.91	3469.5	8272.63	3122.36	8565.78	4444.05	-0.0234504	0.337388	-0.0695057	0.944587	0.986219
Chr3:1306630-1306652	miR167c-3p	1.0579	9.2842	5.89999	22.7791	7.68645	20.3622	1.26029	0.593016	2.12523	0.0335678	0.262499
Chr3:1306750-1306770	miR167c-5p	10.579	10.2126	8.42856	43.9311	20.7534	13.999	1.21689	0.467984	2.60029	0.00931462	0.0983857
Chr1:11137556-11137577	miR167d	2524.15	3080.5	4707.35	1701.92	4435.85	2865.98	-0.180089	0.376434	-0.478407	0.63236	0.90841
Chr4:10578737-10578757	miR168a-3p	1045.2	935.847	1375.54	1579.89	833.211	1592.07	0.239951	0.320391	0.748932	0.453898	0.851685
Chr4:10578652-10578672	miR168a-5p	1702.16	2501.16	2262.23	2468.28	2782.49	2386.2	0.232359	0.253323	0.917244	0.359015	0.814107
Chr5:18358803-18358823	miR168b-3p	1259.96	1130.82	1001.31	964.857	692.549	912.481	-0.384094	0.289106	-1.32856	0.183994	0.575834
Chr5:18358873-18358893	miR168b-5p	1010.29	1296.07	1416	1041.33	1010	1184.83	-0.194621	0.270549	-0.719355	0.471923	0.851685
Chr3:4359011-4359030	miR169a-3p	28.5633	33.4231	27.8142	27.6603	29.9771	22.9075	-0.13475	0.31449	-0.42847	0.668309	0.90841
Chr3:4359182-4359202	miR169a-5p	116.369	87.2714	139.914	37.4228	81.4763	38.1791	-1.03295	0.320612	-3.2218	0.00127389	0.028705
Chr5:8527592-8527613	miR169b-3p	5.28949	9.2842	21.0714	13.0166	17.6788	10.1811	0.16904	0.512903	0.329576	0.74172	0.925098
Chr5:8527511-8527531	miR169b-5p	21.158	11.141	53.9428	27.6603	33.0517	20.3622	-0.0779381	0.47384	-0.164482	0.869352	0.966286
Chr5:15870868-15870888	miR169c	2.1158	0.92842	5.05714	0	1.53729	1.27264	-0.740176	0.703039	-1.05282	0.292422	0.760296
Chr1:20039556-20039576	miR169d	8.46319	6.49894	0.842856	17.8979	13.067	5.09055	0.947398	0.590117	1.60544	0.108397	0.463774
Chr1:20041586-20041606	miR169e	10.579	6.49894	5.89999	6.50831	8.45509	2.54528	-0.276323	0.591212	-0.467383	0.640226	0.90841
Chr3:4805713-4805733	miR169f-3p	3696.3	3012.72	1469.1	2100.56	4243.69	1908.96	0.0133407	0.322132	0.0414139	0.966966	0.986219
Chr3:4805799-4805819	miR169f-5p	50.7792	33.4231	45.5142	30.9145	51.4992	47.0876	0.013	0.407462	0.0319049	0.974548	0.986219
Chr4:11483034-11483054	miR169g-3p	188.306	129.979	52.2571	91.1164	92.2374	80.1762	-0.453365	0.3334	-1.35983	0.173885	0.556554
Chr4:11483094-11483114	miR169g-5p	0	0	0.842856	1.62708	0	0	0.105172	0.619165	0.169861	0.86512	NA
Chr1:6695544-6695564	miR169h	77.2266	51.0631	33.7142	65.0831	135.281	49.6329	0.585616	0.419526	1.3959	0.162745	0.534057
Chr3:9872106-9872126	miR169i	15.8685	9.2842	28.6571	9.76247	19.2161	16.5443	-0.183923	0.482264	-0.381374	0.702925	0.920887
Chr3:9872483-9872503	miR169j	14.8106	3.71368	13.4857	4.88123	8.45509	5.09055	-0.610895	0.517807	-1.17977	0.23809	0.686491
Chr3:9875675-9875695	miR169k	10.579	11.141	7.5857	4.88123	4.61187	10.1811	-0.494792	0.514039	-0.962557	0.33577	0.799227
Chr3:9876040-9876060	miR169l	0	0.92842	0	1.62708	3.07458	0	0.906957	0.705492	1.28557	0.198594	NA
Chr3:9878318-9878338	miR169m	2.1158	2.78526	3.37142	1.62708	3.07458	1.27264	-0.236259	0.642265	-0.367854	0.712982	0.925098
Chr3:9878690-9878710	miR169n	1.0579	1.85684	3.37142	8.13539	3.84322	7.63583	1.10512	0.599328	1.84393	0.0651928	0.361232
Chr5:26411594-26411614	miR170-3p	26.4475	10.2126	37.9285	9.76247	20.7534	2.54528	-0.887168	0.564986	-1.57025	0.116357	0.466206
Chr5:26411635-26411655	miR170-5p	257.069	326.804	372.542	759.845	310.532	1035.93	1.07363	0.325259	3.30085	0.000963913	0.0278955
Chr3:19073521-19073541	miR171a-3p	159.743	117.909	266.342	91.1164	121.446	40.7244	-0.971836	0.442189	-2.19778	0.0279645	0.248736
Chr3:19073452-19073472	miR171a-5p	140.701	205.181	267.185	561.342	209.84	717.768	1.19213	0.351368	3.39281	0.000691796	0.0278955
Chr1:3961367-3961387	miR171b-3p	179.843	169.901	177	81.3539	210.609	41.997	-0.585607	0.392746	-1.49106	0.135946	0.496297
Chr1:3961430-3961450	miR171b-5p	11.6369	12.9979	25.2857	8.13539	30.7458	19.0896	0.216635	0.500324	0.432991	0.665022	0.90841
Chr1:22930095-22930115	miR171c-3p	264.475	259.029	325.342	149.691	335.898	85.2667	-0.522858	0.360415	-1.45071	0.14686	0.501401
Chr1:22930157-22930177	miR171c-5p	20.1001	17.64	39.6142	30.9145	39.9695	17.8169	0.187422	0.414923	0.451702	0.651483	0.90841
Chr2:11942918-11942938	miR172a	117.427	77.0588	123.9	55.3206	149.886	21.6348	-0.407108	0.492047	-0.827377	0.408024	0.822708
Chr5:1188211-1188231	miR172b-3p	68.7634	31.5663	80.9142	34.1686	89.1628	11.4537	-0.331171	0.520962	-0.635691	0.524978	0.851685
Chr5:1188278-1188297	miR172b-5p	8.46319	5.57052	7.5857	4.88123	3.84322	5.09055	-0.537065	0.552846	-0.971455	0.331322	0.799227
Chr3:3599791-3599811	miR172c	3.1737	3.71368	9.27142	0	0	0	-2.28118	0.697326	-3.27132	0.00107046	0.0278955
Chr3:20587991-20588011	miR172d-3p	4.2316	1.85684	4.21428	3.25416	5.38051	1.27264	0.00617406	0.676168	0.00913094	0.992715	0.99536
Chr3:20587921-20587941	miR172d-5p	0	0	0	0	0	0	NA	NA	NA	NA	NA
Chr5:23988566-23988586	miR172e-3p	5.28949	5.57052	4.21428	1.62708	6.9178	1.27264	-0.314982	0.688079	-0.457771	0.647117	0.90841
Chr5:23988484-23988503	miR172e-5p	2.1158	1.85684	3.37142	1.62708	6.14916	5.09055	0.63089	0.640065	0.985664	0.324298	0.791193
Chr3:8236227-8236247	miR173-3p	9086.29	10512.5	3040.18	11843.5	9854.02	7868.72	0.362826	0.333585	1.08765	0.276748	0.736541
Chr3:8236161-8236182	miR173-5p	668.592	670.319	1052.73	567.85	1178.33	545.962	-0.0548782	0.3814	-0.143886	0.88559	0.97083
Chr2:15611873-15611893	miR1886.1	254.954	264.6	180.371	118.777	403.538	99.2657	-0.145992	0.399085	-0.365817	0.714502	0.925098
Chr2:15611882-15611902	miR1886.2	254.954	264.6	179.528	117.15	399.695	99.2657	-0.155936	0.398815	-0.390997	0.695799	0.915098
Chr2:15611953-15611973	miR1886.3	0	1.85684	3.37142	9.76247	0.768645	1.27264	0.587689	0.678074	0.866703	0.386105	0.814503
Chr4:11370301-11370321	miR1887	0	0	0	0	0	0	0	0.355776	0	1	NA
Chr5:7168879-7168899	miR1888a	89.9214	123.48	96.9284	125.285	156.804	167.988	0.523558	0.248254	2.10896	0.0349481	0.262499
Chr3:22537308-22537328	miR1888b	5.28949	12.0695	10.1143	19.5249	13.067	10.1811	0.523308	0.460936	1.13532	0.256243	0.687383
Chr3:2854394-2854414	miR2111a-3p	0	0	0	1.62708	0	0	0.109721	0.397435	0.276073	0.782492	NA
Chr3:2854311-2854331	miR2111a-5p	0	0	0	0	0	0	0	0.355776	0	1	NA
Chr5:400464-400484	miR2111b-3p	3.1737	1.85684	0.842856	3.25416	0.768645	0	-0.3833	0.707183	-0.54201	0.587812	NA
Chr5:400402-400422	miR2111b-5p	0	0.92842	1.68571	1.62708	0.768645	1.27264	0.106012	0.616414	0.171982	0.863452	NA
Chr1:234017-234037	miR2112-3p	29.6212	2.78526	10.1143	3.25416	0.768645	1.27264	-2.13618	0.6373	-3.35193	0.000802506	0.0278955
Chr1:234126-234146	miR2112-5p	10.579	6.49894	6.74285	1.62708	5.38051	1.27264	-1.00823	0.638255	-1.57966	0.114184	0.464992
Chr1:11901467-11901488	miR2933a	2.1158	9.2842	4.21428	1.62708	1.53729	6.36319	-0.553924	0.59762	-0.926884	0.353987	0.814107
Chr3:17402794-17402815	miR2933b	8.46319	7.42736	12.6428	6.50831	6.9178	11.4537	-0.194521	0.496655	-0.391662	0.695308	0.915098
Chr3:5500043-5500063	miR2934-3p	1.0579	0	0.842856	1.62708	0.768645	0	0.0683697	0.641195	0.106629	0.915084	NA
Chr3:5500123-5500143	miR2934-5p	1.0579	0.92842	0.842856	0	0.768645	1.27264	-0.141146	0.668961	-0.210994	0.832892	NA
Chr4:1046948-1046969	miR2936	0	0	0.842856	3.25416	0	0	0.396703	0.643456	0.61652	0.537552	NA
Chr5:13622669-13622689	miR2937	0	0.92842	0	0	0	0	-0.0760824	0.456554	-0.166645	0.86765	NA
Chr5:22251827-22251847	miR2938	0	0	0	0	0	0	NA	NA	NA	NA	NA
Chr5:19567038-19567058	miR2939	1.0579	0	0	1.62708	0.768645	0	0.114787	0.405622	0.28299	0.777185	NA
Chr4:12353109-12353129	miR319a	15711.9	9714.05	6737.79	8106.1	7163	3357.22	-0.726976	0.379493	-1.91565	0.0554092	0.322902
Chr5:16660469-16660489	miR319b	3922.69	2263.49	1850.07	1464.37	872.412	338.522	-1.41752	0.437822	-3.23766	0.00120512	0.028705
Chr2:17029870-17029890	miR319c	17457.4	11230.2	5218.12	11148.7	6005.42	1705.33	-0.730984	0.49249	-1.48426	0.13774	0.496297
Chr5:7583132-7583151	miR3434-3p	2.1158	0	0	0	3.07458	0	0.377772	0.707965	0.533603	0.593617	0.90841
Chr5:7583305-7583324	miR3434-5p	35.9686	60.3473	31.1857	56.9477	47.656	43.2697	0.191915	0.387108	0.495766	0.62006	0.90841
Chr3:6217559-6217579	miR3440b-3p	30.6791	27.8526	17.7	24.4062	36.1263	33.0886	0.302068	0.367698	0.821513	0.411354	0.822708
Chr3:6217499-6217519	miR3440b-5p	1.0579	1.85684	0.842856	1.62708	3.84322	0	0.352412	0.70785	0.497863	0.618581	0.90841
Chr2:16062023-16062043	miR390a-3p	152.337	283.168	322.814	172.47	268.257	197.259	-0.233331	0.303318	-0.769262	0.441738	0.851685
Chr2:16061971-16061991	miR390a-5p	195.711	404.791	454.299	382.363	518.067	334.704	0.21486	0.334511	0.64231	0.520672	0.851685
Chr5:23637034-23637053	miR390b-3p	50.7792	103.055	58.9999	55.3206	120.677	47.0876	0.0840537	0.361353	0.232608	0.816066	0.94787
Chr5:23636961-23636981	miR390b-5p	55.0107	113.267	136.543	125.285	198.31	87.812	0.400382	0.387381	1.03356	0.30134	0.76515
Chr5:24293211-24293231	miR391-3p	301.501	376.938	280.671	164.335	180.632	271.072	-0.579207	0.407857	-1.42012	0.155572	0.515523
Chr5:24293160-24293180	miR391-5p	67.7055	132.764	118.843	47.1853	76.0958	55.9961	-0.757497	0.367707	-2.06006	0.039393	0.272537
Chr4:2179089-2179109	miR3932a	19.0422	5.57052	2.52857	13.0166	15.3729	7.63583	0.385269	0.537083	0.717337	0.473166	0.851685
Chr4:7890590-7890610	miR3932b-3p	257.069	211.68	112.1	156.199	261.339	109.447	-0.122435	0.370442	-0.33051	0.741015	0.925098
Chr4:7890695-7890715	miR3932b-5p	6970.5	7264.88	1600.58	4692.49	5606.49	3473.03	-0.180375	0.437162	-0.412604	0.679897	0.90841
Chr5:15758111-15758131	miR3933	0	0.92842	0	0	0	1.27264	0.0742902	0.578669	0.128381	0.897847	NA
Chr2:16652205-16652225	miR393a-3p	23.2738	22.2821	10.9571	17.8979	23.828	21.6348	0.179437	0.399969	0.448627	0.653701	0.90841
Chr2:16652111-16652132	miR393a-5p	0	0.92842	0	0	0	0	-0.0768314	0.458495	-0.167573	0.866919	NA
Chr3:20691778-20691798	miR393b-3p	908.735	2121.44	1821.41	1077.13	1926.22	1387.17	-0.135736	0.315578	-0.430118	0.66711	0.90841
Chr3:20691657-20691678	miR393b-5p	53.9528	12.9979	19.3857	4.88123	5.38051	1.27264	-2.14989	0.594255	-3.6178	0.000297123	0.0167379
Chr1:7058207-7058226	miR394a	762.745	402.006	441.657	143.183	305.921	34.3612	-1.43144	0.528063	-2.71075	0.00671321	0.081038
Chr1:28568897-28568917	miR394b-3p	1.0579	0	0.842856	1.62708	0	0	-0.124266	0.706943	-0.17578	0.860467	0.966286
Chr1:28568821-28568840	miR394b-5p	2726.21	1462.26	1508.71	413.278	940.821	123.446	-1.64695	0.50355	-3.27068	0.0010729	0.0278955
Chr1:9363206-9363226	miR395a	82.5161	62.2041	109.571	79.7268	112.991	333.431	0.869536	0.532753	1.63215	0.102647	0.450926
Chr1:9364540-9364560	miR395b	1.0579	0	0	0	1.53729	2.54528	0.760404	0.666631	1.14067	0.254009	0.687383
Chr1:9367149-9367169	miR395c	2.1158	1.85684	3.37142	0	0.768645	2.54528	-0.553287	0.682476	-0.810707	0.417534	0.825301
Chr1:26269989-26270009	miR395d	88.8635	68.703	120.528	26.0332	34.589	80.1762	-0.896613	0.461103	-1.94449	0.0518358	0.312866
Chr1:26272786-26272806	miR395e	71.9371	75.202	133.171	22.7791	28.4399	82.7214	-0.973358	0.46108	-2.11104	0.0347692	0.262499
Chr1:26273939-26273959	miR395f	472.881	643.395	416.371	387.245	509.611	1066.47	0.315276	0.465298	0.677578	0.498039	0.851685
Chr2:4142331-4142351	miR396a-3p	279.285	1445.55	1474.16	1784.9	2169.12	5499.07	1.33189	0.505266	2.63601	0.00838875	0.0945133
Chr2:4142443-4142463	miR396a-5p	7155.63	6228.77	12000.6	4284.1	8104.59	5198.72	-0.4876	0.380848	-1.2803	0.200439	0.615894
Chr5:13611904-13611924	miR396b-3p	49.7213	568.193	459.357	497.886	882.404	955.751	0.929898	0.528399	1.75984	0.0784348	0.393057
Chr5:13611808-13611828	miR396b-5p	15638.9	19958.2	28705.1	13231.4	18028.6	16740.3	-0.395547	0.34096	-1.1601	0.24601	0.687201
Chr4:2625960-2625980	miR397a	2.1158	2.78526	0.842856	1.62708	5.38051	2.54528	0.559151	0.687283	0.813567	0.415893	0.825301
Chr4:7878730-7878750	miR397b	3.1737	2.78526	1.68571	4.88123	7.68645	2.54528	0.790868	0.625245	1.26489	0.205909	0.621405
Chr2:1041012-1041032	miR398a-3p	40.2002	346.301	73.3285	213.147	90.7001	95.4478	-0.180033	0.508126	-0.354308	0.723108	0.925098
Chr2:1040948-1040968	miR398a-5p	180.901	114.196	33.7142	40.6769	20.7534	31.8159	-1.65742	0.425526	-3.89498	9.82e-05	0.00663867
Chr5:4691107-4691127	miR398b-3p	2613.01	3881.72	910.284	1038.08	1279.79	342.34	-1.30383	0.465401	-2.80151	0.00508637	0.0661228
Chr5:4691033-4691053	miR398b-5p	10049	5536.17	5717.94	7439	7053.08	3586.29	-0.225344	0.303902	-0.7415	0.45839	0.851685
Chr5:4694778-4694798	miR398c-3p	865.361	1303.5	277.3	784.251	1004.62	268.527	-0.218533	0.474543	-0.460513	0.645148	0.90841
Chr5:4694705-4694725	miR398c-5p	3462.5	1815.99	1910.75	5807.04	5293.66	2610.18	0.882574	0.316684	2.78692	0.00532112	0.0666126
Chr1:10227165-10227185	miR399a	1.0579	2.78526	3.37142	1.62708	6.14916	2.54528	0.429763	0.632576	0.679386	0.496893	0.851685
Chr1:23345387-23345407	miR399b	158.685	321.233	439.128	175.724	454.269	276.162	-0.0158701	0.493199	-0.0321778	0.97433	0.986219
Chr5:24962568-24962588	miR399c-3p	196.769	366.726	545.328	314.026	845.509	590.504	0.567215	0.485521	1.16826	0.242701	0.686491
Chr5:24962497-24962517	miR399c-5p	1.0579	0.92842	4.21428	3.25416	2.30593	5.09055	0.470873	0.644484	0.73062	0.465011	0.851685
Chr2:14442988-14443008	miR399d	0	0	0.842856	1.62708	0	0	0.0927652	0.605645	0.153168	0.878266	NA
Chr2:14443582-14443602	miR399e	0	0	0	0	0	0	0	0.355776	0	1	NA
Chr2:14445084-14445104	miR399f	1.0579	0	3.37142	0	3.84322	1.27264	0.153567	0.705669	0.217619	0.827726	0.954259
Chr1:11785947-11785967	miR400	33.8528	31.5663	111.257	14.6437	43.0441	15.2717	-1.04834	0.51237	-2.04606	0.04075	0.272537
Chr4:5020359-5020379	miR401	0	0	0	0	0.768645	0	0.252807	0.573989	0.440438	0.65962	NA
Chr1:29016586-29016607	miR402	12.6948	25.0673	11.8	14.6437	13.067	7.63583	-0.421034	0.502789	-0.837397	0.402369	0.822708
Chr2:19415154-19415174	miR403-3p	12327.7	11282.2	14778.6	11374.9	9511.21	9273.71	-0.338562	0.231991	-1.45937	0.144463	0.501401
Chr2:19415077-19415098	miR403-5p	140.701	518.987	473.685	367.72	517.298	511.6	0.277491	0.380397	0.729477	0.46571	0.851685
Chr1:11230574-11230597	miR404	2.1158	2.78526	4.21428	1.62708	2.30593	1.27264	-0.499817	0.672614	-0.743097	0.457423	0.851685
Chr2:9635001-9635024	miR405a	2.1158	0.92842	0.842856	0	0.768645	0	-0.648542	0.685414	-0.946205	0.344044	NA
Chr5:20632583-20632606	miR405b	7.40529	3.71368	5.05714	0	6.14916	3.81791	-0.390496	0.620132	-0.629699	0.528892	0.851685
Chr4:2789670-2789693	miR405d	1.0579	4.6421	6.74285	4.88123	3.07458	3.81791	-0.127529	0.621419	-0.205223	0.837398	0.956218
Chr1:19430151-19430171	miR406	43.3739	35.2799	29.5	52.0665	26.1339	61.0866	0.31874	0.349842	0.911098	0.362244	0.814107
Chr2:13866276-13866296	miR407	6.34739	7.42736	13.4857	4.88123	11.5297	10.1811	0.00975487	0.482503	0.0202172	0.98387	0.989726
Chr2:19319933-19319953	miR408-3p	363.917	612.757	236	771.235	232.131	315.614	0.105651	0.441729	0.239176	0.810969	0.94787
Chr2:19319866-19319886	miR408-5p	128.006	202.395	107.043	699.643	405.076	412.335	1.66663	0.364994	4.56617	4.97e-06	0.000839459
Chr1:23058039-23058059	miR413	0	0	0	0	0	0	NA	NA	NA	NA	NA
Chr1:25137519-25137539	miR414	0	0	0	0	0	0	0	0.382644	0	1	NA
Chr1:27987018-27987038	miR415	0	0	0	0	0	0	NA	NA	NA	NA	NA
Chr2:7008576-7008596	miR416	3.1737	6.49894	5.89999	8.13539	6.9178	5.09055	0.280643	0.554309	0.506293	0.612651	0.90841
Chr2:13708767-13708787	miR417	0	0	0	0	0	0	NA	NA	NA	NA	NA
Chr3:6516265-6516285	miR418	0	0	0	0	0	0	NA	NA	NA	NA	NA
Chr4:15660373-15660393	miR419	0	0	0	0	0	0	0	0.355776	0	1	NA
Chr5:25230644-25230664	miR420	0	0	0	0	0	0	NA	NA	NA	NA	NA
Chr4:8460536-8460557	miR4221	39.1423	29.7094	19.3857	43.9311	36.1263	75.0856	0.757745	0.361244	2.0976	0.0359406	0.264085
Chr1:22372690-22372710	miR4227	0	0	0	0	0	0	0	0.355776	0	1	NA
Chr1:28889481-28889501	miR4228-3p	16.9264	8.35578	10.9571	16.2708	10.761	8.90846	-0.0294104	0.432053	-0.0680714	0.945729	0.986219
Chr1:28889395-28889415	miR4228-5p	3.1737	6.49894	5.05714	3.25416	2.30593	5.09055	-0.407884	0.601219	-0.678429	0.4975	0.851685
Chr4:11368772-11368792	miR4239	0	0	0	0	0	0	0	0.540075	0	1	NA
Chr4:10711712-10711732	miR4240	0	0	0	0	0	0	NA	NA	NA	NA	NA
Chr5:19567227-19567247	miR4243	0	0	0	1.62708	0	1.27264	0.302002	0.48439	0.623468	0.532977	NA
Chr5:21161609-21161629	miR4245	31.737	24.1389	53.9428	19.5249	21.5221	19.0896	-0.791239	0.386812	-2.04554	0.0408018	0.272537
Chr1:22107359-22107379	miR426	0	0	0.842856	1.62708	0	1.27264	0.372437	0.634376	0.587091	0.557143	NA
Chr4:1528148-1528168	miR447a.2-3p	832.566	959.986	1110.88	1750.74	618.759	1832.6	0.503278	0.318008	1.58259	0.113514	0.464992
Chr4:1528190-1528211	miR447a-3p	659.071	688.887	444.185	595.51	671.027	831.032	0.220316	0.25585	0.861113	0.389176	0.814503
Chr4:1535482-1535503	miR447b	84.6319	75.202	49.7285	165.962	181.4	202.349	1.33625	0.33683	3.96712	7.27e-05	0.00614707
Chr4:1523362-1523383	miR447c-3p	0	1.85684	0	0	0	0	-0.108681	0.355776	-0.305474	0.760005	NA
Chr4:1523445-1523465	miR447c-5p	0	0	0	0	0.768645	0	0.101823	0.384158	0.265056	0.790966	NA
Chr1:4182143-4182164	miR472-3p	23.2738	46.421	73.3285	87.8622	29.2085	72.5403	0.340821	0.442856	0.769596	0.44154	0.851685
Chr1:4182266-4182286	miR472-5p	619.929	367.654	438.285	574.358	247.504	530.69	-0.0762217	0.308953	-0.24671	0.805133	0.947423
Chr2:8432747-8432767	miR5012	39.1423	66.8462	45.5142	53.6936	48.4246	45.815	-0.0355943	0.373958	-0.0951825	0.92417	0.986219
Chr2:7166868-7166888	miR5013	1.0579	0.92842	0	0	0	0	-0.391406	0.608898	-0.64281	0.520347	NA
Chr1:24554011-24554031	miR5014a-3p	14.8106	8.35578	10.9571	6.50831	12.2983	8.90846	-0.202449	0.485761	-0.416767	0.676849	0.90841
Chr1:24553930-24553950	miR5014a-5p	4.2316	7.42736	10.9571	4.88123	4.61187	8.90846	-0.266894	0.545524	-0.489244	0.624669	0.90841
Chr1:24605527-24605547	miR5014b	185.132	202.395	219.143	164.335	86.0882	240.529	-0.301326	0.303028	-0.994384	0.320036	0.791193
Chr5:20554975-20554995	miR5015	0	0.92842	0	0	0.768645	0	0.0597543	0.56408	0.105932	0.915636	NA
Chr2:9920152-9920172	miR5016	0	0	0	0	0.768645	0	0.110747	0.399113	0.277484	0.781409	NA
Chr4:11962960-11962980	miR5017-3p	0	0	1.68571	0	2.30593	1.27264	0.541273	0.707542	0.765005	0.444269	0.851685
Chr4:11963005-11963025	miR5017-5p	0	0	0	0	0.768645	0	0.0861862	0.355776	0.242248	0.808588	NA
Chr1:24543961-24543984	miR5018	0	0	0	0	0	0	0	0.355776	0	1	NA
Chr2:10403335-10403355	miR5019	1.0579	0.92842	0	0	0	0	-0.169344	0.435036	-0.389264	0.697081	NA
Chr4:6791401-6791421	miR5020a	6.34739	4.6421	4.21428	3.25416	6.9178	7.63583	0.235931	0.55468	0.425346	0.670584	0.90841
Chr4:6787108-6787128	miR5020b	101.558	84.4862	45.5142	123.658	104.536	150.171	0.666911	0.341491	1.95294	0.0508268	0.312354
Chr2:4770550-4770570	miR5020c	8.46319	6.49894	1.68571	0	1.53729	7.63583	-0.612581	0.661868	-0.925534	0.354688	0.814107
Chr2:11974822-11974841	miR5021	0	0	0	0	0	0	NA	NA	NA	NA	NA
Chr1:22372479-22372499	miR5022	0	0	0	0	0	0	NA	NA	NA	NA	NA
Chr3:5497070-5497090	miR5023	0	0.92842	0	1.62708	0.768645	0	0.264449	0.583096	0.453525	0.650171	NA
Chr1:16766285-16766305	miR5024-3p	6.34739	10.2126	5.89999	4.88123	13.067	3.81791	0.0399039	0.555745	0.0718025	0.942759	0.986219
Chr1:16766388-16766409	miR5024-5p	10.579	8.35578	7.5857	9.76247	4.61187	7.63583	-0.291995	0.489572	-0.596429	0.550889	0.87418
Chr1:16993913-16993933	miR5025	0	0	0	0	0	0	0	0.420886	0	1	NA
Chr4:7844612-7844632	miR5026	27346.7	26349.5	10545	13174.4	20232.3	12510	-0.460532	0.306705	-1.50155	0.133213	0.494793
Chr5:10943923-10943943	miR5027	8.46319	15.7831	11.8	16.2708	7.68645	45.815	0.795994	0.479211	1.66105	0.0967032	0.450521
Chr4:6546769-6546789	miR5028	1.0579	1.85684	0	1.62708	0.768645	1.27264	0.120114	0.696496	0.172454	0.86308	NA
Chr5:12268544-12268564	miR5029	5.28949	6.49894	5.89999	8.13539	3.84322	5.09055	-0.112626	0.562365	-0.200272	0.841268	0.957403
Chr2:10027010-10027030	miR5595a	27.5054	26.9242	13.4857	11.3895	28.4399	11.4537	-0.295023	0.437038	-0.675052	0.499643	0.851685
Chr5:17985881-17985901	miR5628	1.0579	0.92842	0	1.62708	0	0	-0.17143	0.681392	-0.251588	0.80136	NA
Chr5:3802933-3802954	miR5629	50.7792	34.3515	46.3571	60.2019	43.0441	44.5423	0.146595	0.345496	0.424302	0.671346	0.90841
Chr1:12011199-12011219	miR5630a	0	1.85684	0.842856	0	1.53729	0	-0.125273	0.543049	-0.230684	0.81756	NA
Chr1:12023573-12023593	miR5630b	2.1158	0	0	0	0	0	-0.164722	0.429746	-0.3833	0.701497	NA
Chr5:7122566-7122586	miR5631	0	0	0	0	0	1.27264	0.336901	0.621965	0.541672	0.588044	NA
Chr2:8392457-8392477	miR5632-3p	2.1158	3.71368	0	8.13539	6.14916	2.54528	1.11682	0.623962	1.78988	0.0734733	0.390212
Chr2:8392588-8392608	miR5632-5p	6.34739	2.78526	8.42856	1.62708	2.30593	5.09055	-0.720803	0.617066	-1.16811	0.242762	0.686491
Chr3:19544785-19544805	miR5633	12.6948	8.35578	6.74285	6.50831	13.067	3.81791	-0.132008	0.536921	-0.245862	0.805789	0.947423
Chr4:14982322-14982342	miR5634	29.6212	27.8526	79.2285	42.304	29.2085	153.989	0.562268	0.584123	0.962585	0.335756	0.799227
Chr5:6926272-6926292	miR5635a	15.8685	11.141	17.7	17.8979	17.6788	22.9075	0.346628	0.402944	0.860238	0.389658	0.814503
Chr1:20622562-20622582	miR5635b	82.5161	92.842	84.2856	99.2517	58.417	105.629	-0.00156771	0.269561	-0.00581579	0.99536	0.99536
Chr4:13316774-13316794	miR5635c	30.6791	25.0673	21.9143	13.0166	15.3729	24.1801	-0.510996	0.358586	-1.42503	0.154149	0.515523
Chr4:1024077-1024097	miR5635d	29.6212	27.8526	28.6571	37.4228	29.2085	41.997	0.299071	0.329441	0.907813	0.363977	0.814107
Chr1:18549963-18549983	miR5636	58.1844	17.64	19.3857	40.6769	23.0593	34.3612	0.0297995	0.437364	0.0681343	0.945679	0.986219
Chr2:12270341-12270361	miR5637	8.46319	15.7831	17.7	11.3895	14.6042	12.7264	-0.09816	0.465134	-0.211036	0.832859	0.954259
Chr3:15336777-15336797	miR5638a	0	0	0.842856	0	0.768645	0	0.0723946	0.624161	0.115987	0.907663	NA
Chr5:14100017-14100037	miR5638b	0	0	0.842856	1.62708	1.53729	1.27264	0.846704	0.693442	1.22102	0.22208	NA
Chr2:10357137-10357160	miR5639-3p	4.2316	4.6421	4.21428	1.62708	1.53729	0	-1.2524	0.66796	-1.87497	0.0607971	0.34249
Chr2:10356784-10356804	miR5639-5p	3.1737	1.85684	5.89999	4.88123	2.30593	2.54528	-0.174346	0.682815	-0.255334	0.798465	0.947423
Chr1:1653539-1653559	miR5640	11.6369	17.64	14.3286	16.2708	36.8949	16.5443	0.650852	0.422806	1.53936	0.123716	0.475764
Chr5:9023268-9023288	miR5641	6.34739	11.141	8.42856	1.62708	4.61187	13.999	-0.297323	0.552614	-0.538031	0.590556	0.90841
Chr3:14197116-14197135	miR5642a	0	0	0	0	0	0	NA	NA	NA	NA	NA
Chr2:3145-3164	miR5642b	117.427	139.263	114.628	205.012	169.87	279.98	0.783053	0.275621	2.84105	0.00449649	0.0633256
Chr5:11667857-11667877	miR5643a	44.4318	48.2778	30.3428	55.3206	53.8051	68.7224	0.507822	0.309461	1.64099	0.1008	0.450926
Chr5:11757142-11757162	miR5643b	0	0	0	0	0	0	NA	NA	NA	NA	NA
Chr5:16649996-16650015	miR5644	171.38	202.395	88.4999	240.808	113.759	169.261	0.162208	0.339191	0.478219	0.632495	0.90841
Chr3:17418820-17418839	miR5645a	63.4739	73.3451	64.0571	86.2351	58.417	77.6309	0.123783	0.28773	0.430204	0.667047	0.90841
Chr4:4889487-4889506	miR5645b	15.8685	16.7116	10.9571	29.2874	17.6788	38.1791	0.852787	0.432767	1.97055	0.0487758	0.3053
Chr3:14742776-14742796	miR5645c	1.0579	2.78526	3.37142	3.25416	10.761	2.54528	0.925665	0.62649	1.47754	0.13953	0.496434
Chr1:16116608-16116627	miR5645d	31.737	47.3494	41.2999	55.3206	32.2831	63.6319	0.281562	0.316274	0.890248	0.373333	0.814107
Chr4:5321255-5321274	miR5645e	12.6948	13.9263	16.8571	24.4062	22.2907	22.9075	0.6134	0.372471	1.64684	0.0995908	0.450926
Chr5:14947080-14947099	miR5645f	189.364	186.612	212.4	271.722	148.348	325.795	0.320933	0.264475	1.21347	0.224949	0.666954
Chr2:3517383-3517402	miR5646	0	1.85684	0.842856	0	0.768645	1.27264	-0.14229	0.678149	-0.209821	0.833807	NA
Chr1:22084310-22084330	miR5647	0	0	0.842856	0	2.30593	1.27264	0.747127	0.707143	1.05654	0.29072	0.760296
Chr1:11499747-11499767	miR5648-3p	2.1158	4.6421	2.52857	0	1.53729	0	-1.12834	0.69283	-1.6286	0.103398	0.450926
Chr1:11499534-11499555	miR5648-5p	8.46319	6.49894	7.5857	11.3895	6.9178	20.3622	0.627934	0.527576	1.19023	0.233958	0.681704
Chr1:21360223-21360243	miR5649a	0	0	0.842856	0	1.53729	2.54528	0.822573	0.705631	1.16573	0.243725	0.686491
Chr1:21360159-21360179	miR5649b	0	0	1.68571	0	0.768645	0	-0.156417	0.649608	-0.240786	0.809721	NA
Chr2:19686959-19686979	miR5650	6.34739	4.6421	0.842856	8.13539	2.30593	2.54528	0.0446734	0.674949	0.0661878	0.947228	0.986219
Chr3:17178489-17178509	miR5651	20.1001	29.7094	18.5428	22.7791	21.5221	26.7254	0.0453039	0.408036	0.111029	0.911593	0.984404
Chr1:23413402-23413422	miR5652	554.339	411.29	337.985	401.888	287.473	483.602	-0.146339	0.310855	-0.470762	0.637811	0.90841
Chr1:19026915-19026938	miR5653	19.0422	27.8526	21.9143	60.2019	33.0517	77.6309	1.19439	0.376343	3.17369	0.00150515	0.0299258
Chr1:11786348-11786370	miR5654-3p	15.8685	64.9894	59.8428	37.4228	87.6255	86.5394	0.54773	0.38192	1.43415	0.15153	0.512172
Chr1:11786294-11786313	miR5654-5p	9.52109	7.42736	16.8571	6.50831	1.53729	0	-1.78967	0.600732	-2.97916	0.00289044	0.0465223
Chr2:18902623-18902643	miR5655	4.2316	3.71368	3.37142	1.62708	0.768645	1.27264	-1.12244	0.690526	-1.62548	0.10406	0.450926
Chr1:1727351-1727371	miR5656	6.34739	9.2842	10.9571	13.0166	7.68645	7.63583	0.025251	0.468942	0.0538468	0.957057	0.986219
Chr5:9789642-9789662	miR5657	10.579	12.0695	11.8	8.13539	8.45509	17.8169	-0.0176236	0.449211	-0.0392323	0.968705	0.986219
Chr4:18485509-18485529	miR5658	0	0	0	0	0	1.27264	0.117402	0.409755	0.286519	0.774481	NA
Chr5:16409804-16409826	miR5659	99.4425	78.9157	77.5428	125.285	65.3348	104.356	0.178559	0.282352	0.632398	0.527127	0.851685
Chr4:5292748-5292768	miR5660	0	0	0	0	0	0	0	0.355776	0	1	NA
Chr4:10449331-10449351	miR5661	2.1158	5.57052	3.37142	9.76247	3.07458	6.36319	0.532265	0.579707	0.918161	0.358534	0.814107
Chr2:16798851-16798870	miR5662	2.1158	3.71368	4.21428	4.88123	6.14916	12.7264	0.949522	0.606158	1.56646	0.117241	0.466206
Chr1:18686859-18686879	miR5663-3p	128.006	112.339	144.971	110.641	109.148	111.992	-0.211913	0.230852	-0.917959	0.35864	0.814107
Chr1:18686942-18686962	miR5663-5p	104.732	103.983	109.571	128.539	83.7823	125.991	0.0680262	0.241899	0.281218	0.778543	0.939535
Chr1:17386813-17386833	miR5664	1.0579	0	0	1.62708	0.768645	0	0.3683	0.690604	0.533301	0.593825	NA
Chr5:19499093-19499113	miR5665	29.6212	24.1389	20.2285	17.8979	16.1415	27.998	-0.237897	0.385303	-0.617429	0.536952	0.860141
Chr1:12035115-12035135	miR5666	2.1158	1.85684	0.842856	0	1.53729	1.27264	-0.309137	0.706799	-0.437375	0.661839	NA
Chr2:10026979-10026999	miR5995b	56.0686	36.2084	29.5	35.7957	45.35	24.1801	-0.168924	0.355255	-0.4755	0.634431	0.90841
Chr4:7882848-7882869	miR5996	326.891	392.721	295.842	575.986	355.114	614.684	0.580157	0.270846	2.14202	0.0321923	0.262499
Chr3:10706868-10706888	miR5997	4.2316	7.42736	7.5857	1.62708	12.2983	10.1811	0.344355	0.523382	0.657942	0.510575	0.851685
Chr5:3247262-3247282	miR5998a	0	0.92842	1.68571	1.62708	2.30593	0	0.309091	0.702066	0.44026	0.659749	0.90841
Chr5:3247378-3247398	miR5998b	3.1737	0	0	0	2.30593	0	0.0169321	0.707905	0.0239186	0.980918	0.989702
Chr1:7400952-7400972	miR5999	0	0.92842	1.68571	0	1.53729	0	-0.166351	0.697215	-0.238594	0.81142	NA
Chr3:19659381-19659402	miR771	2.1158	0.92842	1.68571	0	1.53729	1.27264	-0.292906	0.707852	-0.413795	0.679024	NA
Chr1:13067313-13067333	miR773a	49.7213	72.4167	108.728	109.014	91.4687	162.898	0.582491	0.42901	1.35776	0.174541	0.556554
Chr1:13050725-13050745	miR773b-3p	1.0579	0.92842	1.68571	3.25416	3.07458	0	0.466658	0.70034	0.666332	0.505199	0.851685
Chr1:13050784-13050803	miR773b-5p	0	3.71368	0.842856	9.76247	11.5297	6.36319	1.92318	0.584253	3.2917	0.000995837	0.0278955
Chr1:22150005-22150025	miR774a	0	0	0.842856	0	1.53729	1.27264	0.435522	0.586614	0.742433	0.457825	NA
Chr1:22150224-22150244	miR774b-3p	0	0	0	0	0	0	NA	NA	NA	NA	NA
Chr1:22150152-22150172	miR774b-5p	0	0	0	0	0	0	NA	NA	NA	NA	NA
Chr1:29422546-29422565	miR775	293.038	309.164	308.485	214.774	439.665	244.346	-0.0101955	0.284622	-0.0358213	0.971425	0.986219
Chr1:22795699-22795719	miR776	2.1158	0	0	0	0.768645	0	-0.235598	0.690371	-0.341263	0.732906	NA
Chr1:26638083-26638104	miR777	4.2316	0.92842	4.21428	4.88123	1.53729	0	-0.460102	0.670657	-0.686047	0.492684	0.851685
Chr2:17349548-17349568	miR778	0	0.92842	0	0	0	0	-0.043725	0.355776	-0.1229	0.902186	NA
Chr2:9560902-9560922	miR779.1	35.9686	25.9957	26.1285	21.152	28.4399	26.7254	-0.168184	0.407706	-0.412513	0.679963	0.90841
Chr2:9560866-9560886	miR779.2	315.254	321.233	187.114	266.841	325.137	175.624	-0.0921437	0.302056	-0.305055	0.760325	0.937919
Chr4:8504166-8504186	miR780.1	0	0.92842	0	0	0.768645	1.27264	0.35346	0.67683	0.522228	0.601511	NA
Chr4:8504145-8504165	miR780.2	2.1158	0	2.52857	0	0.768645	2.54528	-0.225865	0.708045	-0.318998	0.749728	NA
Chr1:7423523-7423543	miR781a	139.643	200.539	216.614	218.028	130.67	222.712	0.026455	0.290187	0.0911654	0.927361	0.986219
Chr1:7423585-7423605	miR781b	141.758	188.469	229.257	265.214	152.192	257.073	0.248999	0.279291	0.891541	0.372639	0.814107
Chr3:5500048-5500068	miR782	1.0579	0	0.842856	1.62708	0.768645	0	0.0683697	0.641195	0.106629	0.915084	NA
Chr2:16588077-16588100	miR8121	71.9371	60.3473	73.3285	74.8456	42.2755	63.6319	-0.204079	0.292124	-0.698602	0.484801	0.851685
Chr3:16538510-16538530	miR8165	93.0951	91.9135	69.1142	100.879	65.3348	109.447	0.100068	0.28516	0.350917	0.725651	0.925098
Chr1:4525316-4525337	miR8166	10.579	6.49894	14.3286	13.0166	8.45509	19.0896	0.283289	0.445967	0.635225	0.525282	0.851685
Chr2:8894985-8895006	miR8167a	14.8106	7.42736	14.3286	6.50831	19.9848	11.4537	0.13195	0.438484	0.300922	0.763474	0.938379
Chr3:17469946-17469967	miR8167b	2.1158	2.78526	1.68571	3.25416	2.30593	1.27264	0.0232731	0.66279	0.0351139	0.971989	0.986219
Chr3:18843649-18843670	miR8167c	19.0422	17.64	28.6571	29.2874	16.1415	33.0886	0.204046	0.396745	0.5143	0.607042	0.90841
Chr5:7057210-7057231	miR8167d	22.2159	14.8547	16.8571	9.76247	6.9178	7.63583	-0.998632	0.488976	-2.04229	0.0411225	0.272537
Chr5:23431703-23431724	miR8167e	0	0	0	0	0	0	NA	NA	NA	NA	NA
Chr5:24002239-24002260	miR8167f	154.453	115.124	143.286	138.302	111.453	160.352	-0.0137543	0.287056	-0.047915	0.961784	0.986219
Chr2:5080690-5080710	miR8168	7.40529	2.78526	5.05714	8.13539	2.30593	7.63583	0.126833	0.554783	0.228617	0.819166	0.948213
Chr3:8836359-8836379	miR8169	154.453	190.326	159.3	260.332	182.169	264.709	0.465757	0.253761	1.83542	0.0664439	0.362226
Chr2:14100079-14100099	miR8170-3p	28.5633	25.9957	18.5428	26.0332	31.5144	6.36319	-0.149277	0.431571	-0.345892	0.729424	0.925098
Chr2:14100020-14100040	miR8170-5p	0	0	0	0	0.768645	0	0.0902083	0.363368	0.248256	0.803936	NA
Chr2:16890466-16890486	miR8171	12.6948	8.35578	7.5857	6.50831	9.22374	15.2717	0.115627	0.495536	0.233337	0.8155	0.94787
Chr4:7102572-7102592	miR8172	34.9107	29.7094	40.4571	40.6769	36.8949	29.2707	0.0176736	0.313447	0.0563848	0.955035	0.986219
Chr5:7478572-7478592	miR8173	92.0372	79.8441	48.8856	167.589	64.5662	128.536	0.648292	0.363355	1.78418	0.0743939	0.390212
Chr3:16589431-16589451	miR8174	84.6319	77.9872	42.1428	63.456	56.1111	58.5413	-0.186588	0.356863	-0.522857	0.601074	0.90841
Chr2:3740938-3740957	miR8175	47.6055	14.8547	36.2428	13.0166	10.761	10.1811	-1.35718	0.467708	-2.90177	0.0037106	0.0545297
Chr4:11795199-11795219	miR8176	0	0	0.842856	0	0	0	-0.169075	0.623562	-0.271144	0.78628	NA
Chr5:9362634-9362655	miR8177	28.5633	52.9199	41.2999	40.6769	42.2755	47.0876	0.073784	0.302459	0.243947	0.807272	0.947423
Chr4:18087285-18087305	miR8178	19.0422	6.49894	12.6428	4.88123	6.9178	15.2717	-0.410457	0.49633	-0.826984	0.408246	0.822708
Chr4:7161930-7161950	miR8179	5.28949	2.78526	6.74285	6.50831	4.61187	7.63583	0.239235	0.551201	0.434026	0.66427	0.90841
Chr2:2063980-2063998	miR8180	8.46319	22.2821	16.8571	11.3895	23.828	15.2717	0.114174	0.42704	0.267361	0.789191	0.94591
Chr5:21641289-21641308	miR8181	1.0579	0.92842	0	1.62708	0.768645	3.81791	0.694506	0.700702	0.991157	0.321609	NA
Chr3:22678166-22678187	miR8182	1.0579	0	0	0	0	0	-0.156985	0.607609	-0.258365	0.796125	NA
Chr3:11747799-11747819	miR8183	70.8792	54.7768	21.9143	73.2185	46.8873	40.7244	0.109387	0.379993	0.287865	0.77345	0.939535
Chr5:3311974-3311994	miR8184	0	1.85684	0	0	0.768645	1.27264	0.0488406	0.523948	0.0932165	0.925732	NA
Chr5:897067-897087	miR822-3p	30.6791	55.7052	71.6428	66.7102	57.6484	78.9035	0.325543	0.377388	0.862622	0.388345	0.814503
Chr5:897287-897307	miR822-5p	796.598	689.816	813.356	400.261	696.392	218.894	-0.742455	0.372075	-1.99544	0.0459945	0.293324
Chr3:4496826-4496846	miR823	33.8528	55.7052	51.4142	39.0499	72.2526	39.4518	0.116973	0.328308	0.356289	0.721624	0.925098
Chr4:12625721-12625741	miR824-3p	151.28	134.621	219.143	188.741	122.215	131.082	-0.188357	0.334776	-0.562636	0.573683	0.902419
Chr4:12625128-12625148	miR824-5p	259.185	194.968	261.285	144.81	250.578	71.2677	-0.551789	0.409625	-1.34706	0.177962	0.562159
Chr2:11159774-11159794	miR825	846.319	578.405	644.785	644.323	340.51	496.329	-0.463808	0.297711	-1.55791	0.119253	0.468694
Chr4:1340528-1340548	miR826a	0	0.92842	0	4.88123	0	0	0.689588	0.663153	1.03986	0.298403	NA
Chr4:1340582-1340602	miR826b	0	0	0	0	0	0	0	0.355776	0	1	NA
Chr3:22122811-22122831	miR827	6.34739	2.78526	42.9857	4.88123	5.38051	5.09055	-1.32838	0.619177	-2.14539	0.0319214	0.262499
Chr4:13847020-13847041	miR828	2.1158	0	1.68571	1.62708	0	1.27264	-0.241934	0.707414	-0.341998	0.732353	0.925098
Chr1:11834094-11834117	miR829-3p.1	10.579	9.2842	12.6428	22.7791	12.2983	12.7264	0.448796	0.435616	1.03026	0.30289	0.76515
Chr1:11834073-11834093	miR829-3p.2	7.40529	3.71368	9.27142	8.13539	4.61187	0	-0.565423	0.60654	-0.932211	0.351228	0.814107
Chr1:11834153-11834173	miR829-5p	28.5633	31.5663	69.1142	32.5416	41.5068	30.5433	-0.280038	0.354893	-0.789076	0.430068	0.840248
Chr1:4820406-4820426	miR830-3p	14.8106	12.0695	16.0143	13.0166	13.067	5.09055	-0.39391	0.490584	-0.802941	0.422009	0.829297
Chr1:4820473-4820494	miR830-5p	1.0579	6.49894	5.89999	1.62708	4.61187	2.54528	-0.386386	0.631635	-0.611724	0.54072	0.862092
Chr2:10247390-10247411	miR831-3p	8.46319	10.2126	7.5857	8.13539	6.9178	5.09055	-0.330557	0.521987	-0.633268	0.526559	0.851685
Chr2:10247259-10247280	miR831-5p	0	0	0	0	0	0	0	0.355776	0	1	NA
Chr4:6413275-6413295	miR832-3p	0	0	0	0	0	0	NA	NA	NA	NA	NA
Chr4:6413059-6413079	miR832-5p	0	0	0	0	0	0	NA	NA	NA	NA	NA
Chr1:29525265-29525286	miR833a-3p	61.3581	40.8505	54.7856	50.4394	51.4992	50.9055	-0.033698	0.300059	-0.112305	0.910582	0.984404
Chr1:29525204-29525225	miR833a-5p	204.175	144.833	155.086	200.131	106.842	217.621	0.0465142	0.291195	0.159736	0.873089	0.966286
Chr1:29525264-29525284	miR833b	61.3581	40.8505	54.7856	50.4394	51.4992	50.9055	-0.0336923	0.298753	-0.112777	0.910208	0.984404
Chr5:2641477-2641497	miR834	0	0	0.842856	0	0	0	-0.127527	0.575243	-0.221693	0.824553	NA
Chr1:28544471-28544491	miR835-3p	1.0579	1.85684	0.842856	1.62708	5.38051	1.27264	0.796477	0.654763	1.21644	0.223819	0.666954
Chr1:28544784-28544804	miR835-5p	11.6369	12.0695	10.9571	8.13539	19.9848	13.999	0.311219	0.442751	0.702921	0.482105	0.851685
Chr2:10634331-10634354	miR836	1.0579	2.78526	0	3.25416	5.38051	5.09055	1.20759	0.687669	1.75607	0.0790765	0.393057
Chr1:6521053-6521073	miR837-3p	69.8213	56.6336	37.0857	21.152	51.4992	41.997	-0.4392	0.368598	-1.19154	0.233441	0.681704
Chr1:6520995-6521015	miR837-5p	0	0.92842	3.37142	0	2.30593	2.54528	0.146213	0.682146	0.214343	0.830279	0.954259
Chr1:28635-28655	miR838	8.46319	15.7831	16.8571	1.62708	4.61187	6.36319	-1.41379	0.552532	-2.55874	0.0105051	0.104433
Chr1:25279138-25279158	miR839-5p	1.0579	2.78526	1.68571	1.62708	2.30593	3.81791	0.305179	0.688577	0.443203	0.657619	0.90841
Chr2:771385-771405	miR840-3p	33.8528	46.421	80.9142	50.4394	47.656	80.1762	0.125025	0.363235	0.344198	0.730697	0.925098
Chr2:771492-771513	miR840-5p	336.412	118.838	92.7142	191.995	73.7899	139.99	-0.404297	0.393519	-1.02739	0.304237	0.76515
Chr4:7885296-7885316	miR841a-3p	94.153	113.267	152.557	81.3539	99.9238	118.355	-0.252005	0.292172	-0.862522	0.3884	0.814503
Chr4:7885393-7885413	miR841a-5p	249.664	285.953	214.085	71.5914	225.982	195.986	-0.544839	0.393847	-1.38338	0.16655	0.541287
Chr4:2184420-2184440	miR841b-3p	20.1001	25.0673	53.9428	24.4062	32.2831	57.2687	0.175248	0.416512	0.42075	0.673937	0.90841
Chr4:2184325-2184345	miR841b-5p	95.2109	139.263	154.243	37.4228	56.1111	288.889	-0.0225301	0.48312	-0.0466346	0.962804	0.986219
Chr1:22577194-22577214	miR842	3.1737	2.78526	2.52857	8.13539	0.768645	5.09055	0.408463	0.643445	0.634806	0.525555	0.851685
Chr3:17742147-17742167	miR843	486.634	592.332	231.785	449.073	255.19	738.13	0.123251	0.430993	0.285969	0.774902	0.939535
Chr2:9942202-9942222	miR844-3p	34.9107	22.2821	59.8428	27.6603	19.2161	12.7264	-0.884249	0.441807	-2.00144	0.0453453	0.293324
Chr2:9942261-9942281	miR844-5p	25.3896	24.1389	35.4	26.0332	23.828	33.0886	-0.0500816	0.328342	-0.152529	0.87877	0.967506
Chr4:12217457-12217477	miR845a	525.776	596.974	401.199	541.817	728.675	500.147	0.202972	0.361072	0.562136	0.574024	0.902419
Chr4:12214086-12214107	miR845b	9.52109	4.6421	0.842856	9.76247	7.68645	3.81791	0.416477	0.598566	0.69579	0.48656	0.851685
Chr1:22577662-22577682	miR846-3p	707.734	830.007	416.371	1116.18	601.849	747.038	0.316808	0.309237	1.02448	0.305607	0.76515
Chr1:22577426-22577446	miR846-5p	161.859	107.697	101.143	148.064	86.0882	78.9035	-0.238133	0.343715	-0.692819	0.488423	0.851685
Chr1:2165675-2165695	miR847	10.579	7.42736	6.74285	19.5249	14.6042	11.4537	0.769213	0.448721	1.71424	0.0864855	0.423653
Chr5:4479448-4479469	miR848	707.734	980.411	529.314	1104.79	330.517	432.697	-0.224869	0.428024	-0.525365	0.599329	0.90841
Chr3:16072500-16072520	miR849	33.8528	38.9936	50.5714	42.304	26.9026	52.1781	-0.0534735	0.337153	-0.158603	0.873982	0.966286
Chr4:7845756-7845777	miR850	367.091	330.517	346.414	302.636	198.31	482.33	-0.08587	0.30698	-0.279725	0.779688	0.939535
Chr3:19659577-19659597	miR851-3p	1.0579	3.71368	0	3.25416	4.61187	1.27264	0.62264	0.691656	0.900216	0.368005	0.814107
Chr3:19659646-19659666	miR851-5p	5.28949	4.6421	1.68571	3.25416	1.53729	1.27264	-0.655707	0.666723	-0.983478	0.325372	0.791193
Chr4:8336302-8336322	miR852	63.4739	91.9135	126.428	71.5914	94.5433	99.2657	-0.0801673	0.320697	-0.249978	0.802604	0.947423
Chr3:8346416-8346437	miR853	3.1737	2.78526	4.21428	3.25416	2.30593	5.09055	0.0203496	0.631551	0.0322216	0.974295	0.986219
Chr5:11847721-11847741	miR854a	1.0579	0	0	0	0	0	-0.133076	0.573156	-0.232182	0.816397	NA
Chr5:11324568-11324588	miR854b	34.9107	38.0652	18.5428	26.0332	17.6788	22.9075	-0.442144	0.384522	-1.14986	0.250204	0.687383
Chr5:11838098-11838118	miR854c	1.0579	3.71368	5.05714	0	3.84322	1.27264	-0.517475	0.698269	-0.741083	0.458643	0.851685
Chr5:11690059-11690079	miR854d	4.2316	6.49894	1.68571	3.25416	11.5297	10.1811	0.88938	0.559607	1.58929	0.111994	0.464992
Chr5:11942469-11942489	miR854e	11.6369	11.141	5.89999	8.13539	8.45509	7.63583	-0.200144	0.499485	-0.400701	0.68864	0.912786
Chr2:4674433-4674454	miR855	2.1158	0	0	0	0	0	-0.396387	0.611471	-0.648251	0.516823	NA
Chr1:11957487-11957508	miR856	0	0	0	0	0	0	0	0.355776	0	1	NA
Chr4:7878198-7878218	miR857	0	0.92842	0.842856	1.62708	3.84322	3.81791	1.27397	0.706976	1.80199	0.0715467	NA
Chr1:26773695-26773715	miR858a	920.372	830.007	958.327	969.738	611.073	537.053	-0.337667	0.316685	-1.06626	0.286308	0.756033
Chr1:26772907-26772927	miR858b	16.9264	20.4252	26.9714	19.5249	19.9848	13.999	-0.232599	0.422686	-0.550287	0.582122	0.90841
Chr1:22149735-22149755	miR859	0	0	2.52857	0	3.84322	6.36319	1.06096	0.6895	1.53874	0.123867	0.475764
Chr5:9098876-9098896	miR860	58.1844	38.9936	61.5285	56.9477	45.35	54.7234	-0.0214182	0.373683	-0.0573166	0.954293	0.986219
Chr3:17838154-17838174	miR861-3p	68.7634	47.3494	33.7142	21.152	32.2831	16.5443	-0.981348	0.375603	-2.61272	0.00898242	0.0979373
Chr3:17838223-17838243	miR861-5p	16.9264	22.2821	10.9571	8.13539	17.6788	10.1811	-0.362755	0.441521	-0.821603	0.411303	0.822708
Chr2:10718170-10718190	miR862-3p	20.1001	21.3537	6.74285	11.3895	24.5966	22.9075	0.293659	0.463117	0.634093	0.52602	0.851685
Chr2:10718106-10718126	miR862-5p	24.3317	27.8526	13.4857	17.8979	20.7534	19.0896	-0.150179	0.374435	-0.401082	0.68836	0.912786
Chr4:7846835-7846855	miR863-3p	1144.65	710.241	678.499	696.389	803.234	847.577	-0.105132	0.254351	-0.413335	0.679361	0.90841
Chr4:7846644-7846664	miR863-5p	4832.48	4266.09	1648.63	1389.52	8096.9	1567.89	0.0358757	0.481973	0.0744351	0.940664	0.986219
Chr1:6740569-6740590	miR864-3p	0	0.92842	1.68571	1.62708	3.07458	0	0.450532	0.695101	0.648154	0.516886	0.851685
Chr1:6740503-6740523	miR864-5p	2.1158	5.57052	2.52857	8.13539	6.14916	1.27264	0.430218	0.633801	0.678791	0.49727	0.851685
Chr5:5170097-5170117	miR865-3p	4.2316	2.78526	1.68571	1.62708	1.53729	1.27264	-0.588786	0.688991	-0.854563	0.392793	0.814503
Chr5:5169998-5170018	miR865-5p	213.696	239.532	98.6142	130.166	190.624	127.264	-0.275403	0.321701	-0.856085	0.391951	0.814503
Chr5:16157838-16157857	miR866-3p	81.4582	95.6272	21.0714	73.2185	35.3577	16.5443	-0.598985	0.472258	-1.26834	0.204676	0.621405
Chr5:16157911-16157931	miR866-5p	9.52109	12.9979	10.1143	21.152	7.68645	10.1811	0.146324	0.440389	0.33226	0.739693	0.925098
Chr4:11375387-11375407	miR867	0	0	0	0	0	0	NA	NA	NA	NA	NA
Chr3:6488399-6488419	miR868-3p	0	0	0	0	2.30593	0	0.216097	0.355776	0.607397	0.543588	NA
Chr3:6488287-6488307	miR868-5p	6.34739	8.35578	11.8	17.8979	6.14916	13.999	0.3717	0.490649	0.757567	0.44871	0.851685
Chr5:15891625-15891645	miR869.1	7.40529	9.2842	0.842856	17.8979	13.067	6.36319	0.864761	0.569417	1.51868	0.128844	0.487188
Chr5:15891614-15891634	miR869.2	7.40529	9.2842	0.842856	17.8979	13.067	6.36319	0.863198	0.569697	1.51519	0.129725	0.487188
Chr5:21395545-21395565	miR870-3p	2.1158	1.85684	0.842856	1.62708	0.768645	1.27264	-0.244164	0.708183	-0.344775	0.730263	NA
Chr5:21395604-21395624	miR870-5p	27.5054	25.9957	19.3857	13.0166	23.828	13.999	-0.417583	0.423143	-0.986859	0.323712	0.791193
6 h		Normalized read counts
Gene identifiers	miRNA	Control 6 h replicate 1	Control 6 h replicate 2	Control 6 h replicate 3	Cold 6 h replicate 1	Cold 6 h replicate 2	Cold 6 h replicate 3	log2FC	Standard error	wald statistics	p-value	q-value
Chr2:10676470-10676491	miR156a-3p	369.211	749.133	741.555	418.847	107.136	346.185	-0.932369	0.497259	-1.87502	0.0607904	0.192509
Chr2:10676534-10676553	miR156a-5p	4959.16	2382.26	2901.21	2081.07	2596.18	4286.28	-0.179659	0.354652	-0.506579	0.61245	0.786559
Chr4:15075004-15075026	miR156b-3p	39.6468	67.8195	74.637	39.5139	16.195	84.6229	-0.314056	0.527038	-0.595889	0.55125	0.743546
Chr4:15074945-15074964	miR156b-5p	5611.68	2610.66	3708.58	4208.67	5101.42	8626.41	0.551241	0.346193	1.5923	0.111318	0.273579
Chr4:15415426-15415447	miR156c-3p	657.476	1050.81	987.134	522.462	144.509	473.119	-1.09584	0.453505	-2.41638	0.0156757	0.0841843
Chr4:15415491-15415510	miR156c-5p	7095.95	3417.48	4249.49	2636.02	3354.85	5591.52	-0.326428	0.356315	-0.916123	0.359603	0.585869
Chr5:3456643-3456665	miR156d-3p	4.12988	10.134	7.22293	7.02469	1.24577	3.8465	-0.563435	0.584894	-0.963312	0.335391	0.571322
Chr5:3456713-3456732	miR156d-5p	22814.3	11966.6	13604.8	28859.2	33970.8	58460.3	1.24093	0.347813	3.56782	0.000359969	0.00606563
Chr5:3867213-3867232	miR156e	10.7377	3.11814	5.61784	19.3179	29.8984	35.9006	1.83872	0.475924	3.86348	0.000111784	0.00216115
Chr5:9136197-9136217	miR156f-3p	50.3845	94.3237	90.688	29.855	27.4069	24.3611	-1.38487	0.398641	-3.47397	0.000512811	0.00743576
Chr5:9136126-9136145	miR156f-5p	673.17	309.475	398.866	223.034	264.103	419.268	-0.566399	0.361717	-1.56586	0.117381	0.283329
Chr2:8412589-8412608	miR156g	104.073	57.6856	64.2039	103.614	139.526	223.097	0.973984	0.349077	2.79017	0.00526807	0.0416463
Chr5:22597087-22597106	miR156h	28.0832	14.0316	17.6561	12.2932	16.195	47.4401	0.285029	0.464901	0.613096	0.539813	0.738423
Chr1:19807090-19807109	miR156i	0	0	0	0	0	1.28217	0.116105	0.385756	0.30098	0.76343	NA
Chr2:17589066-17589085	miR156j	3.3039	4.67721	0.802548	3.51235	0	5.12866	-0.0149448	0.68551	-0.021801	0.982607	NA
Chr1:24913205-24913225	miR157a-3p	140.416	259.585	179.771	36.0016	18.6865	41.0293	-2.2781	0.444698	-5.1228	3.01e-07	1.45e-05
Chr1:24913276-24913296	miR157a-5p	235.403	88.0874	101.121	25.4645	17.4407	119.241	-1.1726	0.519052	-2.25913	0.0238755	0.106521
Chr1:24921175-24921195	miR157b-3p	11.5637	30.4019	16.8535	28.9769	23.6696	55.1331	0.733369	0.543028	1.35052	0.17685	0.375557
Chr1:24921104-24921124	miR157b-5p	21.4754	7.01581	9.63058	47.4167	23.6696	178.221	2.29048	0.537606	4.26051	2.04e-05	0.00053771
Chr3:6244527-6244547	miR157c-3p	175.933	428.744	252.803	64.9784	31.1442	101.291	-1.84812	0.466694	-3.96002	7.49e-05	0.00155242
Chr3:6244673-6244693	miR157c-5p	16109.8	9966.35	6281.55	7969.52	8438.83	28924.4	0.428657	0.461438	0.928959	0.352911	0.583252
Chr1:18026989-18027008	miR157d	74.3378	28.0633	10.4331	33.3673	38.6188	107.702	0.578495	0.4827	1.19846	0.230739	0.446095
Chr3:3366349-3366368	miR158a-3p	161803	100815	98193.4	136456	407672	198007	0.923306	0.446558	2.06761	0.0386772	0.148146
Chr3:3366391-3366411	miR158a-5p	322.956	760.047	589.873	165.958	23.6696	217.968	-1.36516	0.656611	-2.0791	0.0376084	0.148146
Chr1:20772273-20772292	miR158b	517.061	318.05	295.338	486.46	1326.74	625.697	1.00442	0.412525	2.43481	0.0148997	0.0819258
Chr1:27713234-27713254	miR159a	44024.5	68231.9	81602.3	114033	138010	122333	0.909679	0.284452	3.19801	0.0013838	0.0143322
Chr1:6220813-6220833	miR159b-3p	62077	85581.2	113565	149719	179597	185801	0.936612	0.291155	3.21688	0.00129591	0.0139191
Chr1:6220650-6220670	miR159b-5p	238.707	95.8828	65.809	34.2454	49.8307	33.3363	-1.45983	0.542417	-2.69134	0.00711662	0.0503371
Chr2:18994826-18994846	miR159c	4040.67	2726.81	4377.9	5599.56	7163.16	11956.2	1.06311	0.375247	2.8331	0.00460986	0.0393194
Chr2:16340342-16340362	miR160a-3p	56.1663	27.2837	36.9172	44.7824	27.4069	32.0541	-0.178786	0.361713	-0.494277	0.621111	0.786559
Chr2:16340282-16340302	miR160a-5p	61.9481	44.4335	43.3376	57.9537	53.568	103.855	0.481235	0.368803	1.30486	0.191942	0.391994
Chr4:9888986-9889006	miR160b	138.764	75.6149	69.0192	49.1729	69.763	153.86	-0.0542743	0.417707	-0.129934	0.896619	0.947397
Chr5:19009095-19009115	miR160c-3p	151.979	135.639	109.147	93.9553	59.7968	56.4153	-0.857161	0.31839	-2.69217	0.0070988	0.0503371
Chr5:19009158-19009178	miR160c-5p	176.759	134.86	121.987	90.4429	145.755	220.532	0.0658435	0.330525	0.199209	0.842099	0.931232
Chr1:17825731-17825751	miR161.1	29872.2	66510.7	68186.1	34199.7	13441.8	17486.2	-1.19915	0.431574	-2.77854	0.00546037	0.0416463
Chr1:17825722-17825742	miR161.2	29872.2	66511.5	68186.1	34200.6	13443.1	17488.7	-1.19907	0.431563	-2.77843	0.00546224	0.0416463
Chr5:2634936-2634956	miR162a-3p	896.183	1089.79	461.465	1127.46	1007.83	815.457	0.254011	0.333275	0.762165	0.445961	0.664974
Chr5:2634998-2635019	miR162a-5p	22.3013	13.2521	16.8535	27.2207	12.4577	8.97516	-0.0530561	0.439026	-0.12085	0.90381	0.947397
Chr5:7740610-7740630	miR162b-3p	9843.97	12641.7	5648.33	12039.4	11201.9	9527.77	0.207241	0.331007	0.626093	0.531254	0.733636
Chr5:7740675-7740696	miR162b-5p	50.3845	43.654	72.2293	39.5139	34.8815	46.158	-0.43947	0.321944	-1.36505	0.172236	0.369989
Chr1:24884359-24884382	miR163	3167.62	3921.06	5594.56	8785.26	10413.4	23656	1.61036	0.394069	4.0865	4.38e-05	0.00105833
Chr2:19520770-19520790	miR164a	327.086	191.766	205.452	331.039	231.713	292.334	0.228083	0.319154	0.714649	0.474826	0.688498
Chr5:287716-287736	miR164b-3p	28.9091	20.2679	16.8535	7.90278	9.96614	14.1038	-0.942036	0.415049	-2.2697	0.0232261	0.105243
Chr5:287586-287606	miR164b-5p	755.767	445.114	471.096	473.289	302.721	338.492	-0.551869	0.321571	-1.71617	0.0861318	0.231462
Chr5:9852747-9852767	miR164c-3p	38.8208	76.3944	39.3249	39.5139	47.3392	28.2076	-0.377764	0.430921	-0.876645	0.38068	0.606623
Chr5:9852684-9852704	miR164c-5p	555.055	240.876	248.79	240.596	165.687	220.532	-0.688957	0.34334	-2.00663	0.044789	0.164415
Chr1:78932-78952	miR165a-3p	1093.59	1713.42	2354.68	2727.34	4955.66	8128.93	1.38918	0.483228	2.87478	0.00404303	0.0355297
Chr1:79010-79030	miR165a-5p	759.071	741.338	576.23	1750.03	1291.86	953.931	0.876899	0.36658	2.3921	0.0167521	0.0883292
Chr4:369856-369876	miR165b	563.315	892.567	1226.29	1764.95	3182.94	5253.03	1.64812	0.485089	3.39756	0.000679901	0.00896233
Chr2:19176241-19176261	miR166a-3p	4213.3	6489.63	6604.17	12112.3	18361.4	22781.5	1.46499	0.411973	3.55604	0.000376488	0.00606563
Chr2:19176128-19176148	miR166a-5p	2296.21	1317.41	1040.91	6218.61	6641.19	4105.49	1.7352	0.364136	4.76526	1.89e-06	6.08e-05
Chr3:22922301-22922321	miR166b-3p	13.2156	17.9293	13.6433	14.9275	22.4238	11.5395	0.105417	0.492245	0.214155	0.830426	0.929821
Chr3:22922212-22922232	miR166b-5p	12.3896	8.57488	8.02548	15.8056	13.7034	10.2573	0.405093	0.499529	0.81095	0.417394	0.643853
Chr5:2838737-2838757	miR166c	351.865	491.887	476.714	1608.66	2466.62	3641.35	2.29525	0.416204	5.51472	3.49e-08	2.53e-06
Chr5:2840708-2840728	miR166d	1.65195	2.3386	1.6051	2.63426	3.7373	3.8465	0.567671	0.631774	0.898535	0.368901	0.59434
Chr5:16775524-16775544	miR166e-3p	2518.4	3681.74	3958.17	4430.83	6652.4	9191.85	0.892827	0.430995	2.07155	0.0383076	0.148146
Chr5:16775636-16775656	miR166e-5p	356.821	309.475	264.038	645.394	474.637	347.467	0.612099	0.364255	1.68041	0.0928768	0.247048
Chr5:17516378-17516398	miR166f	25.6052	39.7563	43.3376	34.2454	46.0934	67.9548	0.381022	0.480663	0.792701	0.427952	0.650742
Chr5:25504882-25504902	miR166g	14.0416	19.4884	14.4459	40.392	57.3053	87.1873	1.64949	0.491265	3.35764	0.000786099	0.0094987
Chr3:8108172-8108192	miR167a-3p	19.8234	13.2521	20.8663	21.9522	33.6357	61.544	0.947622	0.487144	1.94526	0.0517437	0.175822
Chr3:8108090-8108110	miR167a-5p	6826.69	5041.25	5081.74	3779.29	2821.66	3819.57	-0.656254	0.35038	-1.87298	0.0610717	0.192509
Chr3:23406177-23406197	miR167b	10961.5	8563.19	8592.08	5387.94	4130.96	5199.18	-0.877863	0.337324	-2.60243	0.00925654	0.061009
Chr3:1306630-1306652	miR167c-3p	4.12988	12.4726	8.02548	9.65895	0	5.12866	-0.510599	0.602779	-0.847075	0.396953	0.618906
Chr3:1306750-1306770	miR167c-5p	33.865	16.3702	12.8408	15.8056	27.4069	8.97516	-0.243107	0.453131	-0.536504	0.59161	0.783411
Chr1:11137556-11137577	miR167d	10482.5	3507.13	4412.41	3389.42	3013.51	4538.87	-0.693404	0.376284	-1.84277	0.0653633	0.200007
Chr4:10578737-10578757	miR168a-3p	617.004	834.102	788.102	1373.33	986.648	744.938	0.446353	0.320716	1.39174	0.164001	0.357596
Chr4:10578652-10578672	miR168a-5p	2398.63	2774.36	3141.98	3406.98	1987	3925.99	0.159276	0.253015	0.629514	0.529013	0.733636
Chr5:18358803-18358823	miR168b-3p	610.396	962.726	534.497	921.113	996.614	739.81	0.31988	0.289251	1.10589	0.268774	0.496461
Chr5:18358873-18358893	miR168b-5p	1231.53	1107.72	1369.15	1814.13	957.995	2283.54	0.430421	0.26994	1.5945	0.110823	0.273579
Chr3:4359011-4359030	miR169a-3p	47.0806	39.7563	44.1402	36.8796	38.6188	33.3363	-0.254403	0.291835	-0.871735	0.383353	0.606623
Chr3:4359182-4359202	miR169a-5p	126.374	95.8828	109.147	70.2469	57.3053	57.6975	-0.790665	0.316464	-2.49844	0.0124741	0.0709312
Chr5:8527592-8527613	miR169b-3p	5.78183	10.9135	17.6561	13.1713	7.4746	21.7968	0.252763	0.508101	0.497465	0.618861	0.786559
Chr5:8527511-8527531	miR169b-5p	27.2572	13.2521	18.4586	30.733	34.8815	56.4153	0.91387	0.470285	1.94322	0.051989	0.175822
Chr5:15870868-15870888	miR169c	2.47793	0.779535	7.22293	0	2.49153	2.56433	-0.718083	0.697426	-1.02962	0.303189	NA
Chr1:20039556-20039576	miR169d	3.3039	8.57488	6.42039	9.65895	13.7034	2.56433	0.397752	0.586859	0.677764	0.497921	0.703811
Chr1:20041586-20041606	miR169e	9.08573	4.67721	4.81529	1.75617	4.98307	1.28217	-0.873275	0.613205	-1.42411	0.154413	0.339241
Chr3:4805713-4805733	miR169f-3p	2606.78	2564.67	2816.14	3812.65	3288.83	3828.55	0.427744	0.321985	1.32846	0.184027	0.383942
Chr3:4805799-4805819	miR169f-5p	46.2546	31.9609	32.1019	60.588	53.568	128.217	1.03294	0.399935	2.58276	0.00980138	0.0631645
Chr4:11483034-11483054	miR169g-3p	201.538	245.553	219.898	203.716	218.009	156.424	-0.194457	0.324206	-0.599795	0.548643	0.743488
Chr4:11483094-11483114	miR169g-5p	1.65195	0	0	0.878087	0	2.56433	0.334383	0.630418	0.530414	0.595825	NA
Chr1:6695544-6695564	miR169h	36.3429	22.6065	20.0637	68.4908	158.212	65.3904	1.69605	0.423819	4.00184	6.29e-05	0.00140211
Chr3:9872106-9872126	miR169i	23.9533	20.2679	15.2484	18.4398	16.195	52.5688	0.473628	0.464174	1.02037	0.307554	0.534076
Chr3:9872483-9872503	miR169j	11.5637	7.79535	8.02548	7.90278	7.4746	14.1038	0.0761215	0.499304	0.152455	0.878828	0.947397
Chr3:9875675-9875695	miR169k	12.3896	11.693	3.21019	7.02469	12.4577	5.12866	-0.135409	0.499177	-0.271264	0.786188	0.908345
Chr3:9876040-9876060	miR169l	2.47793	0.779535	1.6051	2.63426	0	2.56433	0.0633255	0.708241	0.0894123	0.928754	NA
Chr3:9878318-9878338	miR169m	3.3039	2.3386	4.81529	2.63426	2.49153	5.12866	-0.0411366	0.613678	-0.0670328	0.946556	NA
Chr3:9878690-9878710	miR169n	4.12988	10.134	6.42039	5.26852	2.49153	11.5395	-0.108453	0.55305	-0.196101	0.844531	0.931232
Chr5:26411594-26411614	miR170-3p	64.4261	10.9135	10.4331	19.3179	26.1611	30.772	-0.144595	0.551548	-0.262163	0.793196	0.910737
Chr5:26411635-26411655	miR170-5p	206.494	267.38	215.083	374.065	362.518	325.67	0.589238	0.32683	1.80289	0.0714062	0.20917
Chr3:19073521-19073541	miR171a-3p	373.341	110.694	150.077	200.204	170.67	351.313	0.167441	0.437441	0.382774	0.701888	0.849293
Chr3:19073452-19073472	miR171a-5p	184.192	194.104	177.363	360.894	276.56	256.433	0.641155	0.35209	1.821	0.0686074	0.207252
Chr1:3961367-3961387	miR171b-3p	165.195	251.01	203.045	165.958	90.941	84.6229	-0.781741	0.391339	-1.9976	0.0457598	0.165879
Chr1:3961430-3961450	miR171b-5p	43.7767	16.3702	20.0637	13.1713	9.96614	12.8217	-0.969923	0.500737	-1.93699	0.0527465	0.175822
Chr1:22930095-22930115	miR171c-3p	335.346	435.76	302.561	239.718	169.424	134.627	-0.911043	0.359556	-2.5338	0.0112833	0.0667787
Chr1:22930157-22930177	miR171c-5p	59.4702	35.0791	32.1019	30.733	16.195	25.6433	-0.717085	0.408683	-1.75462	0.0793236	0.223628
Chr2:11942918-11942938	miR172a	288.265	81.8512	63.4013	57.0756	49.8307	94.8803	-0.952107	0.491085	-1.93878	0.0525277	0.175822
Chr5:1188211-1188231	miR172b-3p	450.982	99.7805	90.688	96.5895	107.136	185.914	-0.616383	0.513138	-1.2012	0.229672	0.446095
Chr5:1188278-1188297	miR172b-5p	10.7377	7.79535	6.42039	4.39043	1.24577	3.8465	-1.0597	0.555102	-1.90901	0.0562608	0.183322
Chr3:3599791-3599811	miR172c	0	0	0	0	0	0	0	0.698957	0	1	NA
Chr3:20587991-20588011	miR172d-3p	17.3455	0.779535	4.01274	3.51235	1.24577	12.8217	-0.270255	0.657725	-0.410894	0.681151	0.829973
Chr3:20587921-20587941	miR172d-5p	0	0	0	0	0	0	NA	NA	NA	NA	NA
Chr5:23988566-23988586	miR172e-3p	22.3013	1.55907	0	4.39043	1.24577	5.12866	-0.743653	0.682951	-1.08888	0.276206	0.50696
Chr5:23988484-23988503	miR172e-5p	3.3039	4.67721	0.802548	2.63426	0	0	-0.806349	0.662069	-1.21792	0.223254	NA
Chr3:8236227-8236247	miR173-3p	5356.45	7338.54	6076.09	8506.9	8988.21	6785.22	0.349528	0.333599	1.04775	0.294755	0.518054
Chr3:8236161-8236182	miR173-5p	2305.3	962.726	1119.55	836.817	634.096	1210.36	-0.655743	0.380811	-1.72197	0.0850758	0.231462
Chr2:15611873-15611893	miR1886.1	587.268	352.35	390.038	295.037	199.323	324.388	-0.640528	0.396895	-1.61385	0.106561	0.268995
Chr2:15611882-15611902	miR1886.2	587.268	352.35	389.236	295.037	199.323	324.388	-0.639838	0.396592	-1.61334	0.106671	0.268995
Chr2:15611953-15611973	miR1886.3	2.47793	3.11814	3.21019	5.26852	1.24577	2.56433	0.0662282	0.667331	0.0992435	0.920945	NA
Chr4:11370301-11370321	miR1887	0	0	0	0	0	0	0	0.355776	0	1	NA
Chr5:7168879-7168899	miR1888a	144.546	171.498	128.408	144.884	125.822	142.32	-0.101881	0.244008	-0.417531	0.67629	0.827834
Chr3:22537308-22537328	miR1888b	10.7377	10.9135	14.4459	11.4151	9.96614	6.41083	-0.310064	0.459646	-0.674571	0.499949	0.703811
Chr3:2854394-2854414	miR2111a-3p	0	0	0	0	1.24577	0	0.123978	0.397435	0.311945	0.755082	NA
Chr3:2854311-2854331	miR2111a-5p	0	0	0	0.878087	0	0	0.0973848	0.355776	0.273725	0.784296	NA
Chr5:400464-400484	miR2111b-3p	0.825975	0	2.40764	0	0	0	-0.810747	0.696169	-1.16458	0.244188	NA
Chr5:400402-400422	miR2111b-5p	0	0	0	0	0	0	0	0.607847	0	1	NA
Chr1:234017-234037	miR2112-3p	8.25975	1.55907	2.40764	2.63426	7.4746	5.12866	0.215405	0.628971	0.342472	0.731995	0.868566
Chr1:234126-234146	miR2112-5p	9.9117	2.3386	0.802548	3.51235	1.24577	7.69299	-0.053392	0.637023	-0.083815	0.933204	NA
Chr1:11901467-11901488	miR2933a	2.47793	7.01581	6.42039	13.1713	8.72037	8.97516	0.803383	0.54928	1.46261	0.143574	0.330448
Chr3:17402794-17402815	miR2933b	3.3039	2.3386	5.61784	11.4151	11.2119	8.97516	1.25414	0.51546	2.43304	0.0149726	0.0819258
Chr3:5500043-5500063	miR2934-3p	0.825975	2.3386	0	0	0	0	-0.731251	0.645643	-1.13259	0.257385	NA
Chr3:5500123-5500143	miR2934-5p	0	0	0	0	0	1.28217	0.428488	0.652833	0.656352	0.511598	NA
Chr4:1046948-1046969	miR2936	0.825975	0	0	0	1.24577	0	0.128274	0.642976	0.199501	0.841871	NA
Chr5:13622669-13622689	miR2937	0	0	0	0	0	1.28217	0.169452	0.456554	0.371153	0.710523	NA
Chr5:22251827-22251847	miR2938	0	0	0	0	0	0	NA	NA	NA	NA	NA
Chr5:19567038-19567058	miR2939	0	0	0	0	0	0	0	0.405622	0	1	NA
Chr4:12353109-12353129	miR319a	5143.35	4614.07	7161.14	6215.98	13458	15342.4	0.967974	0.379463	2.5509	0.0107445	0.0649146
Chr5:16660469-16660489	miR319b	972.173	636.1	956.638	1188.93	3318.72	4327.31	1.5938	0.437637	3.64183	0.000270705	0.00490652
Chr2:17029870-17029890	miR319c	3918.43	3568.71	4634.72	4379.02	14397.3	10083	1.07448	0.4925	2.18167	0.0291335	0.124246
Chr5:7583132-7583151	miR3434-3p	4.12988	1.55907	1.6051	0.878087	1.24577	0	-0.840815	0.706101	-1.19079	0.233738	NA
Chr5:7583305-7583324	miR3434-5p	60.2962	33.52	22.4714	37.7577	57.3053	17.9503	-0.0337025	0.389134	-0.0866089	0.930982	0.9608
Chr3:6217559-6217579	miR3440b-3p	31.3871	27.2837	56.9809	49.1729	28.6526	44.8758	0.0867483	0.349476	0.248224	0.803961	0.910737
Chr3:6217499-6217519	miR3440b-5p	2.47793	0	0.802548	4.39043	0	2.56433	0.626886	0.706433	0.887397	0.374865	NA
Chr2:16062023-16062043	miR390a-3p	235.403	298.562	177.363	216.887	161.95	169.246	-0.355285	0.30341	-1.17097	0.241609	0.457953
Chr2:16061971-16061991	miR390a-5p	580.661	410.815	573.019	488.216	250.399	360.289	-0.477789	0.333721	-1.4317	0.152229	0.339241
Chr5:23637034-23637053	miR390b-3p	70.2079	82.6307	40.93	57.9537	58.5511	67.9548	-0.0665071	0.362219	-0.18361	0.854319	0.938457
Chr5:23636961-23636981	miR390b-5p	161.065	102.899	154.089	153.665	61.0426	100.009	-0.369553	0.386386	-0.956434	0.338853	0.571322
Chr5:24293211-24293231	miR391-3p	793.762	376.515	299.351	224.79	138.28	279.512	-1.08601	0.406789	-2.66971	0.00759178	0.0524194
Chr5:24293160-24293180	miR391-5p	223.013	138.757	101.121	57.9537	57.3053	130.781	-0.853997	0.361374	-2.36319	0.0181183	0.0905917
Chr4:2179089-2179109	miR3932a	13.2156	11.693	12.0382	9.65895	11.2119	5.12866	-0.421896	0.532964	-0.791604	0.428592	0.650742
Chr4:7890590-7890610	miR3932b-3p	176.759	187.088	131.618	149.275	178.145	75.6478	-0.273728	0.371326	-0.737163	0.461023	0.675236
Chr4:7890695-7890715	miR3932b-5p	1971.6	6350.87	3683.7	3615.96	3823.26	1889.91	-0.324743	0.437213	-0.742757	0.457629	0.673667
Chr5:15758111-15758131	miR3933	0	0	0.802548	0	0	0	-0.102974	0.577728	-0.178239	0.858535	NA
Chr2:16652205-16652225	miR393a-3p	23.1273	25.7247	24.879	21.0741	13.7034	14.1038	-0.519171	0.396204	-1.31036	0.190073	0.391994
Chr2:16652111-16652132	miR393a-5p	0.825975	0	0.802548	0	0	0	-0.171291	0.458495	-0.373593	0.708707	NA
Chr3:20691778-20691798	miR393b-3p	1186.1	1890.37	1730.29	1519.09	1118.7	1623.22	-0.164659	0.315473	-0.521944	0.601709	0.786559
Chr3:20691657-20691678	miR393b-5p	36.3429	5.45674	4.81529	7.90278	11.2119	14.1038	-0.393491	0.57705	-0.681901	0.495301	0.703811
Chr1:7058207-7058226	miR394a	512.931	127.064	260.828	145.762	316.425	543.638	0.131541	0.527303	0.24946	0.803005	0.910737
Chr1:28568897-28568917	miR394b-3p	0.825975	0	1.6051	3.51235	1.24577	1.28217	0.75423	0.705587	1.06894	0.285097	NA
Chr1:28568821-28568840	miR394b-5p	2002.99	601.801	1240.74	575.147	1040.22	1615.53	-0.214096	0.503195	-0.425474	0.670491	0.827414
Chr1:9363206-9363226	miR395a	34.691	170.718	378	71.125	79.7291	202.582	-0.606712	0.531632	-1.14123	0.253776	0.474807
Chr1:9364540-9364560	miR395b	0	0	0	0	1.24577	3.8465	1.15865	0.669658	1.73021	0.0835932	0.230876
Chr1:9367149-9367169	miR395c	28.9091	106.796	249.593	1.75617	1.24577	8.97516	-4.26797	0.622808	-6.85278	7.24e-12	7e-10
Chr1:26269989-26270009	miR395d	0	0	0	0	0	0	0	0.661798	0	1	1
Chr1:26272786-26272806	miR395e	0	0	0	86.0525	82.2206	170.528	5.72812	0.570792	10.0354	1.07e-23	3.09e-21
Chr1:26273939-26273959	miR395f	140.416	449.792	974.294	331.039	250.399	602.618	-0.353909	0.465549	-0.760196	0.447138	0.664974
Chr2:4142331-4142351	miR396a-3p	1340.56	2914.68	3427.68	1537.53	538.171	2896.41	-0.536576	0.505185	-1.06214	0.288173	0.517644
Chr2:4142443-4142463	miR396a-5p	15990.9	5604.86	5883.48	6262.52	5187.38	8887.97	-0.400292	0.380807	-1.05117	0.293182	0.518054
Chr5:13611904-13611924	miR396b-3p	321.304	660.266	741.555	463.63	171.916	1105.23	0.0119559	0.52818	0.0226361	0.981941	0.994132
Chr5:13611808-13611828	miR396b-5p	22959.6	13029.9	12450.7	22940	22346.6	28200	0.564005	0.340942	1.65425	0.0980757	0.256234
Chr4:2625960-2625980	miR397a	3.3039	5.45674	1.6051	1.75617	0	2.56433	-0.80606	0.685827	-1.17531	0.23987	NA
Chr4:7878730-7878750	miR397b	6.6078	5.45674	3.21019	4.39043	1.24577	3.8465	-0.508057	0.612601	-0.829344	0.40691	NA
Chr2:1041012-1041032	miR398a-3p	97.4651	73.2763	146.866	28.9769	44.8476	57.6975	-1.06325	0.512842	-2.07325	0.0381491	0.148146
Chr2:1040948-1040968	miR398a-5p	45.4286	38.9767	36.1147	41.2701	58.5511	58.9796	0.354254	0.422882	0.837713	0.402192	0.62372
Chr5:4691107-4691127	miR398b-3p	482.37	952.592	890.026	419.725	649.045	366.699	-0.605594	0.466002	-1.29955	0.193755	0.392929
Chr5:4691033-4691053	miR398b-5p	3465.79	3011.34	4449.33	10607.3	10199.1	8035.33	1.33267	0.303901	4.3852	1.16e-05	0.000336056
Chr5:4694778-4694798	miR398c-3p	205.668	400.681	367.567	267.816	342.586	235.918	-0.174523	0.475771	-0.366821	0.713752	0.857909
Chr5:4694705-4694725	miR398c-5p	1609	1343.92	1995.94	5936.74	5771.64	4392.7	1.612	0.316707	5.08987	3.58e-07	1.48e-05
Chr1:10227165-10227185	miR399a	1.65195	5.45674	2.40764	8.78087	2.49153	5.12866	0.622472	0.606611	1.02615	0.304822	0.532521
Chr1:23345387-23345407	miR399b	74.3378	180.073	445.414	300.306	124.577	235.918	-0.069744	0.493624	-0.14129	0.887641	0.947397
Chr5:24962568-24962588	miR399c-3p	376.645	1047.69	2337.82	486.46	198.077	335.927	-1.62939	0.485252	-3.35783	0.000785564	0.0094987
Chr5:24962497-24962517	miR399c-5p	2.47793	2.3386	4.01274	3.51235	3.7373	3.8465	0.238936	0.626374	0.381459	0.702863	0.849293
Chr2:14442988-14443008	miR399d	0	0	2.40764	0	0	0	-0.507479	0.612947	-0.827932	0.407709	NA
Chr2:14443582-14443602	miR399e	0	0	0	0.878087	0	1.28217	0.16234	0.355776	0.456299	0.648175	NA
Chr2:14445084-14445104	miR399f	1.65195	0.779535	4.01274	0	0	1.28217	-0.830896	0.701977	-1.18365	0.236551	NA
Chr1:11785947-11785967	miR400	117.288	43.654	21.6688	28.9769	21.178	51.2866	-0.723995	0.507419	-1.42682	0.153632	0.339241
Chr4:5020359-5020379	miR401	1.65195	0.779535	0	1.75617	0	0	-0.0798081	0.581431	-0.137261	0.890824	NA
Chr1:29016586-29016607	miR402	23.9533	8.57488	5.61784	13.1713	18.6865	7.69299	0.0498884	0.499626	0.0998516	0.920462	0.953336
Chr2:19415154-19415174	miR403-3p	14647.8	10408.3	9825.6	9660.71	10163	8277.66	-0.303199	0.231984	-1.30698	0.19122	0.391994
Chr2:19415077-19415098	miR403-5p	596.354	698.463	735.134	464.508	236.696	648.776	-0.543089	0.379528	-1.43096	0.152442	0.339241
Chr1:11230574-11230597	miR404	1.65195	3.11814	2.40764	2.63426	4.98307	1.28217	0.202207	0.662103	0.305401	0.760061	NA
Chr2:9635001-9635024	miR405a	0.825975	1.55907	0	0	1.24577	0	-0.316297	0.683133	-0.463009	0.643358	NA
Chr5:20632583-20632606	miR405b	3.3039	6.23628	8.82803	3.51235	2.49153	6.41083	-0.452165	0.608294	-0.743333	0.45728	0.673667
Chr4:2789670-2789693	miR405d	4.95585	6.23628	3.21019	3.51235	0	1.28217	-0.99124	0.633603	-1.56445	0.117712	NA
Chr1:19430151-19430171	miR406	40.4728	34.2995	34.5096	43.0263	56.0595	50.0045	0.415667	0.344113	1.20794	0.227072	0.446095
Chr2:13866276-13866296	miR407	9.9117	14.0316	17.6561	10.537	4.98307	5.12866	-0.831379	0.474404	-1.75247	0.0796929	0.223628
Chr2:19319933-19319953	miR408-3p	96.6391	144.993	96.3058	108.883	198.077	137.192	0.346311	0.445757	0.776905	0.437215	0.656954
Chr2:19319866-19319886	miR408-5p	123.07	190.207	89.0829	406.554	343.832	160.271	1.09507	0.365528	2.99585	0.00273681	0.0273681
Chr1:23058039-23058059	miR413	0	0	0	0	0	0	NA	NA	NA	NA	NA
Chr1:25137519-25137539	miR414	0.825975	0	0	0	1.24577	0	0.0379833	0.382644	0.0992655	0.920928	NA
Chr1:27987018-27987038	miR415	0	0	0	0	0	0	NA	NA	NA	NA	NA
Chr2:7008576-7008596	miR416	3.3039	9.35442	14.4459	7.02469	6.22884	5.12866	-0.465269	0.532715	-0.873393	0.382449	0.606623
Chr2:13708767-13708787	miR417	0	0	0	0	0	0	NA	NA	NA	NA	NA
Chr3:6516265-6516285	miR418	0	0	0	0	0	0	NA	NA	NA	NA	NA
Chr4:15660373-15660393	miR419	0	0	0	0	1.24577	0	0.0973848	0.355776	0.273725	0.784296	NA
Chr5:25230644-25230664	miR420	0	0	0	0	0	0	NA	NA	NA	NA	NA
Chr4:8460536-8460557	miR4221	36.3429	38.1972	24.879	52.6852	72.2545	60.2618	0.835623	0.352086	2.37335	0.0176276	0.0905704
Chr1:22372690-22372710	miR4227	0	0	0	0	0	0	0	0.355776	0	1	NA
Chr1:28889481-28889501	miR4228-3p	14.8676	15.5907	19.2612	19.3179	16.195	19.2325	0.127204	0.396518	0.320802	0.748361	0.878642
Chr1:28889395-28889415	miR4228-5p	2.47793	3.89767	5.61784	6.14661	4.98307	3.8465	0.265853	0.585487	0.454072	0.649777	NA
Chr4:11368772-11368792	miR4239	0	0.779535	1.6051	0.878087	0	0	-0.215077	0.545357	-0.394377	0.693302	NA
Chr4:10711712-10711732	miR4240	0	0	0	0	0	0	NA	NA	NA	NA	NA
Chr5:19567227-19567247	miR4243	0	0	0	0	0	1.28217	0.194588	0.48439	0.401718	0.687892	NA
Chr5:21161609-21161629	miR4245	52.8624	38.9767	35.3121	20.196	44.8476	30.772	-0.395223	0.369186	-1.07053	0.284382	0.515442
Chr1:22107359-22107379	miR426	0.825975	0.779535	0	0.878087	2.49153	0	0.371786	0.641898	0.579198	0.562456	NA
Chr4:1528148-1528168	miR447a.2-3p	962.261	1181	1029.67	1474.31	1664.35	1823.24	0.61086	0.317666	1.92296	0.0544847	0.179552
Chr4:1528190-1528211	miR447a-3p	626.089	716.393	1061.77	1105.51	999.105	1215.49	0.450164	0.254354	1.76983	0.0767548	0.222589
Chr4:1535482-1535503	miR447b	40.4728	42.8744	64.2039	0	0	0	-4.80773	0.557708	-8.62052	6.66e-18	9.66e-16
Chr4:1523362-1523383	miR447c-3p	0	0	0	0	0	0	0	0.355776	0	1	NA
Chr4:1523445-1523465	miR447c-5p	0.825975	0	0	0	1.24577	0	0.038313	0.384158	0.0997324	0.920557	NA
Chr1:4182143-4182164	miR472-3p	37.1689	35.0791	16.8535	40.392	16.195	35.9006	0.0573462	0.452749	0.126662	0.899208	0.947397
Chr1:4182266-4182286	miR472-5p	294.873	332.082	348.306	434.653	524.468	682.112	0.7125	0.30879	2.3074	0.0210327	0.0983789
Chr2:8432747-8432767	miR5012	119.766	41.3153	52.9682	50.929	42.3561	46.158	-0.569063	0.368934	-1.54245	0.122964	0.292291
Chr2:7166868-7166888	miR5013	1.65195	0	0	1.75617	0	1.28217	0.291815	0.615193	0.474347	0.635253	NA
Chr1:24554011-24554031	miR5014a-3p	23.9533	18.7088	14.4459	7.90278	16.195	6.41083	-0.815831	0.465573	-1.75231	0.0797198	0.223628
Chr1:24553930-24553950	miR5014a-5p	18.1715	7.01581	5.61784	8.78087	7.4746	3.8465	-0.488337	0.526844	-0.926909	0.353974	0.583252
Chr1:24605527-24605547	miR5014b	165.195	145.773	135.631	104.492	109.628	151.296	-0.277776	0.305255	-0.90998	0.362833	0.587831
Chr5:20554975-20554995	miR5015	1.65195	0.779535	0	0	0	0	-0.448313	0.568211	-0.788989	0.430118	NA
Chr2:9920152-9920172	miR5016	0	0	0	1.75617	0	0	0.208604	0.399113	0.522668	0.601205	NA
Chr4:11962960-11962980	miR5017-3p	2.47793	2.3386	0.802548	0.878087	0	0	-0.979645	0.700278	-1.39894	0.161832	NA
Chr4:11963005-11963025	miR5017-5p	0	0	0	0	0	0	0	0.355776	0	1	NA
Chr1:24543961-24543984	miR5018	0	0	0	0.878087	0	0	0.0973848	0.355776	0.273725	0.784296	NA
Chr2:10403335-10403355	miR5019	0	0	0	0	0	0	0	0.435036	0	1	NA
Chr4:6791401-6791421	miR5020a	6.6078	5.45674	8.02548	9.65895	7.4746	5.12866	0.144328	0.528225	0.273233	0.784674	0.908345
Chr4:6787108-6787128	miR5020b	53.6884	104.458	100.319	81.6621	87.2037	76.9299	-0.0689372	0.342318	-0.201383	0.840399	0.931232
Chr2:4770550-4770570	miR5020c	1.65195	3.11814	4.01274	3.51235	0	2.56433	-0.288699	0.67313	-0.42889	0.668003	NA
Chr2:11974822-11974841	miR5021	0	0	0	0	0	0	NA	NA	NA	NA	NA
Chr1:22372479-22372499	miR5022	0	0	0	0	0	0	NA	NA	NA	NA	NA
Chr3:5497070-5497090	miR5023	0	0	0.802548	0	0	0	-0.103152	0.581626	-0.177351	0.859233	NA
Chr1:16766285-16766305	miR5024-3p	4.12988	12.4726	13.6433	7.02469	6.22884	2.56433	-0.741405	0.554139	-1.33794	0.180915	0.380185
Chr1:16766388-16766409	miR5024-5p	8.25975	10.134	8.02548	7.02469	6.22884	7.69299	-0.289355	0.480645	-0.602014	0.547165	0.743488
Chr1:16993913-16993933	miR5025	0.825975	0	0	0	0	0	-0.0470413	0.420886	-0.111767	0.911008	NA
Chr4:7844612-7844632	miR5026	24867.6	18143.7	21425.6	20186.3	21903.1	17631.1	-0.104298	0.306678	-0.34009	0.733788	0.868566
Chr5:10943923-10943943	miR5027	14.0416	15.5907	20.8663	21.0741	27.4069	34.6185	0.625241	0.463572	1.34875	0.177418	0.375557
Chr4:6546769-6546789	miR5028	0.825975	3.89767	2.40764	0	0	0	-1.44341	0.690909	-2.08915	0.0366942	NA
Chr5:12268544-12268564	miR5029	4.95585	8.57488	4.81529	1.75617	4.98307	1.28217	-0.931124	0.582959	-1.59724	0.110213	0.273579
Chr2:10027010-10027030	miR5595a	47.9066	30.4019	33.707	15.8056	11.2119	6.41083	-1.52714	0.439355	-3.47586	0.000509218	0.00743576
Chr5:17985881-17985901	miR5628	0.825975	0	0.802548	0	0	1.28217	-0.105433	0.681792	-0.154642	0.877104	NA
Chr5:3802933-3802954	miR5629	45.4286	28.8428	48.1529	58.8318	56.0595	105.138	0.79039	0.337207	2.34393	0.0190818	0.0937918
Chr1:12011199-12011219	miR5630a	0	0	0	0	1.24577	0	0.254908	0.540837	0.471322	0.637411	NA
Chr1:12023573-12023593	miR5630b	1.65195	0	0.802548	0	0	0	-0.246198	0.429746	-0.572893	0.566717	NA
Chr5:7122566-7122586	miR5631	1.65195	0.779535	0.802548	0	0	0	-0.751003	0.632929	-1.18655	0.235405	NA
Chr2:8392457-8392477	miR5632-3p	2.47793	5.45674	3.21019	7.02469	4.98307	7.69299	0.653293	0.587837	1.11135	0.266418	NA
Chr2:8392588-8392608	miR5632-5p	1.65195	2.3386	6.42039	5.26852	1.24577	8.97516	0.43077	0.607655	0.708906	0.478383	NA
Chr3:19544785-19544805	miR5633	9.9117	9.35442	8.82803	9.65895	14.9492	1.28217	-0.0885186	0.528204	-0.167584	0.866911	0.944883
Chr4:14982322-14982342	miR5634	23.9533	28.8428	127.605	45.6605	75.9918	207.711	0.690876	0.581712	1.18766	0.234967	0.448292
Chr5:6926272-6926292	miR5635a	16.5195	10.9135	17.6561	13.1713	13.7034	29.4898	0.272876	0.39733	0.686774	0.492225	0.703811
Chr1:20622562-20622582	miR5635b	88.3794	96.6623	96.3058	68.4908	97.1699	110.266	-0.0366152	0.265371	-0.137977	0.890258	0.947397
Chr4:13316774-13316794	miR5635c	31.3871	33.52	29.6943	36.0016	36.1273	38.465	0.210103	0.32446	0.647546	0.517279	0.721206
Chr4:1024077-1024097	miR5635d	33.039	30.4019	34.5096	28.0988	44.8476	50.0045	0.293091	0.318365	0.920614	0.357252	0.585328
Chr1:18549963-18549983	miR5636	23.9533	21.827	13.6433	16.6836	31.1442	15.386	0.0734662	0.448703	0.16373	0.869944	0.944883
Chr2:12270341-12270361	miR5637	15.6935	2.3386	8.82803	14.9275	12.4577	17.9503	0.666423	0.467082	1.42678	0.153643	0.339241
Chr3:15336777-15336797	miR5638a	0	0.779535	0.802548	1.75617	0	0	0.0994846	0.631434	0.157553	0.874809	NA
Chr5:14100017-14100037	miR5638b	0.825975	0.779535	1.6051	0	1.24577	1.28217	-0.218475	0.699039	-0.312537	0.754632	NA
Chr2:10357137-10357160	miR5639-3p	3.3039	3.89767	7.22293	6.14661	2.49153	1.28217	-0.380106	0.635048	-0.598547	0.549475	NA
Chr2:10356784-10356804	miR5639-5p	0.825975	1.55907	0.802548	1.75617	9.96614	0	1.07649	0.689958	1.56023	0.118706	NA
Chr1:1653539-1653559	miR5640	37.9949	17.1498	25.6815	29.855	21.178	24.3611	-0.0820104	0.402744	-0.203629	0.838643	0.931232
Chr5:9023268-9023288	miR5641	9.9117	7.01581	7.22293	12.2932	6.22884	3.8465	-0.0545867	0.543525	-0.100431	0.920002	0.953336
Chr3:14197116-14197135	miR5642a	0	0	0	0	0	0	NA	NA	NA	NA	NA
Chr2:3145-3164	miR5642b	102.421	133.3	110.752	144.884	144.509	252.587	0.615759	0.275625	2.23405	0.0254797	0.111956
Chr5:11667857-11667877	miR5643a	28.0832	35.0791	31.2994	29.855	23.6696	28.2076	-0.18995	0.328426	-0.578363	0.563019	0.752422
Chr5:11757142-11757162	miR5643b	0	0	0	0	0	0	NA	NA	NA	NA	NA
Chr5:16649996-16650015	miR5644	94.1612	140.316	143.656	131.713	173.162	102.573	0.100734	0.340296	0.296018	0.767216	0.893545
Chr3:17418820-17418839	miR5645a	75.9897	98.2214	105.134	113.273	78.4833	58.9796	-0.13819	0.279327	-0.494724	0.620795	0.786559
Chr4:4889487-4889506	miR5645b	15.6935	24.1656	9.63058	39.5139	17.4407	19.2325	0.583186	0.425142	1.37175	0.170143	0.368219
Chr3:14742776-14742796	miR5645c	4.12988	7.01581	8.02548	5.26852	3.7373	1.28217	-0.65039	0.610431	-1.06546	0.286668	NA
Chr1:16116608-16116627	miR5645d	49.5585	66.2605	59.3886	62.3442	57.3053	38.465	-0.133223	0.305417	-0.4362	0.662692	0.824809
Chr4:5321255-5321274	miR5645e	16.5195	21.827	25.6815	22.8303	19.9323	19.2325	-0.037497	0.356634	-0.105141	0.916264	0.953336
Chr5:14947080-14947099	miR5645f	166.021	218.27	214.28	208.985	216.764	226.943	0.119513	0.263907	0.452861	0.650649	0.816832
Chr2:3517383-3517402	miR5646	0	0.779535	0.802548	0.878087	0	0	-0.131719	0.672586	-0.19584	0.844736	NA
Chr1:22084310-22084330	miR5647	4.95585	2.3386	1.6051	2.63426	3.7373	0	-0.316212	0.685558	-0.461248	0.644621	NA
Chr1:11499747-11499767	miR5648-3p	4.95585	2.3386	1.6051	2.63426	1.24577	5.12866	-0.0126071	0.674054	-0.0187034	0.985078	NA
Chr1:11499534-11499555	miR5648-5p	2.47793	4.67721	12.8408	7.02469	7.4746	15.386	0.461122	0.530684	0.868919	0.384892	0.606623
Chr1:21360223-21360243	miR5649a	4.12988	0.779535	3.21019	2.63426	1.24577	2.56433	-0.229488	0.678147	-0.338404	0.735059	NA
Chr1:21360159-21360179	miR5649b	0	2.3386	1.6051	1.75617	0	1.28217	-0.156973	0.666057	-0.235674	0.813685	NA
Chr2:19686959-19686979	miR5650	2.47793	9.35442	0	2.63426	1.24577	1.28217	-0.688703	0.680934	-1.01141	0.311821	NA
Chr3:17178489-17178509	miR5651	15.6935	16.3702	20.8663	21.0741	22.4238	16.6682	0.172105	0.412536	0.417189	0.67654	0.827834
Chr1:23413402-23413422	miR5652	178.411	337.539	309.784	336.307	408.612	475.683	0.533919	0.311179	1.71579	0.0861997	0.231462
Chr1:19026915-19026938	miR5653	31.3871	60.8037	55.3758	14.0494	18.6865	25.6433	-1.25014	0.382923	-3.26474	0.00109565	0.0127095
Chr1:11786348-11786370	miR5654-3p	88.3794	84.1898	91.4905	86.9306	69.763	106.42	-0.0059439	0.372695	-0.0159484	0.987276	0.994132
Chr1:11786294-11786313	miR5654-5p	3.3039	3.11814	3.21019	1.75617	1.24577	2.56433	-0.495537	0.632947	-0.782904	0.433683	0.655043
Chr2:18902623-18902643	miR5655	1.65195	3.11814	0.802548	0.878087	0	1.28217	-0.672827	0.698931	-0.962651	0.335723	NA
Chr1:1727351-1727371	miR5656	12.3896	10.9135	8.82803	9.65895	19.9323	14.1038	0.373973	0.43608	0.85758	0.391124	0.613114
Chr5:9789642-9789662	miR5657	6.6078	12.4726	9.63058	19.3179	13.7034	19.2325	0.779031	0.431931	1.8036	0.0712937	0.20917
Chr4:18485509-18485529	miR5658	0	1.55907	0.802548	0	0	0	-0.221272	0.409755	-0.540009	0.589191	NA
Chr5:16409804-16409826	miR5659	62.7741	95.8828	95.5032	121.176	130.806	139.756	0.596988	0.276859	2.15629	0.0310609	0.130546
Chr4:5292748-5292768	miR5660	0	0	0.802548	0	0	0	-0.0325264	0.355776	-0.0914237	0.927156	NA
Chr4:10449331-10449351	miR5661	4.95585	6.23628	5.61784	2.63426	3.7373	2.56433	-0.696402	0.584213	-1.19203	0.233248	0.447959
Chr2:16798851-16798870	miR5662	3.3039	7.01581	1.6051	3.51235	2.49153	1.28217	-0.452387	0.626954	-0.721564	0.470563	NA
Chr1:18686859-18686879	miR5663-3p	119.766	110.694	99.516	116.786	94.6783	105.138	-0.0534534	0.230536	-0.231866	0.816642	0.921503
Chr1:18686942-18686962	miR5663-5p	132.156	111.473	105.134	108.883	114.611	135.91	0.0389457	0.237755	0.163806	0.869884	0.944883
Chr1:17386813-17386833	miR5664	0.825975	0	0	3.51235	1.24577	1.28217	1.20277	0.701047	1.71567	0.0862225	NA
Chr5:19499093-19499113	miR5665	19.8234	31.1814	30.4968	29.855	43.6019	35.9006	0.384956	0.363183	1.05995	0.289167	0.517644
Chr1:12035115-12035135	miR5666	2.47793	1.55907	0.802548	0.878087	1.24577	0	-0.554948	0.704941	-0.787226	0.431149	NA
Chr2:10026979-10026999	miR5995b	84.2495	53.7879	51.3631	24.5864	37.373	25.6433	-1.047	0.350904	-2.98373	0.00284758	0.0275266
Chr4:7882848-7882869	miR5996	434.463	491.107	426.956	406.554	505.782	269.255	-0.187129	0.270303	-0.692292	0.488754	0.703811
Chr3:10706868-10706888	miR5997	18.9974	10.9135	8.82803	7.90278	3.7373	8.97516	-0.769364	0.504738	-1.52428	0.127438	0.300463
Chr5:3247262-3247282	miR5998a	4.12988	0.779535	2.40764	0.878087	2.49153	6.41083	0.231887	0.677184	0.342429	0.732028	NA
Chr5:3247378-3247398	miR5998b	1.65195	1.55907	0.802548	4.39043	2.49153	1.28217	0.642195	0.698802	0.918995	0.358098	NA
Chr1:7400952-7400972	miR5999	1.65195	0	0	0	1.24577	2.56433	0.445905	0.701443	0.635697	0.524974	NA
Chr3:19659381-19659402	miR771	2.47793	2.3386	2.40764	0	1.24577	1.28217	-0.870554	0.704221	-1.23619	0.216387	NA
Chr1:13067313-13067333	miR773a	91.6833	59.2447	106.739	105.37	42.3561	202.582	0.397029	0.427413	0.928912	0.352935	0.583252
Chr1:13050725-13050745	miR773b-3p	2.47793	3.11814	1.6051	0.878087	1.24577	1.28217	-0.663549	0.695114	-0.95459	0.339785	NA
Chr1:13050784-13050803	miR773b-5p	3.3039	3.11814	2.40764	10.537	8.72037	2.56433	1.08429	0.556467	1.94853	0.0513518	0.175822
Chr1:22150005-22150025	miR774a	0	0	0	0	0	1.28217	0.312242	0.583943	0.534713	0.592848	NA
Chr1:22150224-22150244	miR774b-3p	0	0	0	0	0	0	NA	NA	NA	NA	NA
Chr1:22150152-22150172	miR774b-5p	0	0	0	0	0	0	NA	NA	NA	NA	NA
Chr1:29422546-29422565	miR775	541.014	431.862	396.459	321.38	215.518	312.848	-0.658546	0.283225	-2.32517	0.0200628	0.0961847
Chr1:22795699-22795719	miR776	0.825975	0.779535	0.802548	0.878087	1.24577	1.28217	0.209912	0.701799	0.299106	0.764859	NA
Chr1:26638083-26638104	miR777	2.47793	2.3386	3.21019	2.63426	2.49153	3.8465	0.0943643	0.658969	0.1432	0.886132	NA
Chr2:17349548-17349568	miR778	0	0	0	0	0	0	0	0.355776	0	1	NA
Chr2:9560902-9560922	miR779.1	84.2495	36.6381	35.3121	15.8056	43.6019	32.0541	-0.726876	0.393511	-1.84716	0.0647243	0.200007
Chr2:9560866-9560886	miR779.2	272.572	237.758	216.688	662.077	828.435	601.336	1.45357	0.299102	4.85978	1.18e-06	4.26e-05
Chr4:8504166-8504186	miR780.1	1.65195	1.55907	1.6051	1.75617	1.24577	0	-0.351551	0.695913	-0.505164	0.613443	NA
Chr4:8504145-8504165	miR780.2	1.65195	2.3386	0.802548	0.878087	4.98307	3.8465	0.584221	0.703359	0.830615	0.406191	NA
Chr1:7423523-7423543	miR781a	209.798	126.285	166.127	267.816	320.162	394.907	0.926354	0.287032	3.22735	0.00124942	0.0139191
Chr1:7423585-7423605	miR781b	232.925	167.6	162.115	282.744	290.264	414.14	0.777927	0.276453	2.81396	0.00489351	0.0405463
Chr3:5500048-5500068	miR782	0.825975	2.3386	0	0	0	0	-0.731251	0.645643	-1.13259	0.257385	NA
Chr2:16588077-16588100	miR8121	57.8183	51.4493	48.1529	61.4661	93.4325	75.6478	0.519976	0.288317	1.80349	0.0713114	0.20917
Chr3:16538510-16538530	miR8165	69.3819	84.9693	65.809	85.1744	85.9579	47.4401	-0.00289181	0.286973	-0.0100769	0.99196	0.995392
Chr1:4525316-4525337	miR8166	14.0416	10.134	10.4331	15.8056	13.7034	17.9503	0.410279	0.42847	0.957543	0.338293	0.571322
Chr2:8894985-8895006	miR8167a	16.5195	15.5907	21.6688	15.8056	14.9492	23.079	-0.00929464	0.411091	-0.0226097	0.981962	0.994132
Chr3:17469946-17469967	miR8167b	4.12988	8.57488	4.81529	0	0	0	-2.44106	0.662382	-3.68527	0.000228458	NA
Chr3:18843649-18843670	miR8167c	17.3455	29.6223	34.5096	20.196	31.1442	28.2076	-0.0461688	0.386548	-0.119439	0.904928	0.947397
Chr5:7057210-7057231	miR8167d	6.6078	34.2995	32.9045	10.537	9.96614	7.69299	-1.2123	0.472257	-2.56703	0.0102574	0.0641659
Chr5:23431703-23431724	miR8167e	0	0	0	0	0	0	NA	NA	NA	NA	NA
Chr5:24002239-24002260	miR8167f	99.117	166.041	166.93	146.64	154.475	173.092	0.126545	0.284072	0.445468	0.655982	0.819977
Chr2:5080690-5080710	miR8168	11.5637	7.79535	13.6433	8.78087	7.4746	8.97516	-0.333692	0.508703	-0.655967	0.511846	0.717078
Chr3:8836359-8836379	miR8169	143.72	243.994	262.433	205.472	225.484	212.839	-0.0149774	0.251646	-0.0595178	0.95254	0.972664
Chr2:14100079-14100099	miR8170-3p	26.4312	33.52	28.8917	24.5864	9.96614	11.5395	-0.821493	0.432593	-1.899	0.0575649	0.185487
Chr2:14100020-14100040	miR8170-5p	0.825975	0	0	0	0	0	-0.0340443	0.363368	-0.0936911	0.925355	NA
Chr2:16890466-16890486	miR8171	8.25975	9.35442	12.8408	9.65895	3.7373	6.41083	-0.491156	0.502655	-0.977123	0.328508	0.567068
Chr4:7102572-7102592	miR8172	42.9507	54.5674	58.586	40.392	29.8984	39.7471	-0.476983	0.300817	-1.58562	0.112825	0.274952
Chr5:7478572-7478592	miR8173	58.6442	98.2214	69.8217	127.323	140.772	76.9299	0.564853	0.361552	1.5623	0.118217	0.283329
Chr3:16589431-16589451	miR8174	44.6027	120.828	109.147	68.4908	68.5172	64.1083	-0.421396	0.350783	-1.2013	0.229634	0.446095
Chr2:3740938-3740957	miR8175	14.8676	21.0474	23.2739	8.78087	21.178	33.3363	0.0577029	0.454365	0.126997	0.898943	0.947397
Chr4:11795199-11795219	miR8176	0	1.55907	0.802548	0	0	0	-0.563456	0.633698	-0.889155	0.37392	NA
Chr5:9362634-9362655	miR8177	64.4261	61.5833	53.7707	36.8796	26.1611	34.6185	-0.830133	0.299656	-2.77029	0.00560072	0.0416463
Chr4:18087285-18087305	miR8178	7.43378	16.3702	13.6433	7.02469	17.4407	14.1038	0.00774886	0.479422	0.0161629	0.987104	0.994132
Chr4:7161930-7161950	miR8179	4.12988	3.89767	7.22293	10.537	9.96614	24.3611	1.31256	0.512266	2.56226	0.0103993	0.0641659
Chr2:2063980-2063998	miR8180	32.213	24.9451	24.879	18.4398	9.96614	5.12866	-1.11353	0.424389	-2.62385	0.00869419	0.0586352
Chr5:21641289-21641308	miR8181	6.6078	1.55907	1.6051	0	2.49153	0	-1.05135	0.702571	-1.49643	0.134543	NA
Chr3:22678166-22678187	miR8182	0.825975	1.55907	0.802548	0	1.24577	0	-0.462032	0.619181	-0.746199	0.455547	NA
Chr3:11747799-11747819	miR8183	28.0832	43.654	60.9937	51.8071	52.3222	48.7223	0.187718	0.378779	0.495588	0.620185	0.786559
Chr5:3311974-3311994	miR8184	0	0	0	0	0	0	0	0.523615	0	1	NA
Chr5:897067-897087	miR822-3p	74.3378	51.4493	44.9427	47.4167	18.6865	28.2076	-0.764297	0.385148	-1.98443	0.0472084	0.169018
Chr5:897287-897307	miR822-5p	1542.1	543.336	759.211	633.979	614.163	501.327	-0.649602	0.371299	-1.74954	0.0801975	0.223628
Chr3:4496826-4496846	miR823	85.9014	75.6149	71.4268	38.6358	34.8815	28.2076	-1.11906	0.327779	-3.41407	0.000639996	0.00883805
Chr4:12625721-12625741	miR824-3p	237.055	116.151	92.2931	126.444	92.1868	85.9051	-0.509563	0.336668	-1.51355	0.130141	0.304361
Chr4:12625128-12625148	miR824-5p	687.211	276.735	216.688	215.131	143.263	309.002	-0.749947	0.407204	-1.8417	0.0655194	0.200007
Chr2:11159774-11159794	miR825	199.06	404.579	286.51	470.655	536.926	455.169	0.682308	0.298771	2.28372	0.0223883	0.103057
Chr4:1340528-1340548	miR826a	0	0.779535	0.802548	0	0	1.28217	-0.0908868	0.661582	-0.137378	0.890732	NA
Chr4:1340582-1340602	miR826b	0	0	0.802548	0	0	0	-0.0325264	0.355776	-0.0914237	0.927156	NA
Chr3:22122811-22122831	miR827	10.7377	1.55907	7.22293	4.39043	6.22884	5.12866	-0.208425	0.625952	-0.332973	0.739155	0.871361
Chr4:13847020-13847041	miR828	1.65195	0.779535	3.21019	2.63426	1.24577	5.12866	0.41621	0.69573	0.598236	0.549682	NA
Chr1:11834094-11834117	miR829-3p.1	14.0416	14.0316	4.81529	16.6836	24.9153	20.5147	0.818376	0.418407	1.95593	0.0504729	0.175822
Chr1:11834073-11834093	miR829-3p.2	6.6078	4.67721	6.42039	0.878087	3.7373	0	-1.28135	0.63047	-2.03238	0.0421153	0.156583
Chr1:11834153-11834173	miR829-5p	43.7767	31.9609	31.2994	47.4167	42.3561	52.5688	0.385313	0.348299	1.10627	0.268609	0.496461
Chr1:4820406-4820426	miR830-3p	26.4312	10.134	10.4331	9.65895	6.22884	3.8465	-1.03133	0.49918	-2.06604	0.0388243	0.148146
Chr1:4820473-4820494	miR830-5p	8.25975	3.11814	4.01274	1.75617	6.22884	2.56433	-0.43667	0.620651	-0.703568	0.481702	NA
Chr2:10247390-10247411	miR831-3p	6.6078	18.7088	12.8408	5.26852	6.22884	2.56433	-1.20712	0.519859	-2.32202	0.020232	0.0961847
Chr2:10247259-10247280	miR831-5p	0	0	0	0.878087	1.24577	1.28217	0.227296	0.355776	0.638873	0.522906	NA
Chr4:6413275-6413295	miR832-3p	0	0	0	0	0	0	NA	NA	NA	NA	NA
Chr4:6413059-6413079	miR832-5p	0	0	0	0	0	0	NA	NA	NA	NA	NA
Chr1:29525265-29525286	miR833a-3p	53.6884	51.4493	51.3631	47.4167	54.8138	73.0834	0.147027	0.293849	0.50035	0.616828	0.786559
Chr1:29525204-29525225	miR833a-5p	170.151	135.639	222.306	249.377	236.696	228.225	0.41777	0.287994	1.45062	0.146886	0.335409
Chr1:29525264-29525284	miR833b	52.8624	51.4493	51.3631	47.4167	54.8138	73.0834	0.154253	0.292584	0.527208	0.598049	0.786559
Chr5:2641477-2641497	miR834	3.3039	0	0	0.878087	0	0	-0.399118	0.585337	-0.681859	0.495328	NA
Chr1:28544471-28544491	miR835-3p	4.12988	4.67721	2.40764	4.39043	4.98307	6.41083	0.366111	0.601276	0.60889	0.542597	NA
Chr1:28544784-28544804	miR835-5p	13.2156	11.693	6.42039	14.0494	8.72037	16.6682	0.299986	0.442276	0.678278	0.497596	0.703811
Chr2:10634331-10634354	miR836	1.65195	1.55907	2.40764	0.878087	1.24577	5.12866	0.185483	0.689029	0.269194	0.78778	NA
Chr1:6521053-6521073	miR837-3p	70.2079	44.4335	44.9427	44.7824	46.0934	32.0541	-0.344746	0.364928	-0.944696	0.344814	0.578012
Chr1:6520995-6521015	miR837-5p	17.3455	3.89767	2.40764	4.39043	2.49153	1.28217	-1.10033	0.642602	-1.7123	0.0868418	NA
Chr1:28635-28655	miR838	8.25975	3.11814	2.40764	2.63426	1.24577	2.56433	-0.722963	0.600984	-1.20296	0.22899	0.446095
Chr1:25279138-25279158	miR839-5p	3.3039	0	0.802548	1.75617	0	3.8465	0.270907	0.693159	0.390829	0.695923	NA
Chr2:771385-771405	miR840-3p	120.592	77.9535	55.3758	69.3689	51.0765	66.6726	-0.407469	0.356284	-1.14366	0.252763	0.474807
Chr2:771492-771513	miR840-5p	112.333	113.033	85.0701	146.64	169.424	191.043	0.647307	0.393567	1.64472	0.100028	0.259001
Chr4:7885296-7885316	miR841a-3p	147.85	127.064	88.2803	70.2469	72.2545	69.2369	-0.741676	0.294576	-2.51778	0.0118098	0.0684966
Chr4:7885393-7885413	miR841a-5p	147.024	233.081	167.733	182.642	174.407	166.682	-0.0591101	0.393664	-0.150154	0.880643	0.947397
Chr4:2184420-2184440	miR841b-3p	47.9066	31.9609	33.707	11.4151	13.7034	17.9503	-1.25515	0.433617	-2.89459	0.00379652	0.0344059
Chr4:2184325-2184345	miR841b-5p	74.3378	60.8037	97.9109	59.7099	68.5172	135.91	0.153318	0.48522	0.315976	0.752021	0.879379
Chr1:22577194-22577214	miR842	4.12988	2.3386	1.6051	1.75617	3.7373	1.28217	-0.15725	0.653306	-0.240699	0.809788	NA
Chr3:17742147-17742167	miR843	208.972	597.903	215.885	370.553	322.654	244.894	-0.111229	0.431558	-0.257739	0.796608	0.910737
Chr2:9942202-9942222	miR844-3p	48.7325	16.3702	16.8535	26.3426	44.8476	33.3363	0.310451	0.431962	0.718699	0.472327	0.688315
Chr2:9942261-9942281	miR844-5p	30.5611	28.8428	26.4841	28.9769	27.4069	20.5147	-0.139106	0.32448	-0.428703	0.66814	0.827414
Chr4:12217457-12217477	miR845a	248.619	396.004	370.777	363.528	600.46	234.636	0.222291	0.36192	0.614199	0.539084	0.738423
Chr4:12214086-12214107	miR845b	4.12988	8.57488	10.4331	5.26852	4.98307	3.8465	-0.570357	0.592384	-0.962817	0.335639	0.571322
Chr1:22577662-22577682	miR846-3p	450.982	705.479	991.147	697.201	818.469	692.369	0.0378175	0.308987	0.122392	0.902589	0.947397
Chr1:22577426-22577446	miR846-5p	72.6858	78.733	44.9427	71.125	139.526	62.8261	0.443412	0.347497	1.27602	0.20195	0.406704
Chr1:2165675-2165695	miR847	23.9533	17.9293	20.0637	14.0494	13.7034	16.6682	-0.446107	0.41261	-1.08118	0.279616	0.509992
Chr5:4479448-4479469	miR848	228.795	526.966	650.064	637.491	1042.71	630.825	0.644336	0.427975	1.50555	0.132184	0.306666
Chr3:16072500-16072520	miR849	30.5611	42.0949	33.707	39.5139	33.6357	26.9255	-0.0739734	0.339417	-0.217942	0.827474	0.929821
Chr4:7845756-7845777	miR850	180.889	302.46	211.873	194.057	230.467	191.043	-0.167566	0.309185	-0.541959	0.587846	0.781998
Chr3:19659577-19659597	miR851-3p	4.12988	5.45674	2.40764	0.878087	2.49153	0	-1.1256	0.687507	-1.63723	0.101583	NA
Chr3:19659646-19659666	miR851-5p	4.12988	1.55907	4.01274	1.75617	3.7373	1.28217	-0.354347	0.66183	-0.535405	0.59237	NA
Chr4:8336302-8336322	miR852	58.6442	89.6465	107.541	122.932	67.2714	79.4943	0.0800929	0.319227	0.250896	0.801894	0.910737
Chr3:8346416-8346437	miR853	9.9117	3.11814	3.21019	8.78087	3.7373	3.8465	0.0431302	0.600195	0.0718603	0.942713	0.966031
Chr5:11847721-11847741	miR854a	0	1.55907	0.802548	0.878087	0	0	-0.245048	0.580248	-0.422317	0.672794	NA
Chr5:11324568-11324588	miR854b	14.8676	28.8428	25.6815	29.855	23.6696	16.6682	0.0291206	0.382466	0.0761392	0.939308	0.965955
Chr5:11838098-11838118	miR854c	0.825975	1.55907	0.802548	2.63426	0	0	-0.00592228	0.707015	-0.00837645	0.993317	NA
Chr5:11690059-11690079	miR854d	4.12988	7.79535	9.63058	5.26852	4.98307	2.56433	-0.585698	0.558288	-1.0491	0.294133	0.518054
Chr5:11942469-11942489	miR854e	5.78183	9.35442	6.42039	7.02469	7.4746	3.8465	-0.184532	0.512629	-0.359972	0.718868	0.857909
Chr2:4674433-4674454	miR855	0	0.779535	0	0	1.24577	0	0.117365	0.610197	0.19234	0.847476	NA
Chr1:11957487-11957508	miR856	0.825975	0	0	0.878087	0	0	0.0324292	0.355776	0.0911505	0.927373	NA
Chr4:7878198-7878218	miR857	1.65195	0	0.802548	0	1.24577	1.28217	0.000861964	0.707146	0.00121893	0.999027	NA
Chr1:26773695-26773715	miR858a	799.544	400.681	603.516	1466.4	1511.12	2929.75	1.62242	0.315941	5.1352	2.82e-07	1.45e-05
Chr1:26772907-26772927	miR858b	39.6468	16.3702	17.6561	38.6358	29.8984	67.9548	0.812161	0.395995	2.05093	0.0402733	0.151679
Chr1:22149735-22149755	miR859	7.43378	4.67721	0.802548	3.51235	0	5.12866	-0.393171	0.670312	-0.586549	0.557507	NA
Chr5:9098876-9098896	miR860	65.252	37.4177	28.8917	53.5633	58.5511	123.088	0.771762	0.368296	2.09549	0.0361271	0.147561
Chr3:17838154-17838174	miR861-3p	30.5611	39.7563	32.1019	15.8056	13.7034	21.7968	-0.917705	0.387264	-2.36972	0.0178018	0.0905704
Chr3:17838223-17838243	miR861-5p	23.1273	20.2679	16.051	14.0494	8.72037	5.12866	-0.933196	0.442444	-2.10918	0.0349286	0.144704
Chr2:10718170-10718190	miR862-3p	6.6078	20.2679	18.4586	21.0741	16.195	14.1038	0.167238	0.4624	0.361673	0.717596	0.857909
Chr2:10718106-10718126	miR862-5p	28.0832	20.2679	20.8663	22.8303	16.195	20.5147	-0.189708	0.365892	-0.51848	0.604123	0.786559
Chr4:7846835-7846855	miR863-3p	848.277	657.148	919.72	1008.04	1060.15	1546.29	0.556296	0.253485	2.19459	0.0281927	0.122028
Chr4:7846644-7846664	miR863-5p	2666.25	6713.35	4723	1966.04	1544.75	1103.94	-1.39589	0.482071	-2.89562	0.00378412	0.0344059
Chr1:6740569-6740590	miR864-3p	3.3039	1.55907	4.81529	0	3.7373	3.8465	-0.297312	0.669998	-0.44375	0.657223	NA
Chr1:6740503-6740523	miR864-5p	8.25975	3.89767	1.6051	3.51235	1.24577	3.8465	-0.462322	0.635153	-0.727891	0.46668	NA
Chr5:5170097-5170117	miR865-3p	5.78183	0.779535	0.802548	0.878087	2.49153	3.8465	-0.0658043	0.681301	-0.0965861	0.923055	NA
Chr5:5169998-5170018	miR865-5p	325.434	210.474	219.096	172.105	239.187	153.86	-0.396661	0.318366	-1.24593	0.21279	0.425581
Chr5:16157838-16157857	miR866-3p	24.7793	42.8744	44.9427	16.6836	21.178	21.7968	-0.787379	0.483617	-1.62811	0.103503	0.265626
Chr5:16157911-16157931	miR866-5p	15.6935	10.134	12.8408	18.4398	19.9323	26.9255	0.682292	0.407058	1.67615	0.0937078	0.247048
Chr4:11375387-11375407	miR867	0	0	0	0	0	0	NA	NA	NA	NA	NA
Chr3:6488399-6488419	miR868-3p	0	0	0.802548	0	0	0	-0.0325264	0.355776	-0.0914237	0.927156	NA
Chr3:6488287-6488307	miR868-5p	9.9117	6.23628	4.81529	7.90278	6.22884	11.5395	0.24494	0.503476	0.486498	0.626614	0.790079
Chr5:15891625-15891645	miR869.1	4.95585	18.7088	9.63058	8.78087	12.4577	3.8465	-0.327253	0.559143	-0.585276	0.558362	0.749653
Chr5:15891614-15891634	miR869.2	4.95585	18.7088	9.63058	9.65895	12.4577	3.8465	-0.284568	0.558638	-0.509397	0.610474	0.786559
Chr5:21395545-21395565	miR870-3p	2.47793	0	0	0.878087	1.24577	0	-0.0342118	0.707229	-0.0483744	0.961418	NA
Chr5:21395604-21395624	miR870-5p	56.9923	22.6065	24.879	25.4645	37.373	19.2325	-0.3202	0.401667	-0.797178	0.425348	0.650742
2 d		Normalized read counts
Gene identifiers	miRNA	Control 2 d replicate 1	Control 2 d replicate 2	Control 2 d replicate 3	Cold 2 d replicate 1	Cold 2 d replicate 2	Cold 2 d replicate 3	log2FC	Standard error	wald statistics	p-value	q-value
Chr2:10676470-10676491	miR156a-3p	344.192	419.835	437.907	431.62	643.135	589.405	0.401039	0.497449	0.806193	0.420132	0.610154
Chr2:10676534-10676553	miR156a-5p	2211.7	1963.83	3448.61	4542.6	2691.97	1974.51	0.256293	0.354896	0.722163	0.470194	0.655563
Chr4:15075004-15075026	miR156b-3p	38.1812	33.9609	35.67	48.2012	104.742	142.44	1.1834	0.527704	2.24255	0.0249258	0.0864756
Chr4:15074945-15074964	miR156b-5p	2231.35	2121.82	3618.61	3956.88	2441.37	2023.62	0.0762687	0.346645	0.22002	0.825856	0.903436
Chr4:15415426-15415447	miR156c-3p	453.682	570.937	550.988	674.086	936.804	702.374	0.490917	0.453634	1.08219	0.279169	0.468745
Chr4:15415491-15415510	miR156c-5p	2916.93	2620.9	4473.93	6716.03	3896.99	2942.11	0.408783	0.356468	1.14676	0.251481	0.442915
Chr5:3456643-3456665	miR156d-3p	6.73785	11.3203	6.83043	4.38193	21.5357	24.5585	0.685925	0.554026	1.23807	0.215689	0.40872
Chr5:3456713-3456732	miR156d-5p	18044	17307.8	28180.1	23642.7	14554.2	9921.65	-0.374225	0.347877	-1.07574	0.282044	0.469692
Chr5:3867213-3867232	miR156e	3.93042	1.96875	7.58937	10.9548	3.91559	4.91171	0.657038	0.523762	1.25446	0.209675	0.408033
Chr5:9136197-9136217	miR156f-3p	17.9676	11.3203	19.7324	118.312	56.776	162.086	2.48786	0.400566	6.21086	5.27e-10	2.48e-08
Chr5:9136126-9136145	miR156f-5p	93.207	86.1327	154.064	840.599	498.258	358.555	2.18936	0.364101	6.01306	1.82e-09	7.3e-08
Chr2:8412589-8412608	miR156g	103.875	66.9374	104.733	132.188	79.2906	63.8522	0.0504598	0.355371	0.141992	0.887086	0.939115
Chr5:22597087-22597106	miR156h	8.98381	12.7969	12.9019	14.6064	17.6201	4.91171	0.257195	0.492315	0.52242	0.601378	0.764983
Chr1:19807090-19807109	miR156i	0	0	0.758937	0	0	0	0.0313353	0.385788	0.0812242	0.935264	NA
Chr2:17589066-17589085	miR156j	1.68446	0.984374	5.31256	2.92128	0	0	-0.442381	0.691575	-0.639672	0.522386	0.693314
Chr1:24913205-24913225	miR157a-3p	61.2022	70.8749	59.1971	458.642	214.378	368.378	2.18579	0.435887	5.01457	5.32e-07	1.07e-05
Chr1:24913276-24913296	miR157a-5p	84.7847	66.4452	134.332	109.548	84.1851	68.7639	-0.0874188	0.52043	-0.167974	0.866604	0.92986
Chr1:24921175-24921195	miR157b-3p	0	0	0	59.8863	39.1559	93.3225	5.07462	0.611356	8.30059	1.04e-16	1.25e-14
Chr1:24921104-24921124	miR157b-5p	14.0372	18.7031	26.5628	16.0671	14.6834	19.6468	-0.223553	0.553592	-0.403822	0.686344	0.8259
Chr3:6244527-6244547	miR157c-3p	80.2928	94.4999	80.4473	227.86	250.598	496.083	1.67978	0.464803	3.61397	0.000301548	0.0020159
Chr3:6244673-6244693	miR157c-5p	6626.68	6342.32	10304.1	12574.7	8845.31	4391.07	0.131275	0.461514	0.284444	0.77607	0.867373
Chr1:18026989-18027008	miR157d	30.8818	23.625	41.7415	54.0438	32.3036	29.4703	0.272812	0.492046	0.554445	0.579274	0.749527
Chr3:3366349-3366368	miR158a-3p	183559	183878	178446	209173	126313	112788	-0.252066	0.446561	-0.56446	0.572441	0.743349
Chr3:3366391-3366411	miR158a-5p	107.806	80.7186	100.18	617.852	2948.44	3330.14	3.20323	0.656406	4.87996	1.06e-06	1.82e-05
Chr1:20772273-20772292	miR158b	746.217	633.445	602.596	685.041	403.305	461.701	-0.318704	0.413399	-0.770934	0.440746	0.626415
Chr1:27713234-27713254	miR159a	132022	118912	91105.1	42200.9	43195.8	43478.4	-1.34855	0.284486	-4.7403	2.13e-06	3.21e-05
Chr1:6220813-6220833	miR159b-3p	172093	137888	113159	60853.3	63904.3	63660.7	-1.11538	0.291178	-3.83059	0.000127834	0.00102552
Chr1:6220650-6220670	miR159b-5p	21.3365	26.5781	37.9468	61.347	117.468	49.1171	1.16465	0.545895	2.13346	0.0328867	0.100611
Chr2:18994826-18994846	miR159c	8893.97	5884.09	5589.57	3458.8	3819.65	3266.29	-0.877715	0.375479	-2.33759	0.0194088	0.0768923
Chr2:16340342-16340362	miR160a-3p	34.2508	27.5625	29.5985	71.5715	88.1007	117.881	1.44711	0.354063	4.08715	4.37e-05	0.000426087
Chr2:16340282-16340302	miR160a-5p	147.11	177.679	218.574	79.605	43.0714	88.4108	-1.31084	0.368028	-3.56179	0.000368332	0.00233277
Chr4:9888986-9889006	miR160b	126.896	177.679	291.432	60.6166	71.4594	93.3225	-1.2942	0.421942	-3.06725	0.00216036	0.0116401
Chr5:19009095-19009115	miR160c-3p	80.8543	63.9843	59.1971	176.007	237.872	329.085	1.73515	0.314518	5.51685	3.45e-08	9.58e-07
Chr5:19009158-19009178	miR160c-5p	284.674	329.765	423.487	184.041	113.552	166.998	-1.09994	0.331849	-3.31456	0.000917868	0.00552251
Chr1:17825731-17825751	miR161.1	25511.2	25549.4	21679	40470.7	50237	58881.6	0.932771	0.431576	2.16131	0.0306712	0.0968598
Chr1:17825722-17825742	miR161.2	25511.2	25549.9	21679	40470.7	50237.9	58881.6	0.932777	0.431565	2.16138	0.0306659	0.0968598
Chr5:2634936-2634956	miR162a-3p	595.739	940.077	862.152	4110.25	2193.71	2205.36	1.72329	0.332825	5.17775	2.25e-07	5.07e-06
Chr5:2634998-2635019	miR162a-5p	23.021	26.5781	22.0092	24.1006	39.1559	39.2937	0.416693	0.422919	0.985278	0.324488	0.509305
Chr5:7740610-7740630	miR162b-3p	5924.82	9515.94	8184.38	15382	8253.08	7907.85	0.393128	0.331086	1.18739	0.235074	0.428595
Chr5:7740675-7740696	miR162b-5p	53.9028	49.7109	49.3309	30.6735	42.0925	44.2054	-0.411071	0.330896	-1.2423	0.214128	0.40872
Chr1:24884359-24884382	miR163	15148.4	12380.5	21890	2848.25	2589.18	2308.5	-2.44691	0.39441	-6.20398	5.51e-10	2.48e-08
Chr2:19520770-19520790	miR164a	849.531	646.241	427.281	121.964	154.666	103.146	-2.18656	0.326024	-6.70676	1.99e-11	1.2e-09
Chr5:287716-287736	miR164b-3p	23.5825	21.164	17.4555	63.5379	59.7127	68.7639	1.48865	0.369862	4.02487	5.7e-05	0.000541561
Chr5:287586-287606	miR164b-5p	565.418	446.906	281.566	452.799	580.486	628.699	0.334857	0.322279	1.03903	0.298792	0.488072
Chr5:9852747-9852767	miR164c-3p	80.2928	52.1718	40.9826	145.334	61.6705	44.2054	0.533474	0.425897	1.25259	0.210356	0.408033
Chr5:9852684-9852704	miR164c-5p	464.912	294.328	286.878	292.128	380.791	353.643	-0.0286935	0.343591	-0.0835107	0.933445	0.965541
Chr1:78932-78952	miR165a-3p	6066.88	6675.04	6236.18	3409.14	1091.47	1512.81	-1.42959	0.483407	-2.95732	0.00310329	0.0155596
Chr1:79010-79030	miR165a-5p	449.19	627.046	514.559	588.639	1075.81	1370.37	0.857643	0.367456	2.334	0.0195958	0.0768923
Chr4:369856-369876	miR165b	7561	8373.08	7626.56	2305.62	777.244	1119.87	-2.1522	0.485245	-4.43529	9.19e-06	0.000118549
Chr2:19176241-19176261	miR166a-3p	27169.3	28209.7	25491.2	10404.2	4684.02	6011.93	-1.75574	0.412042	-4.26108	2.03e-05	0.000216009
Chr2:19176128-19176148	miR166a-5p	1306.02	1527.75	1704.57	1334.3	2220.14	2657.23	0.417838	0.364644	1.14588	0.251845	0.442915
Chr3:22922301-22922321	miR166b-3p	7.86083	10.3359	7.58937	52.5831	26.4302	34.382	1.8614	0.489867	3.7998	0.000144813	0.00108911
Chr3:22922212-22922232	miR166b-5p	1.12298	2.46093	2.27681	7.30321	17.6201	0	1.88383	0.559586	3.36647	0.000761375	0.00465858
Chr5:2838737-2838757	miR166c	2903.45	2961	2818.69	1102.05	484.554	633.61	-1.77602	0.41669	-4.26222	2.02e-05	0.000216009
Chr5:2840708-2840728	miR166d	0	0	0	37.9767	16.6412	29.4703	4.48192	0.627683	7.14042	9.3e-13	6.72e-11
Chr5:16775524-16775544	miR166e-3p	5714.26	5556.79	4977.87	6864.29	3187.29	3762.37	-0.209362	0.43109	-0.485658	0.62721	0.783469
Chr5:16775636-16775656	miR166e-5p	189.221	218.039	211.743	322.072	710.679	746.58	1.40615	0.365418	3.84806	0.000119056	0.000999516
Chr5:17516378-17516398	miR166f	109.49	115.664	103.215	67.1895	19.5779	24.5585	-1.29417	0.483802	-2.67501	0.00747274	0.0345854
Chr5:25504882-25504902	miR166g	72.4319	87.1171	79.6884	81.796	35.2403	19.6468	-0.633903	0.486026	-1.30426	0.192146	0.381673
Chr3:8108172-8108192	miR167a-3p	63.4481	42.8203	44.7773	20.449	34.2614	39.2937	-0.64114	0.487426	-1.31536	0.188389	0.381673
Chr3:8108090-8108110	miR167a-5p	3783.31	3983.27	4020.09	3842.22	3550.46	4184.78	-0.0245154	0.350571	-0.0699301	0.944249	0.973926
Chr3:23406177-23406197	miR167b	5348.73	5737.91	5745.15	6904.45	6410.79	8133.79	0.3283	0.337405	0.973014	0.330546	0.512677
Chr3:1306630-1306652	miR167c-3p	5.61488	6.89062	4.55362	1.46064	7.83117	4.91171	-0.210022	0.615086	-0.341451	0.732764	0.847769
Chr3:1306750-1306770	miR167c-5p	19.6521	18.2109	12.143	21.1793	24.4724	19.6468	0.352487	0.456671	0.771864	0.440195	0.626415
Chr1:11137556-11137577	miR167d	5363.89	3996.07	4848.09	4517.04	4611.58	4204.42	-0.084598	0.376407	-0.224751	0.822173	0.903436
Chr4:10578737-10578757	miR168a-3p	2108.95	1396.33	1009.39	1389.8	1099.3	1370.37	-0.215543	0.320687	-0.672128	0.501502	0.681693
Chr4:10578652-10578672	miR168a-5p	2706.37	3185.43	2714.72	1595.75	1808.02	1994.15	-0.652884	0.253906	-2.57136	0.01013	0.043535
Chr5:18358803-18358823	miR168b-3p	1317.25	1349.58	916.796	1408.79	830.104	805.52	-0.219568	0.289476	-0.758502	0.44815	0.63444
Chr5:18358873-18358893	miR168b-5p	1617.09	1808.79	1589.21	830.375	955.403	1031.46	-0.803719	0.271359	-2.96183	0.00305812	0.015549
Chr3:4359011-4359030	miR169a-3p	37.0582	33.4687	47.813	43.8193	36.2192	39.2937	0.0294038	0.295267	0.0995839	0.920675	0.963373
Chr3:4359182-4359202	miR169a-5p	66.8171	66.4452	61.4739	61.347	92.0163	103.146	0.329426	0.321406	1.02495	0.305386	0.492162
Chr5:8527592-8527613	miR169b-3p	13.4757	8.85936	16.6966	15.3367	9.78896	34.382	0.328353	0.507127	0.647477	0.517323	0.69168
Chr5:8527511-8527531	miR169b-5p	24.144	18.2109	50.8488	15.3367	19.5779	29.4703	-0.539907	0.48292	-1.11801	0.263564	0.450933
Chr5:15870868-15870888	miR169c	2.24595	1.96875	6.07149	0	0	0	-1.52885	0.697166	-2.19295	0.0283112	0.0920751
Chr1:20039556-20039576	miR169d	2.24595	2.46093	3.79468	4.38193	10.7679	24.5585	1.46048	0.600715	2.43124	0.0150473	0.0624377
Chr1:20041586-20041606	miR169e	2.80744	6.89062	5.31256	2.92128	2.93669	19.6468	0.0882652	0.599645	0.147196	0.882978	0.937514
Chr3:4805713-4805733	miR169f-3p	3696.27	4102.38	3780.26	3981.71	5082.43	3845.87	0.148945	0.32204	0.462505	0.643719	0.793737
Chr3:4805799-4805819	miR169f-5p	29.1974	36.914	53.8845	48.2012	92.9952	152.263	1.10897	0.400631	2.76805	0.00563933	0.026439
Chr4:11483034-11483054	miR169g-3p	520.499	592.101	442.46	153.367	154.666	171.91	-1.61527	0.327576	-4.93099	8.18e-07	1.48e-05
Chr4:11483094-11483114	miR169g-5p	0	0.984374	1.51787	0	0	0	-0.41387	0.635945	-0.650795	0.515179	0.69168
Chr1:6695544-6695564	miR169h	25.267	15.75	15.9377	64.2682	98.8685	78.5873	1.86306	0.430625	4.3264	1.52e-05	0.00017261
Chr3:9872106-9872126	miR169i	32.0048	29.039	29.5985	19.7187	16.6412	0	-0.889209	0.480448	-1.85079	0.0641994	0.1651
Chr3:9872483-9872503	miR169j	11.2298	8.85936	15.9377	4.38193	4.89448	9.82342	-0.962112	0.521274	-1.8457	0.0649364	0.1651
Chr3:9875675-9875695	miR169k	8.42232	9.35155	9.86618	8.03353	10.7679	9.82342	0.0215908	0.496653	0.0434726	0.965325	0.98164
Chr3:9876040-9876060	miR169l	1.12298	0.984374	0	2.19096	0.978896	0	0.483117	0.708319	0.682062	0.4952	0.677148
Chr3:9878318-9878338	miR169m	4.4919	5.41406	2.27681	3.65161	6.85228	4.91171	0.206979	0.592644	0.349247	0.726904	0.846492
Chr3:9878690-9878710	miR169n	3.36893	1.96875	5.31256	11.6851	18.599	9.82342	1.6724	0.549677	3.04252	0.00234607	0.0122744
Chr5:26411594-26411614	miR170-3p	34.8123	16.2422	19.7324	15.3367	20.5568	14.7351	-0.366362	0.56352	-0.650132	0.515607	0.69168
Chr5:26411635-26411655	miR170-5p	251.547	273.164	243.619	467.405	328.909	442.054	0.646514	0.327553	1.97377	0.0484083	0.132389
Chr3:19073521-19073541	miR171a-3p	224.034	124.031	166.966	125.615	219.273	235.762	0.142704	0.440321	0.32409	0.74587	0.850955
Chr3:19073452-19073472	miR171a-5p	177.992	215.086	192.011	546.28	378.833	613.964	1.29712	0.351596	3.68923	0.000224936	0.00156157
Chr1:3961367-3961387	miR171b-3p	266.707	234.773	224.645	145.334	171.307	176.822	-0.519298	0.392275	-1.32381	0.185566	0.380621
Chr1:3961430-3961450	miR171b-5p	11.2298	5.41406	17.4555	40.898	79.2906	137.528	2.49218	0.486841	5.11907	3.07e-07	6.52e-06
Chr1:22930095-22930115	miR171c-3p	507.585	479.39	418.933	128.536	163.476	142.44	-1.57405	0.364	-4.32432	1.53e-05	0.00017261
Chr1:22930157-22930177	miR171c-5p	26.3899	31.0078	25.8039	32.8644	67.5439	73.6756	0.910536	0.403863	2.25456	0.0241607	0.0846796
Chr2:11942918-11942938	miR172a	138.688	151.101	132.055	45.2799	64.6072	58.9405	-1.13544	0.496704	-2.28594	0.0222575	0.0811612
Chr5:1188211-1188231	miR172b-3p	116.228	156.515	114.599	123.424	175.222	122.793	0.105831	0.515535	0.205283	0.837351	0.905041
Chr5:1188278-1188297	miR172b-5p	1.12298	3.9375	4.55362	10.9548	21.5357	29.4703	2.15086	0.523095	4.11179	3.93e-05	0.000393691
Chr3:3599791-3599811	miR172c	2.80744	3.9375	1.51787	7.30321	2.93669	0	0.356801	0.696394	0.512355	0.608402	0.770643
Chr3:20587991-20588011	miR172d-3p	8.98381	4.42968	12.143	0	0	0	-2.23218	0.680352	-3.28093	0.00103467	0.00612319
Chr3:20587921-20587941	miR172d-5p	0	0	0	0	0	0	NA	NA	NA	NA	NA
Chr5:23988566-23988586	miR172e-3p	6.17637	2.46093	3.03575	0.730321	3.91559	9.82342	-0.0366368	0.688921	-0.05318	0.957589	0.976524
Chr5:23988484-23988503	miR172e-5p	4.4919	2.46093	1.51787	5.84257	10.7679	14.7351	1.30898	0.609782	2.14665	0.0318215	0.0981843
Chr3:8236227-8236247	miR173-3p	3392.51	3626.43	3709.68	7348.49	6214.03	5368.5	0.770674	0.333795	2.30883	0.0209533	0.0796224
Chr3:8236161-8236182	miR173-5p	1355.43	886.921	886.438	775.601	1345.98	780.962	-0.0973618	0.381462	-0.255233	0.798543	0.881572
Chr2:15611873-15611893	miR1886.1	189.221	197.367	277.771	348.363	498.258	358.555	0.789089	0.398178	1.98175	0.0475072	0.131839
Chr2:15611882-15611902	miR1886.2	189.221	197.367	277.771	347.633	497.279	358.555	0.787314	0.397881	1.97877	0.0478419	0.131839
Chr2:15611953-15611973	miR1886.3	2.80744	1.96875	3.03575	5.84257	0.978896	4.91171	0.358144	0.666845	0.537073	0.591217	0.760624
Chr4:11370301-11370321	miR1887	0	0	0	0.730321	0	0	0.156475	0.355776	0.439814	0.660072	NA
Chr5:7168879-7168899	miR1888a	80.2928	103.359	91.8314	129.267	154.666	93.3225	0.491769	0.251926	1.95204	0.050934	0.138249
Chr3:22537308-22537328	miR1888b	6.73785	5.90624	12.9019	16.7974	18.599	9.82342	0.870848	0.451707	1.9279	0.0538671	0.145078
Chr3:2854394-2854414	miR2111a-3p	0	0.492187	0	0.730321	0	4.91171	0.202773	0.398358	0.509022	0.610737	NA
Chr3:2854311-2854331	miR2111a-5p	0	0	0	0	0.978896	0	0.156475	0.355776	0.439814	0.660072	NA
Chr5:400464-400484	miR2111b-3p	1.12298	0.984374	3.03575	0.730321	0.978896	0	-0.494867	0.705771	-0.701172	0.483196	0.670899
Chr5:400402-400422	miR2111b-5p	0.561488	0	0.758937	0	0	0	-0.140312	0.619048	-0.226658	0.820689	NA
Chr1:234017-234037	miR2112-3p	8.98381	7.3828	9.86618	5.84257	4.89448	0	-0.715199	0.623417	-1.14722	0.251289	0.442915
Chr1:234126-234146	miR2112-5p	1.68446	2.95312	3.03575	8.76385	4.89448	0	0.840787	0.64095	1.31178	0.189593	0.381673
Chr1:11901467-11901488	miR2933a	4.4919	7.3828	6.83043	2.92128	6.85228	4.91171	-0.30268	0.57237	-0.528818	0.596931	0.764157
Chr3:17402794-17402815	miR2933b	10.1068	12.3047	11.3841	3.65161	0.978896	0	-1.79141	0.547821	-3.27006	0.00107523	0.00626061
Chr3:5500043-5500063	miR2934-3p	0	0	0.758937	1.46064	0	0	0.483761	0.650211	0.744005	0.456873	NA
Chr3:5500123-5500143	miR2934-5p	0	1.96875	0	2.92128	0.978896	0	0.5551	0.684462	0.811002	0.417365	0.609995
Chr4:1046948-1046969	miR2936	0.561488	0	0.758937	0.730321	3.91559	0	0.832081	0.665936	1.24949	0.211486	0.408033
Chr5:13622669-13622689	miR2937	0	0.492187	0	0	0.978896	0	0.163323	0.457044	0.357346	0.720833	NA
Chr5:22251827-22251847	miR2938	0	0	0	0	0	0	NA	NA	NA	NA	NA
Chr5:19567038-19567058	miR2939	0	0	0	0	0	0	0	0.405622	0	1	NA
Chr4:12353109-12353129	miR319a	10850.8	14481.6	19225.4	4642.65	3352.72	3393.99	-1.81374	0.379693	-4.77686	1.78e-06	2.79e-05
Chr5:16660469-16660489	miR319b	3069.09	4180.64	5210.86	748.579	532.52	461.701	-2.52885	0.438731	-5.76401	8.21e-09	2.47e-07
Chr2:17029870-17029890	miR319c	8321.25	8222.47	10273	5551.17	2252.44	1728.92	-1.27587	0.492644	-2.58983	0.00960221	0.0417638
Chr5:7583132-7583151	miR3434-3p	0	1.96875	0	6.57289	2.93669	4.91171	1.53812	0.707373	2.17441	0.0296746	0.0956474
Chr5:7583305-7583324	miR3434-5p	11.2298	15.2578	13.6609	159.94	160.539	166.998	3.29858	0.39114	8.43325	3.36e-17	6.07e-15
Chr3:6217559-6217579	miR3440b-3p	25.267	30.5156	22.7681	32.8644	30.3458	34.382	0.27086	0.366073	0.739906	0.459357	0.645245
Chr3:6217499-6217519	miR3440b-5p	0.561488	4.42968	3.03575	0.730321	0.978896	0	-0.860105	0.702155	-1.22495	0.220594	0.412613
Chr2:16062023-16062043	miR390a-3p	221.788	197.367	163.93	544.089	429.736	388.025	1.17316	0.301832	3.88679	0.000101577	0.000873078
Chr2:16061971-16061991	miR390a-5p	786.083	537.96	437.907	472.518	628.452	520.641	-0.11272	0.334064	-0.33742	0.7358	0.847769
Chr5:23637034-23637053	miR390b-3p	61.2022	65.953	50.0898	252.691	211.442	250.497	1.87397	0.354236	5.29016	1.22e-07	2.94e-06
Chr5:23636961-23636981	miR390b-5p	237.509	159.961	142.68	215.445	352.403	240.674	0.539467	0.383411	1.40702	0.159421	0.334059
Chr5:24293211-24293231	miR391-3p	236.948	277.593	252.726	206.681	312.268	766.227	0.653434	0.407219	1.60463	0.108576	0.251257
Chr5:24293160-24293180	miR391-5p	291.974	296.297	235.27	78.8747	77.3328	98.2342	-1.60503	0.365355	-4.39308	1.12e-05	0.000139114
Chr4:2179089-2179109	miR3932a	4.4919	5.41406	3.03575	6.57289	11.7468	0	0.649798	0.562778	1.15463	0.248244	0.442915
Chr4:7890590-7890610	miR3932b-3p	139.249	121.078	92.5903	169.434	215.357	279.967	0.825725	0.372356	2.21757	0.0265843	0.0880454
Chr4:7890695-7890715	miR3932b-5p	3964.1	4024.12	3245.21	4650.68	2779.09	2691.62	-0.133551	0.437335	-0.305374	0.760081	0.854795
Chr5:15758111-15758131	miR3933	0	0.984374	2.27681	0.730321	0	0	-0.337431	0.595181	-0.566938	0.570756	NA
Chr2:16652205-16652225	miR393a-3p	30.8818	25.1015	34.1522	20.449	21.5357	54.0288	-0.150133	0.384418	-0.390547	0.696132	0.828794
Chr2:16652111-16652132	miR393a-5p	0	0	1.51787	0	0	0	-0.0909651	0.460933	-0.19735	0.843553	NA
Chr3:20691778-20691798	miR393b-3p	3133.66	2808.91	2244.94	1903.95	1489.88	1424.4	-0.723887	0.315726	-2.29277	0.0218614	0.0811612
Chr3:20691657-20691678	miR393b-5p	15.7217	12.7969	28.0807	9.49417	13.7046	4.91171	-0.6948	0.583654	-1.19043	0.233877	0.428595
Chr1:7058207-7058226	miR394a	724.881	718.101	1615.78	283.365	225.146	108.058	-1.92706	0.528571	-3.64579	0.000266571	0.0018157
Chr1:28568897-28568917	miR394b-3p	1.68446	2.46093	0.758937	2.92128	1.95779	9.82342	0.650723	0.694912	0.936412	0.349061	0.533945
Chr1:28568821-28568840	miR394b-5p	1873.69	1887.54	4126.34	1402.22	1116.92	579.582	-1.15271	0.503425	-2.28974	0.0220364	0.0811612
Chr1:9363206-9363226	miR395a	203.82	300.726	428.799	35.7857	20.5568	39.2937	-2.68671	0.541602	-4.96068	7.02e-07	1.33e-05
Chr1:9364540-9364560	miR395b	26.9514	25.5937	37.9468	136.57	81.2484	142.44	1.83615	0.402476	4.56215	5.06e-06	7.31e-05
Chr1:9367149-9367169	miR395c	0	0	0	0	0	0	0	0.704204	0	1	1
Chr1:26269989-26270009	miR395d	48.288	63.9843	111.564	27.0219	9.78896	29.4703	-1.65773	0.482166	-3.43809	0.000585827	0.00364627
Chr1:26272786-26272806	miR395e	0	0	0	40.898	24.4724	44.2054	4.48655	0.576567	7.78149	7.17e-15	6.47e-13
Chr1:26273939-26273959	miR395f	343.069	281.039	503.175	166.513	108.658	142.44	-1.23577	0.469905	-2.62984	0.00854259	0.0380725
Chr2:4142331-4142351	miR396a-3p	989.342	1120.71	1574.79	958.912	1487.92	1331.07	0.0303932	0.505575	0.060116	0.952063	0.974467
Chr2:4142443-4142463	miR396a-5p	8347.08	7909.44	9786.49	8470.26	7952.56	4970.65	-0.260939	0.380887	-0.685082	0.493292	0.677148
Chr5:13611904-13611924	miR396b-3p	505.901	480.867	613.221	453.529	626.494	338.908	-0.140724	0.528859	-0.26609	0.79017	0.875004
Chr5:13611808-13611828	miR396b-5p	44618.6	41071.5	33566.3	32448.9	16867.4	11915.8	-0.902923	0.340964	-2.64815	0.00809335	0.0369835
Chr4:2625960-2625980	miR397a	0	1.47656	0	2.19096	2.93669	0	1.05531	0.699128	1.50947	0.131178	0.288751
Chr4:7878730-7878750	miR397b	1.68446	1.96875	2.27681	2.19096	5.87338	0	0.584045	0.634314	0.92075	0.357181	0.539508
Chr2:1041012-1041032	miR398a-3p	134.757	184.078	147.993	114.66	43.0714	54.0288	-0.945399	0.513102	-1.84251	0.0653999	0.1651
Chr2:1040948-1040968	miR398a-5p	85.9077	114.68	86.5188	18.258	31.3247	24.5585	-1.74697	0.436982	-3.9978	6.39e-05	0.000591808
Chr5:4691107-4691127	miR398b-3p	537.905	885.936	687.597	977.9	588.317	1881.18	0.615105	0.46583	1.32045	0.186685	0.380753
Chr5:4691033-4691053	miR398b-5p	4288.08	5618.31	4475.45	5781.22	7182.16	7770.32	0.50167	0.304003	1.65021	0.0989	0.233352
Chr5:4694778-4694798	miR398c-3p	269.514	495.632	371.879	590.83	322.057	1193.55	0.767106	0.475251	1.61411	0.106504	0.248052
Chr5:4694705-4694725	miR398c-5p	2379.02	3244.99	2522.71	3503.35	4298.33	4784	0.593627	0.316765	1.87403	0.0609258	0.159378
Chr1:10227165-10227185	miR399a	2.80744	3.44531	6.07149	7.30321	7.83117	24.5585	1.09737	0.584299	1.8781	0.0603677	0.159071
Chr1:23345387-23345407	miR399b	196.521	356.835	531.256	161.401	137.046	329.085	-0.695157	0.494854	-1.40477	0.160089	0.334059
Chr5:24962568-24962588	miR399c-3p	334.085	611.296	922.108	596.672	553.077	938.136	0.135757	0.485409	0.279675	0.779727	0.86877
Chr5:24962497-24962517	miR399c-5p	2.24595	0.984374	2.27681	5.11225	9.78896	24.5585	1.92606	0.609781	3.15861	0.00158523	0.00880411
Chr2:14442988-14443008	miR399d	0.561488	0.492187	1.51787	0.730321	0	0	-0.226597	0.623534	-0.363407	0.716301	NA
Chr2:14443582-14443602	miR399e	0	0	0	0	0	0	0	0.355776	0	1	NA
Chr2:14445084-14445104	miR399f	0	0.984374	2.27681	0	0.978896	14.7351	0.692954	0.706599	0.98069	0.326746	0.510629
Chr1:11785947-11785967	miR400	39.8656	26.0859	30.3575	59.8863	67.5439	58.9405	0.812328	0.509375	1.59475	0.110767	0.254694
Chr4:5020359-5020379	miR401	1.12298	0	0	0.730321	0	0	0.0936752	0.584973	0.160136	0.872774	NA
Chr1:29016586-29016607	miR402	6.17637	6.39843	7.58937	28.4825	14.6834	9.82342	1.30296	0.50769	2.56644	0.0102748	0.0436376
Chr2:19415154-19415174	miR403-3p	12230.3	10980.7	10412.6	17412.3	12223.5	11223.3	0.27407	0.23202	1.18124	0.237509	0.430858
Chr2:19415077-19415098	miR403-5p	428.977	437.554	466.746	666.053	986.728	815.344	0.8199	0.379772	2.15893	0.0308556	0.0968598
Chr1:11230574-11230597	miR404	3.36893	3.9375	0.758937	2.19096	0	4.91171	-0.481482	0.666933	-0.721935	0.470335	0.655563
Chr2:9635001-9635024	miR405a	0.561488	0	0	2.92128	0	4.91171	1.22705	0.694216	1.76754	0.0771381	0.189435
Chr5:20632583-20632606	miR405b	7.86083	3.44531	6.83043	1.46064	0.978896	9.82342	-0.94717	0.625579	-1.51407	0.130008	0.287932
Chr4:2789670-2789693	miR405d	4.4919	3.44531	6.07149	2.92128	2.93669	0	-0.60536	0.623757	-0.970505	0.331795	0.512677
Chr1:19430151-19430171	miR406	35.3737	41.8359	42.5005	48.9315	41.1137	14.7351	-0.0208511	0.352809	-0.0591001	0.952872	0.974467
Chr2:13866276-13866296	miR407	11.2298	12.7969	12.143	13.1458	14.6834	4.91171	0.0397683	0.458784	0.086682	0.930924	0.965541
Chr2:19319933-19319953	miR408-3p	274.006	316.476	179.109	457.181	149.771	171.91	0.0276809	0.444213	0.0623144	0.950312	0.974467
Chr2:19319866-19319886	miR408-5p	119.035	133.383	78.9294	297.971	304.437	348.731	1.40294	0.367234	3.8203	0.000133291	0.00104605
Chr1:23058039-23058059	miR413	0	0	0	0	0	0	NA	NA	NA	NA	NA
Chr1:25137519-25137539	miR414	0	0	0	0.730321	0	0	0.183275	0.382644	0.47897	0.63196	NA
Chr1:27987018-27987038	miR415	0	0	0	0	0	0	NA	NA	NA	NA	NA
Chr2:7008576-7008596	miR416	7.86083	8.85936	4.55362	3.65161	5.87338	9.82342	-0.342846	0.546888	-0.626905	0.530722	0.696693
Chr2:13708767-13708787	miR417	0	0	0	0	0	0	NA	NA	NA	NA	NA
Chr3:6516265-6516285	miR418	0	0	0	0	0	0	NA	NA	NA	NA	NA
Chr4:15660373-15660393	miR419	0	0	0	0	0	0	0	0.355776	0	1	NA
Chr5:25230644-25230664	miR420	0	0	0	0	0	0	NA	NA	NA	NA	NA
Chr4:8460536-8460557	miR4221	23.021	32.9765	22.0092	27.7522	35.2403	19.6468	0.155071	0.374953	0.413575	0.679185	0.822772
Chr1:22372690-22372710	miR4227	0.561488	0	0	0	0	0	0.0265642	0.355776	0.0746655	0.940481	NA
Chr1:28889481-28889501	miR4228-3p	10.1068	10.3359	11.3841	6.57289	11.7468	9.82342	-0.178743	0.440887	-0.405416	0.685172	0.8259
Chr1:28889395-28889415	miR4228-5p	1.12298	3.44531	4.55362	3.65161	3.91559	4.91171	0.314138	0.602037	0.521792	0.601815	0.764983
Chr4:11368772-11368792	miR4239	1.12298	0	0	2.19096	0	0	0.332804	0.55192	0.602993	0.546513	NA
Chr4:10711712-10711732	miR4240	0	0	0	0	0	0	NA	NA	NA	NA	NA
Chr5:19567227-19567247	miR4243	0	0	0.758937	0	0	0	0.047751	0.485027	0.0984502	0.921575	NA
Chr5:21161609-21161629	miR4245	38.1812	54.6327	55.4024	22.64	23.4935	39.2937	-0.857503	0.380111	-2.25592	0.0240754	0.0846796
Chr1:22107359-22107379	miR426	0	0	0	0.730321	0	0	0.576666	0.638463	0.90321	0.366414	NA
Chr4:1528148-1528168	miR447a.2-3p	1335.78	1254.58	1125.5	1337.95	948.551	864.461	-0.221269	0.318607	-0.69449	0.487375	0.674109
Chr4:1528190-1528211	miR447a-3p	740.603	909.069	978.27	652.907	732.215	584.493	-0.396128	0.256513	-1.54428	0.122521	0.273024
Chr4:1535482-1535503	miR447b	0	0	0	0	0	0	0	0.663446	0	1	1
Chr4:1523362-1523383	miR447c-3p	0	0	0	0	0	0	0	0.355776	0	1	NA
Chr4:1523445-1523465	miR447c-5p	0	0	0	0	0	0	0	0.384158	0	1	NA
Chr1:4182143-4182164	miR472-3p	67.3785	39.8671	46.2951	35.0554	24.4724	49.1171	-0.508309	0.453409	-1.12108	0.262252	0.450824
Chr1:4182266-4182286	miR472-5p	401.464	478.406	522.149	304.544	250.598	201.38	-0.825894	0.312905	-2.63944	0.00830435	0.0374734
Chr2:8432747-8432767	miR5012	59.5177	34.4531	34.9111	98.5933	74.3961	93.3225	0.962193	0.369347	2.60512	0.00918421	0.0404329
Chr2:7166868-7166888	miR5013	0	0.492187	0	0.730321	0	0	0.310656	0.61673	0.503714	0.614463	NA
Chr1:24554011-24554031	miR5014a-3p	10.6683	7.87499	15.9377	9.49417	13.7046	0	-0.173556	0.482455	-0.359736	0.719045	0.842777
Chr1:24553930-24553950	miR5014a-5p	7.86083	7.87499	6.07149	9.49417	8.81007	24.5585	0.568315	0.520635	1.09158	0.275018	0.463973
Chr1:24605527-24605547	miR5014b	170.692	164.883	154.823	104.436	110.615	142.44	-0.464871	0.309866	-1.50023	0.133554	0.292199
Chr5:20554975-20554995	miR5015	0	0	0.758937	0.730321	0	0	0.218817	0.57042	0.383607	0.70127	NA
Chr2:9920152-9920172	miR5016	0	0	0.758937	0	0	0	0.029836	0.399519	0.0746798	0.940469	NA
Chr4:11962960-11962980	miR5017-3p	0	0.984374	0	8.76385	7.83117	14.7351	2.91472	0.686595	4.24519	2.18e-05	0.000225273
Chr4:11963005-11963025	miR5017-5p	0	0	0	1.46064	0	0	0.221431	0.355776	0.622388	0.533687	NA
Chr1:24543961-24543984	miR5018	0	0	0	0	0	0	0	0.355776	0	1	NA
Chr2:10403335-10403355	miR5019	0.561488	0.492187	0	0	0	0	-0.0524874	0.435886	-0.120415	0.904154	NA
Chr4:6791401-6791421	miR5020a	7.86083	4.42968	8.34831	7.30321	2.93669	0	-0.43623	0.548912	-0.794718	0.426778	0.616267
Chr4:6787108-6787128	miR5020b	129.142	98.9296	74.3758	40.1677	41.1137	19.6468	-1.3582	0.361148	-3.76079	0.000169376	0.00124785
Chr2:4770550-4770570	miR5020c	3.93042	1.96875	1.51787	2.92128	1.95779	0	-0.105576	0.674415	-0.156544	0.875604	0.932428
Chr2:11974822-11974841	miR5021	0	0	0	0	0	0	NA	NA	NA	NA	NA
Chr1:22372479-22372499	miR5022	0	0	0	0	0	0	NA	NA	NA	NA	NA
Chr3:5497070-5497090	miR5023	0	0	0	1.46064	0.978896	0	0.826705	0.587893	1.40622	0.159659	NA
Chr1:16766285-16766305	miR5024-3p	2.80744	4.42968	3.03575	14.6064	6.85228	4.91171	1.21318	0.563644	2.15239	0.0313664	0.0976143
Chr1:16766388-16766409	miR5024-5p	5.61488	5.90624	9.10724	13.8761	10.7679	9.82342	0.732124	0.465346	1.57329	0.115652	0.260939
Chr1:16993913-16993933	miR5025	0.561488	0.492187	0.758937	0	0	0	-0.138929	0.422084	-0.329151	0.742042	NA
Chr4:7844612-7844632	miR5026	13877.7	11838.1	12169.6	21508	17347	17804.9	0.551986	0.306742	1.79951	0.0719377	0.1791
Chr5:10943923-10943943	miR5027	11.7912	15.75	12.143	22.64	11.7468	14.7351	0.306053	0.482983	0.633672	0.526295	0.695943
Chr4:6546769-6546789	miR5028	1.68446	0.492187	0	0	0	4.91171	-0.064976	0.698209	-0.093061	0.925855	0.965541
Chr5:12268544-12268564	miR5029	5.05339	3.44531	6.83043	4.38193	2.93669	4.91171	-0.287109	0.572483	-0.501516	0.616008	0.774614
Chr2:10027010-10027030	miR5595a	7.29934	10.8281	12.9019	27.0219	31.3247	54.0288	1.55756	0.436677	3.56684	0.000361312	0.00232917
Chr5:17985881-17985901	miR5628	1.12298	0.492187	0.758937	2.92128	0.978896	0	0.550205	0.701295	0.784556	0.432714	0.621042
Chr5:3802933-3802954	miR5629	38.1812	53.1562	69.8222	43.8193	34.2614	39.2937	-0.416909	0.350277	-1.19023	0.233958	0.428595
Chr1:12011199-12011219	miR5630a	0.561488	0	0	0	0	0	0.0595042	0.54536	0.10911	0.913115	NA
Chr1:12023573-12023593	miR5630b	0	0	0	0	0	0	0	0.430451	0	1	NA
Chr5:7122566-7122586	miR5631	0	0	0.758937	0	0.978896	4.91171	0.573755	0.633923	0.905087	0.365419	0.547371
Chr2:8392457-8392477	miR5632-3p	1.68446	1.96875	2.27681	4.38193	2.93669	4.91171	0.725379	0.622497	1.16527	0.243909	0.440255
Chr2:8392588-8392608	miR5632-5p	6.17637	5.41406	3.79468	3.65161	1.95779	4.91171	-0.534273	0.613451	-0.870929	0.383793	0.56976
Chr3:19544785-19544805	miR5633	9.54529	4.42968	5.31256	9.49417	13.7046	4.91171	0.575244	0.535067	1.07509	0.282336	0.469692
Chr4:14982322-14982342	miR5634	21.898	12.3047	68.3043	29.9432	41.1137	54.0288	0.20998	0.589079	0.356455	0.7215	0.842917
Chr5:6926272-6926292	miR5635a	21.898	21.6562	19.7324	10.9548	10.7679	9.82342	-0.877372	0.415918	-2.10948	0.0349028	0.105882
Chr1:20622562-20622582	miR5635b	104.998	110.25	107.01	84.7172	80.2695	73.6756	-0.397189	0.271429	-1.46333	0.143378	0.308092
Chr4:13316774-13316794	miR5635c	33.6893	33.4687	36.429	24.1006	22.5146	4.91171	-0.687519	0.346492	-1.98423	0.0472302	0.131839
Chr4:1024077-1024097	miR5635d	38.7427	33.9609	31.8753	34.3251	35.2403	14.7351	-0.140131	0.328517	-0.426556	0.669702	0.816765
Chr1:18549963-18549983	miR5636	21.3365	17.2265	18.9734	25.5612	12.7257	29.4703	0.141331	0.454777	0.31077	0.755975	0.852835
Chr2:12270341-12270361	miR5637	7.86083	8.85936	8.34831	18.258	17.6201	9.82342	0.864332	0.467784	1.84772	0.0646432	0.1651
Chr3:15336777-15336797	miR5638a	0	0.492187	0.758937	1.46064	0	0	0.291128	0.641697	0.453684	0.650056	NA
Chr5:14100017-14100037	miR5638b	0.561488	1.47656	0	0	0.978896	0	-0.1269	0.70008	-0.181265	0.85616	0.922608
Chr2:10357137-10357160	miR5639-3p	1.12298	1.47656	3.79468	0.730321	0.978896	0	-0.58827	0.674108	-0.872663	0.382847	0.56976
Chr2:10356784-10356804	miR5639-5p	3.36893	0.984374	3.03575	0	1.95779	4.91171	-0.389342	0.689744	-0.564474	0.572432	0.743349
Chr1:1653539-1653559	miR5640	18.5291	15.2578	18.2145	33.5948	57.7549	24.5585	1.13149	0.404511	2.79719	0.00515491	0.0248123
Chr5:9023268-9023288	miR5641	9.54529	5.90624	8.34831	0.730321	2.93669	4.91171	-1.31438	0.589922	-2.22805	0.0258769	0.0873045
Chr3:14197116-14197135	miR5642a	0	0	0	0	0	0	NA	NA	NA	NA	NA
Chr2:3145-3164	miR5642b	113.421	132.398	153.305	164.322	168.37	166.998	0.312543	0.278597	1.12185	0.261927	0.450824
Chr5:11667857-11667877	miR5643a	16.8446	13.7812	23.527	36.5161	40.1348	24.5585	0.956235	0.336202	2.84423	0.00445186	0.0217179
Chr5:11757142-11757162	miR5643b	0	0	0	0	0	0	NA	NA	NA	NA	NA
Chr5:16649996-16650015	miR5644	119.035	138.305	133.573	123.424	88.1007	78.5873	-0.370593	0.347091	-1.06771	0.28565	0.470866
Chr3:17418820-17418839	miR5645a	59.5177	75.3046	73.6169	86.9082	89.0796	73.6756	0.276964	0.28653	0.966614	0.333737	0.512677
Chr4:4889487-4889506	miR5645b	20.2136	14.2734	15.9377	13.1458	9.78896	9.82342	-0.485654	0.4545	-1.06855	0.285274	0.470866
Chr3:14742776-14742796	miR5645c	3.93042	2.46093	3.03575	9.49417	3.91559	0	0.670026	0.613844	1.09152	0.275042	0.463973
Chr1:16116608-16116627	miR5645d	54.4643	50.6952	54.6435	70.1108	61.6705	88.4108	0.389523	0.306181	1.2722	0.203303	0.398871
Chr4:5321255-5321274	miR5645e	19.0906	19.1953	12.9019	24.1006	22.5146	14.7351	0.331227	0.362575	0.913543	0.360957	0.54294
Chr5:14947080-14947099	miR5645f	213.365	206.718	230.717	223.478	209.484	171.91	-0.0804796	0.267278	-0.301108	0.763332	0.855785
Chr2:3517383-3517402	miR5646	0.561488	0.492187	0.758937	0.730321	0	0	-0.0588488	0.684606	-0.08596	0.931498	NA
Chr1:22084310-22084330	miR5647	1.12298	1.96875	2.27681	2.92128	6.85228	0	0.772663	0.68326	1.13085	0.258119	0.447986
Chr1:11499747-11499767	miR5648-3p	2.80744	2.46093	4.55362	0	0	4.91171	-1.22608	0.684223	-1.79193	0.0731448	0.180858
Chr1:11499534-11499555	miR5648-5p	16.2831	13.7812	15.9377	2.19096	5.87338	0	-1.69729	0.554955	-3.05842	0.00222505	0.0118124
Chr1:21360223-21360243	miR5649a	1.68446	1.96875	1.51787	3.65161	1.95779	4.91171	0.545323	0.677471	0.80494	0.420854	0.610154
Chr1:21360159-21360179	miR5649b	0	1.96875	0	0	0.978896	0	-0.0688521	0.664885	-0.103555	0.917523	0.962865
Chr2:19686959-19686979	miR5650	2.80744	3.44531	0.758937	4.38193	5.87338	0	0.530543	0.677427	0.783174	0.433525	0.621042
Chr3:17178489-17178509	miR5651	55.5873	27.0703	20.4913	14.6064	22.5146	9.82342	-0.934422	0.413814	-2.25807	0.0239412	0.0846796
Chr1:23413402-23413422	miR5652	331.278	288.914	402.995	281.904	198.716	147.351	-0.636152	0.315887	-2.01386	0.0440241	0.128167
Chr1:19026915-19026938	miR5653	28.6359	34.9453	29.5985	25.5612	23.4935	14.7351	-0.401156	0.390655	-1.02688	0.304477	0.492162
Chr1:11786348-11786370	miR5654-3p	87.0306	76.7812	71.3401	54.7741	66.565	54.0288	-0.377736	0.383126	-0.985931	0.324167	0.509305
Chr1:11786294-11786313	miR5654-5p	5.61488	5.90624	9.10724	1.46064	1.95779	4.91171	-1.26812	0.610879	-2.07589	0.0379039	0.112158
Chr2:18902623-18902643	miR5655	0.561488	2.46093	1.51787	0.730321	0.978896	0	-0.410338	0.695182	-0.59026	0.555016	0.725945
Chr1:1727351-1727371	miR5656	10.1068	12.7969	14.4198	10.2245	10.7679	4.91171	-0.307199	0.450299	-0.682212	0.495105	0.677148
Chr5:9789642-9789662	miR5657	12.9142	15.75	10.6251	10.9548	5.87338	9.82342	-0.517447	0.452428	-1.14371	0.252744	0.442915
Chr4:18485509-18485529	miR5658	0	0	0	0	0	0	0	0.409947	0	1	NA
Chr5:16409804-16409826	miR5659	88.7151	109.265	89.5546	58.4257	65.5861	73.6756	-0.550112	0.290678	-1.89251	0.0584224	0.155077
Chr4:5292748-5292768	miR5660	0	0	0.758937	0	0	0	0.0265642	0.355776	0.0746655	0.940481	NA
Chr4:10449331-10449351	miR5661	5.05339	5.90624	4.55362	7.30321	6.85228	0	0.179883	0.558151	0.322284	0.747237	0.850955
Chr2:16798851-16798870	miR5662	4.4919	4.92187	3.03575	6.57289	1.95779	0	-0.0965375	0.613914	-0.157249	0.875048	0.932428
Chr1:18686859-18686879	miR5663-3p	143.741	122.062	133.573	107.357	105.721	63.8522	-0.427256	0.234974	-1.81831	0.0690161	0.173019
Chr1:18686942-18686962	miR5663-5p	136.442	124.031	137.368	105.897	83.2062	88.4108	-0.48619	0.245178	-1.98301	0.0473663	0.131839
Chr1:17386813-17386833	miR5664	0	0.984374	0.758937	1.46064	2.93669	0	0.811206	0.706123	1.14882	0.250632	0.442915
Chr5:19499093-19499113	miR5665	34.8123	37.4062	36.429	20.449	25.4513	0	-0.840295	0.382833	-2.19494	0.0281682	0.0920751
Chr1:12035115-12035135	miR5666	0.561488	0.984374	0.758937	1.46064	3.91559	0	0.870609	0.704053	1.23657	0.216248	0.40872
Chr2:10026979-10026999	miR5995b	26.9514	23.625	19.7324	61.347	92.0163	68.7639	1.55601	0.35021	4.44309	8.87e-06	0.000118549
Chr4:7882848-7882869	miR5996	485.126	476.437	349.111	435.271	419.947	456.789	-0.00251171	0.271921	-0.00923691	0.99263	0.99816
Chr3:10706868-10706888	miR5997	6.17637	4.42968	7.58937	10.2245	16.6412	14.7351	1.00398	0.503759	1.99297	0.0462644	0.131839
Chr5:3247262-3247282	miR5998a	1.68446	1.96875	1.51787	4.38193	4.89448	0	0.772788	0.677848	1.14006	0.254261	0.443421
Chr5:3247378-3247398	miR5998b	1.68446	0.984374	4.55362	2.19096	1.95779	4.91171	0.0193606	0.69393	0.0278999	0.977742	0.991474
Chr1:7400952-7400972	miR5999	1.12298	1.96875	0	2.19096	0.978896	4.91171	0.443425	0.707028	0.627167	0.53055	0.696693
Chr3:19659381-19659402	miR771	1.68446	0.984374	0	2.92128	0	0	0.326319	0.706622	0.461801	0.644224	0.793737
Chr1:13067313-13067333	miR773a	160.586	146.18	96.385	61.347	98.8685	137.528	-0.433766	0.430615	-1.00732	0.313782	0.499011
Chr1:13050725-13050745	miR773b-3p	0	0.492187	0.758937	1.46064	2.93669	9.82342	1.58572	0.700097	2.26499	0.023513	0.0846796
Chr1:13050784-13050803	miR773b-5p	0.561488	0	0	36.5161	49.9237	54.0288	5.17056	0.582834	8.87141	7.22e-19	2.61e-16
Chr1:22150005-22150025	miR774a	0	0	0	0.730321	0.978896	0	0.680068	0.588809	1.15499	0.248095	NA
Chr1:22150224-22150244	miR774b-3p	0	0	0	0	0	0	NA	NA	NA	NA	NA
Chr1:22150152-22150172	miR774b-5p	0	0	0	0	0	0	NA	NA	NA	NA	NA
Chr1:29422546-29422565	miR775	316.118	331.242	271.699	402.407	467.913	628.699	0.660451	0.283759	2.32751	0.0199384	0.0773953
Chr1:22795699-22795719	miR776	1.12298	0.984374	0.758937	0	0.978896	4.91171	-0.010074	0.704455	-0.0143005	0.98859	0.996875
Chr1:26638083-26638104	miR777	3.36893	2.95312	2.27681	1.46064	0	0	-0.990563	0.672255	-1.47349	0.140618	0.303971
Chr2:17349548-17349568	miR778	0	0	0	0	0	0	0	0.355776	0	1	NA
Chr2:9560902-9560922	miR779.1	16.8446	12.3047	21.2502	81.0656	90.0585	122.793	2.30671	0.395166	5.83731	5.3e-09	1.92e-07
Chr2:9560866-9560886	miR779.2	704.667	458.718	375.674	583.526	736.13	717.11	0.38202	0.298633	1.27923	0.200816	0.396146
Chr4:8504166-8504186	miR780.1	0.561488	0	1.51787	0	0	0	-0.345794	0.687859	-0.50271	0.615168	0.774614
Chr4:8504145-8504165	miR780.2	2.24595	0.984374	0	1.46064	0	0	-0.15611	0.706029	-0.22111	0.825007	0.903436
Chr1:7423523-7423543	miR781a	303.765	301.711	320.271	165.053	152.708	98.2342	-1.05821	0.293762	-3.60227	0.000315451	0.00207051
Chr1:7423585-7423605	miR781b	334.085	351.914	399.201	169.434	174.244	147.351	-1.08268	0.282096	-3.83798	0.000124048	0.00101776
Chr3:5500048-5500068	miR782	0	0	0.758937	1.46064	0	0	0.483761	0.650211	0.744005	0.456873	NA
Chr2:16588077-16588100	miR8121	80.2928	95.9764	72.099	54.7741	52.8604	83.4991	-0.4562	0.292895	-1.55755	0.11934	0.267588
Chr3:16538510-16538530	miR8165	101.068	98.9296	101.698	73.0321	87.1218	83.4991	-0.304937	0.288145	-1.05827	0.289931	0.47575
Chr1:4525316-4525337	miR8166	15.7217	24.1172	23.527	8.03353	8.81007	14.7351	-1.06801	0.441039	-2.42157	0.0154538	0.0633956
Chr2:8894985-8895006	miR8167a	20.2136	15.75	15.9377	11.6851	18.599	19.6468	-0.132581	0.421179	-0.314784	0.752925	0.85259
Chr3:17469946-17469967	miR8167b	2.24595	1.96875	2.27681	5.84257	3.91559	4.91171	0.881602	0.629671	1.4001	0.161484	0.335032
Chr3:18843649-18843670	miR8167c	35.3737	32.4843	31.1164	12.4155	21.5357	4.91171	-1.03376	0.408442	-2.53099	0.0113742	0.0477451
Chr5:7057210-7057231	miR8167d	11.2298	12.3047	7.58937	17.5277	18.599	19.6468	0.704306	0.472712	1.48992	0.136244	0.29629
Chr5:23431703-23431724	miR8167e	0	0	0	0	0	0	NA	NA	NA	NA	NA
Chr5:24002239-24002260	miR8167f	167.885	167.344	170.761	74.4927	108.658	162.086	-0.60924	0.291575	-2.08948	0.0366645	0.109387
Chr2:5080690-5080710	miR8168	9.54529	8.85936	7.58937	5.84257	18.599	4.91171	0.254242	0.509787	0.498723	0.617975	0.774614
Chr3:8836359-8836379	miR8169	214.488	229.851	207.19	176.007	151.729	157.175	-0.405551	0.25777	-1.57331	0.115648	0.260939
Chr2:14100079-14100099	miR8170-3p	7.29934	7.3828	10.6251	18.258	20.5568	19.6468	1.07515	0.456296	2.35626	0.0184602	0.074878
Chr2:14100020-14100040	miR8170-5p	0	0	0.758937	0	0	0	0.0274508	0.363399	0.0755389	0.939786	NA
Chr2:16890466-16890486	miR8171	7.29934	6.39843	9.10724	5.84257	5.87338	19.6468	0.0437656	0.507973	0.0861573	0.931341	0.965541
Chr4:7102572-7102592	miR8172	47.165	45.7734	45.5362	32.1341	48.9448	24.5585	-0.283869	0.307619	-0.922796	0.356113	0.539508
Chr5:7478572-7478592	miR8173	113.421	123.047	77.4116	82.5263	92.9952	58.9405	-0.355737	0.367516	-0.967949	0.33307	0.512677
Chr3:16589431-16589451	miR8174	74.6779	81.2108	69.8222	40.1677	46.0081	78.5873	-0.521742	0.36228	-1.44016	0.149822	0.320034
Chr2:3740938-3740957	miR8175	21.3365	26.5781	34.9111	5.11225	9.78896	9.82342	-1.55123	0.48736	-3.18292	0.00145796	0.0082238
Chr4:11795199-11795219	miR8176	0.561488	0.492187	0	0.730321	0	9.82342	0.643633	0.645093	0.997737	0.318407	0.504145
Chr5:9362634-9362655	miR8177	46.042	41.3437	42.5005	46.7405	60.6916	73.6756	0.38463	0.295087	1.30345	0.192422	0.381673
Chr4:18087285-18087305	miR8178	21.898	16.2422	18.9734	11.6851	4.89448	9.82342	-0.978182	0.49109	-1.99186	0.0463866	0.131839
Chr4:7161930-7161950	miR8179	8.42232	11.8125	12.143	6.57289	1.95779	4.91171	-1.03231	0.536316	-1.92481	0.0542535	0.145078
Chr2:2063980-2063998	miR8180	12.9142	11.3203	13.6609	21.1793	22.5146	24.5585	0.744773	0.422758	1.7617	0.0781195	0.190548
Chr5:21641289-21641308	miR8181	0	0	1.51787	0	0	4.91171	0.234415	0.699107	0.335306	0.737394	0.847769
Chr3:22678166-22678187	miR8182	1.12298	0.492187	0	0	0	0	-0.252815	0.621709	-0.406645	0.684268	NA
Chr3:11747799-11747819	miR8183	41.5501	50.2031	38.7058	42.3586	48.9448	29.4703	-0.0450612	0.387806	-0.116195	0.907498	0.955122
Chr5:3311974-3311994	miR8184	0	0.492187	0.758937	0	0	0	-0.0900298	0.528043	-0.170497	0.864619	NA
Chr5:897067-897087	miR822-3p	39.8656	42.3281	39.4647	34.3251	61.6705	88.4108	0.460399	0.384107	1.19862	0.230675	0.428595
Chr5:897287-897307	miR822-5p	571.033	483.82	667.106	862.509	744.94	555.023	0.309396	0.372154	0.831365	0.405767	0.597886
Chr3:4496826-4496846	miR823	51.6569	40.3593	34.1522	56.965	88.1007	78.5873	0.758284	0.324435	2.33725	0.0194264	0.0768923
Chr4:12625721-12625741	miR824-3p	102.191	121.078	87.2777	248.309	252.555	324.173	1.31171	0.334488	3.92155	8.8e-05	0.000774661
Chr4:12625128-12625148	miR824-5p	239.755	238.711	270.182	232.972	295.627	299.614	0.128473	0.408935	0.314164	0.753396	0.85259
Chr2:11159774-11159794	miR825	762.501	588.656	494.068	441.844	343.593	343.82	-0.669571	0.300163	-2.23069	0.0257015	0.0873045
Chr4:1340528-1340548	miR826a	0.561488	0.984374	1.51787	0	0.978896	0	-0.315544	0.677403	-0.465814	0.641348	0.793737
Chr4:1340582-1340602	miR826b	0	0	0	0	0	0	0	0.355776	0	1	NA
Chr3:22122811-22122831	miR827	11.2298	5.90624	12.9019	5.84257	9.78896	24.5585	0.131521	0.614241	0.21412	0.830454	0.905041
Chr4:13847020-13847041	miR828	1.68446	0.492187	0.758937	1.46064	0.978896	9.82342	0.721251	0.701622	1.02798	0.303961	0.492162
Chr1:11834094-11834117	miR829-3p.1	16.8446	17.7187	14.4198	14.6064	16.6412	9.82342	-0.145003	0.421897	-0.343693	0.731078	0.847769
Chr1:11834073-11834093	miR829-3p.2	1.12298	5.41406	3.79468	7.30321	6.85228	14.7351	0.980808	0.597899	1.64043	0.100917	0.236564
Chr1:11834153-11834173	miR829-5p	33.1278	43.8046	45.5362	42.3586	50.9026	29.4703	0.0735551	0.353597	0.208019	0.835214	0.905041
Chr1:4820406-4820426	miR830-3p	6.73785	5.41406	9.10724	6.57289	11.7468	4.91171	0.24116	0.513021	0.470078	0.638299	0.793737
Chr1:4820473-4820494	miR830-5p	4.4919	2.95312	3.03575	2.92128	7.83117	0	0.263394	0.622478	0.423137	0.672195	0.817045
Chr2:10247390-10247411	miR831-3p	3.93042	2.46093	2.27681	14.6064	6.85228	14.7351	1.63239	0.530618	3.07639	0.00209521	0.0114602
Chr2:10247259-10247280	miR831-5p	0	0	0	0	0	4.91171	0.154277	0.355963	0.433408	0.664719	NA
Chr4:6413275-6413295	miR832-3p	0	0	0	0	0	0	NA	NA	NA	NA	NA
Chr4:6413059-6413079	miR832-5p	0	0	0	0	0	0	NA	NA	NA	NA	NA
Chr1:29525265-29525286	miR833a-3p	54.4643	51.1874	58.4381	43.8193	25.4513	19.6468	-0.700973	0.313066	-2.23906	0.0251522	0.0864756
Chr1:29525204-29525225	miR833a-5p	182.484	218.531	236.788	132.918	101.805	93.3225	-0.884224	0.297503	-2.97216	0.00295715	0.0152505
Chr1:29525264-29525284	miR833b	54.4643	51.1874	58.4381	43.0889	25.4513	19.6468	-0.713624	0.312054	-2.28686	0.0222039	0.0811612
Chr5:2641477-2641497	miR834	1.12298	0.492187	0.758937	0	0	0	-0.347653	0.590347	-0.588897	0.555931	NA
Chr1:28544471-28544491	miR835-3p	5.05339	1.96875	2.27681	5.11225	6.85228	14.7351	0.945567	0.595483	1.5879	0.112309	0.256605
Chr1:28544784-28544804	miR835-5p	14.0372	8.85936	13.6609	12.4155	10.7679	9.82342	-0.0741874	0.446516	-0.166147	0.868041	0.92986
Chr2:10634331-10634354	miR836	1.12298	2.46093	0	2.92128	0.978896	0	0.309463	0.693416	0.446287	0.65539	0.802019
Chr1:6521053-6521073	miR837-3p	24.7055	49.7109	47.813	61.347	49.9237	58.9405	0.43863	0.367785	1.19262	0.233017	0.428595
Chr1:6520995-6521015	miR837-5p	5.61488	2.95312	3.79468	5.84257	4.89448	4.91171	0.244457	0.641878	0.380847	0.703317	0.83025
Chr1:28635-28655	miR838	3.93042	5.90624	3.79468	5.11225	3.91559	4.91171	0.00886117	0.572773	0.0154707	0.987657	0.996875
Chr1:25279138-25279158	miR839-5p	3.93042	3.44531	3.03575	0.730321	0.978896	0	-1.19598	0.682083	-1.75342	0.0795295	0.192686
Chr2:771385-771405	miR840-3p	69.063	71.3671	44.7773	112.469	140.961	152.263	1.03476	0.354441	2.9194	0.003507	0.0173429
Chr2:771492-771513	miR840-5p	81.9772	93.5155	72.099	186.962	131.172	147.351	0.836104	0.397149	2.10527	0.0352681	0.106098
Chr4:7885296-7885316	miR841a-3p	102.191	80.7186	56.9203	170.895	164.455	211.203	1.10925	0.290785	3.81468	0.000136361	0.00104737
Chr4:7885393-7885413	miR841a-5p	248.178	242.156	191.252	290.668	75.375	191.557	-0.265314	0.395474	-0.670875	0.5023	0.681693
Chr4:2184420-2184440	miR841b-3p	30.3203	24.6093	20.4913	24.8309	11.7468	34.382	-0.198721	0.434637	-0.457211	0.647519	0.795083
Chr4:2184325-2184345	miR841b-5p	109.49	98.9296	92.5903	49.6618	25.4513	58.9405	-1.02336	0.493822	-2.07233	0.038235	0.112218
Chr1:22577194-22577214	miR842	1.68446	3.44531	3.79468	6.57289	6.85228	0	0.694677	0.627567	1.10694	0.268321	0.456906
Chr3:17742147-17742167	miR843	343.631	403.101	178.35	311.117	236.893	186.645	-0.287232	0.433744	-0.662215	0.507833	0.686621
Chr2:9942202-9942222	miR844-3p	43.7961	37.8984	37.9468	18.9883	28.388	14.7351	-0.775226	0.444214	-1.74516	0.0809566	0.194836
Chr2:9942261-9942281	miR844-5p	34.2508	27.5625	28.0807	27.0219	31.3247	29.4703	-0.0415063	0.323618	-0.128257	0.897946	0.947832
Chr4:12217457-12217477	miR845a	88.7151	112.711	162.412	514.146	264.302	221.027	1.3688	0.365897	3.74094	0.000183333	0.00132367
Chr4:12214086-12214107	miR845b	1.12298	2.46093	2.27681	1.46064	6.85228	4.91171	0.78324	0.628231	1.24674	0.212494	0.408033
Chr1:22577662-22577682	miR846-3p	1116.24	1158.61	1152.07	414.822	379.812	432.23	-1.40896	0.311586	-4.52191	6.13e-06	8.51e-05
Chr1:22577426-22577446	miR846-5p	65.6941	64.9687	58.4381	73.0321	56.776	83.4991	0.133057	0.355446	0.374338	0.708153	0.832714
Chr1:2165675-2165695	miR847	8.98381	5.41406	12.9019	13.1458	21.5357	29.4703	0.995072	0.428494	2.32225	0.0202193	0.0776509
Chr5:4479448-4479469	miR848	1306.02	1069.52	1196.84	296.51	109.636	157.175	-2.37234	0.431678	-5.49563	3.89e-08	1e-06
Chr3:16072500-16072520	miR849	16.2831	24.1172	26.5628	25.5612	25.4513	19.6468	0.14414	0.361434	0.398801	0.69004	0.826275
Chr4:7845756-7845777	miR850	99.3834	105.82	70.5811	211.793	196.758	294.703	1.25283	0.314648	3.98169	6.84e-05	0.000617553
Chr3:19659577-19659597	miR851-3p	0.561488	2.46093	0	2.19096	1.95779	4.91171	0.699548	0.693555	1.00864	0.313147	0.499011
Chr3:19659646-19659666	miR851-5p	7.29934	2.95312	0.758937	1.46064	1.95779	4.91171	-0.572492	0.659146	-0.868536	0.385101	0.56976
Chr4:8336302-8336322	miR852	113.421	147.164	148.752	63.5379	59.7127	63.8522	-1.06984	0.327671	-3.26499	0.00109469	0.00627272
Chr3:8346416-8346437	miR853	3.36893	3.44531	3.03575	2.19096	6.85228	19.6468	0.794297	0.607957	1.3065	0.191382	0.381673
Chr5:11847721-11847741	miR854a	0	0.492187	2.27681	0	0	0	-0.409502	0.588594	-0.695729	0.486599	NA
Chr5:11324568-11324588	miR854b	11.7912	13.7812	18.2145	27.0219	23.4935	29.4703	0.779532	0.393846	1.97928	0.0477843	0.131839
Chr5:11838098-11838118	miR854c	0.561488	1.47656	0.758937	2.19096	1.95779	0	0.52259	0.703751	0.742578	0.457737	0.645245
Chr5:11690059-11690079	miR854d	5.05339	3.9375	6.07149	4.38193	6.85228	4.91171	0.116311	0.560826	0.207392	0.835703	0.905041
Chr5:11942469-11942489	miR854e	4.4919	4.92187	4.55362	3.65161	5.87338	9.82342	0.1725	0.533294	0.323462	0.746346	0.850955
Chr2:4674433-4674454	miR855	2.24595	0	0.758937	0.730321	0.978896	0	-0.110602	0.631488	-0.175145	0.860966	NA
Chr1:11957487-11957508	miR856	0	0	0	0	0	0	0	0.355776	0	1	NA
Chr4:7878198-7878218	miR857	0	0.984374	0	3.65161	1.95779	0	1.307	0.708794	1.84397	0.0651874	0.1651
Chr1:26773695-26773715	miR858a	1532.86	1719.21	2007.39	513.416	455.187	392.937	-1.83905	0.318495	-5.77419	7.73e-09	2.47e-07
Chr1:26772907-26772927	miR858b	23.5825	35.9296	34.9111	35.0554	52.8604	63.8522	0.56384	0.395596	1.42529	0.154073	0.327178
Chr1:22149735-22149755	miR859	3.36893	0.984374	1.51787	5.84257	7.83117	4.91171	1.1596	0.670052	1.73061	0.0835217	0.199678
Chr5:9098876-9098896	miR860	50.5339	43.3124	60.7149	59.156	46.0081	29.4703	-0.10206	0.378509	-0.269636	0.78744	0.874664
Chr3:17838154-17838174	miR861-3p	66.2556	39.375	50.8488	11.6851	13.7046	4.91171	-1.96032	0.406205	-4.82595	1.39e-06	2.29e-05
Chr3:17838223-17838243	miR861-5p	6.73785	8.85936	9.86618	10.9548	14.6834	14.7351	0.557751	0.454807	1.22635	0.220068	0.412613
Chr2:10718170-10718190	miR862-3p	23.021	14.7656	12.143	14.6064	19.5779	29.4703	0.18405	0.463389	0.397183	0.691233	0.826275
Chr2:10718106-10718126	miR862-5p	12.9142	16.2422	12.143	31.4038	39.1559	49.1171	1.34078	0.362391	3.6998	0.00021577	0.00152732
Chr4:7846835-7846855	miR863-3p	951.161	1154.67	1174.08	475.439	482.596	520.641	-1.11344	0.256743	-4.33681	1.45e-05	0.00017261
Chr4:7846644-7846664	miR863-5p	1266.72	1521.35	1640.06	3263.8	1938.22	3384.17	0.823115	0.482184	1.70706	0.0878112	0.208552
Chr1:6740569-6740590	miR864-3p	5.61488	0.984374	4.55362	4.38193	6.85228	9.82342	0.535911	0.651268	0.822874	0.41058	0.602518
Chr1:6740503-6740523	miR864-5p	2.80744	2.46093	2.27681	3.65161	10.7679	0	0.895229	0.631076	1.41858	0.156023	0.329381
Chr5:5170097-5170117	miR865-3p	1.68446	1.96875	3.03575	0.730321	0.978896	0	-0.693842	0.687768	-1.00883	0.313055	0.499011
Chr5:5169998-5170018	miR865-5p	175.746	166.851	163.171	150.446	209.484	196.468	0.122739	0.322783	0.380253	0.703758	0.83025
Chr5:16157838-16157857	miR866-3p	14.5987	29.039	15.1787	52.5831	43.0714	83.4991	1.33707	0.47996	2.7858	0.00533954	0.0253628
Chr5:16157911-16157931	miR866-5p	15.7217	14.7656	14.4198	10.2245	9.78896	4.91171	-0.594987	0.438407	-1.35716	0.174731	0.360446
Chr4:11375387-11375407	miR867	0	0	0	0	0	0	NA	NA	NA	NA	NA
Chr3:6488399-6488419	miR868-3p	0	0	0	0	0	0	0	0.355963	0	1	NA
Chr3:6488287-6488307	miR868-5p	7.86083	4.92187	4.55362	8.76385	7.83117	9.82342	0.47534	0.509542	0.932878	0.350883	0.534467
Chr5:15891625-15891645	miR869.1	17.4061	16.7344	6.07149	8.03353	14.6834	4.91171	-0.358808	0.558739	-0.642176	0.520759	0.693314
Chr5:15891614-15891634	miR869.2	17.4061	17.2265	6.07149	8.76385	15.6623	4.91171	-0.298744	0.557517	-0.535846	0.592065	0.760624
Chr5:21395545-21395565	miR870-3p	1.12298	0.984374	3.03575	0.730321	1.95779	0	-0.273715	0.705244	-0.388113	0.697932	0.828794
Chr5:21395604-21395624	miR870-5p	24.144	16.7344	15.1787	32.8644	46.987	29.4703	0.910217	0.409364	2.22349	0.0261826	0.0875177

## Sheet: Table S6.
Table S6. Differentially expressed cold-responsive miRNAs in A. thaliana. Fold changes of miRNAs after 3 h, 6 h and 2 d of cold treatment, considered DE when log2FC ≥ 1& ≤ -1, Benjamini-Hochberg corrected p-value ≤ 0.05, Conserved miRNAs are highlighted in bold.
miRNAs	3 h	6 h	2 d	Previously identified as cold-responsive in A. thaliana
miR172c	-2.28
miR393b-5p	-2.15
miR2112-3p	-2.14
miR5654-5p	-1.79
miR394b-5p	-1.65
miR169a-5p	-1.03
miR170-5p	1.07
miR157b-5p	-2.65	2.29
miR159c	1.1	1.06
miR5653	1.19	-1.25
miR447b	1.34	-4.81
miR395c		-4.27
miR398c-5p		1.61
miR399c-3p		-1.63		[33]
miR161.1		-1.2
miR161.2		-1.2
miR391-3p		-1.09
miR8180		-1.11
miR166g		1.65
miR156d-5p		1.24
miR841b-3p		-1.26
miR779.2		1.45		[33]
miR166a-5p		1.74
miR398b-5p		1.33
miR156e		1.84
miR823		-1.12
miR863-5p		-1.4
miR159b-5p		-1.46
miR165b		1.65	-2.15	[34]
miR165a-3p		1.39	-1.43	[34]
miR5995b		-1.05	1.56
miR157a-3p		-2.28	2.19
miR395e		5.73	4.49
miR156f-3p		-1.38	2.49
miR858a		1.62	-1.84
miR166c		2.3	-1.78
miR166a-3p		1.46	-1.76
miR163		1.61	-2.45
miR169h		1.7	1.86	[34]
miR157c-3p		-1.85	1.68
miR5595a		-1.53	1.56
miR166d			4.48
miR3434-5p			3.3
miR158a-5p			3.2
miR5017-3p			2.91
miR171b-5p			2.49	[34]
miR779.1			2.31
miR172b-5p			2.15	[34, 70]
miR399c-5p			1.93
miR166b-5p			1.88
miR390b-3p			1.87
miR166b-3p			1.86
miR395b			1.84
miR160c-3p			1.74
miR162a-3p			1.72
miR169n			1.67	[34]
miR831-3p			1.63
miR164b-3p			1.49	[33]
miR160a-3p			1.45
miR166e-5p			1.41
miR845a			1.37
miR862-5p			1.34
miR866-3p			1.34
miR824-3p			1.31
miR402			1.3	[69, 70]
miR850			1.25
miR390a-3p			1.17
miR5640			1.13
miR841a-3p			1.11
miR169f-5p			1.11	[34]
miR840-3p			1.03
miR8167c			-1.03
miR781a			-1.06
miR852			-1.07
miR781b			-1.08
miR160c-5p			-1.1
miR863-3p			-1.11
miR159b-3p			-1.12
miR395f			-1.24
miR319c			-1.28	[69]
miR159a			-1.35
miR5020b			-1.36
miR846-3p			-1.41
miR171c-3p			-1.57
miR391-5p			-1.61
miR169g-3p			-1.62
miR395d			-1.66
miR5648-5p			-1.7
miR2933b			-1.79
miR319a			-1.81	[69]
miR394a			-1.93
miR861-3p			-1.96
miR164a			-2.19
miR172d-3p			-2.23
miR848			-2.37
miR395a			-2.69
miR398a-5p	-1.66		-1.75
miR8175	-1.36		-1.55
miR160a-5p	-1.09		-1.31
miR160b	-1.31		-1.29
miR166f	1.63		-1.29
miR171a-5p	1.19		1.3
miR156f-5p	-1.15		2.19
miR773b-5p	1.92		5.17
miR157b-3p	-3.77		5.07
miR319b	-1.42	1.59	-2.53	[69]
miR408-5p	1.67	1.1	1.4
