# Supplementary material for: Identification of small RNAs during cold acclimation in Arabidopsis thaliana
Source: BMC Plant Biol. 2020 Jun 29;20:298. doi: 10.1186/s12870-020-02511-3 (PMC7325139; doi:10.1186/s12870-020-02511-3)
Supplement: Supplementary file 3 — Additional file 3 Table S7: List of miRNA-targeted mRNAs predicted using psRNATarget. The sub-tables depict all predicted targets of DE miRNAs at the three time points. A stringent expectation value of 2.5 was used to filter the targets. N/A = No significant fold change Table S8: List of miRNA-targeted ncRNAs predicted using psRNATarget. The sub-tables depict all predicted ncRNA targets of DE miRNAs at the three time points. A stringent expectation value of 2.5 was used to filter the targets. N/A = No significant fold change . [file 12870_2020_2511_MOESM3_ESM.xlsx]

## Sheet: Table S7.
Table S7: List of miRNA-targeted mRNAs predicted using psRNATarget. The sub-tables depict all predicted targets of DE miRNAs at the three time points. A stringent expectation value of 2.5 was used to filter the targets. N/A = No significant fold change
miRNA:target pairs log2FC denoted as =		↑ ↓ green
		↓ ↓ orange
		↑ - or ↓- Yellow
		↑ ↑ blue
		↑○ or ↓○ grey
DE miRNAs and their predicted mRNA targets at 3 h time point
miRNA	miRNA log2FC	target	expectation value	description	mRNA log2FC	p value	q value	Control 3 h replicate 1	Control 3 h replicate 2	Control 3 h replicate 3	Cold 3 h replicate 1	Cold 3 h replicate 2	Cold 3 h replicate 3
ath-miR172c	-2.28118	AT2G28550	0.5	related to AP2.7	1.13298	1.80367e-08	6.34381e-07	323.408	554.476	348.408	1110.94	838.432	815.546
ath-miR172c	-2.28118	AT4G36920	0.5	AP2/EREBP (ethylene responsive element binding protein) class of transcription factors	1.01316	7.69519e-06	0.000164429	91.8909	85.447	95.9255	175.612	251.247	141.969
ath-miR159c	1.0977	AT4G37770	1.5	1-amino-cyclopropane-1-carboxylate synthase 8	-1.26447	0.00796427	0.0663033	14.3207	27.8631	31.6735	3.81766	13.174	9.32645
ath-miR169a-5p	-1.03295	AT1G72830	2	nuclear factor Y, subunit A3	-1.14694	0.00501593	0.04604	22.6744	26.9344	16.2892	5.72649	11.292	9.32645
ath-miR398a-5p	-1.65742	AT1G07720	2.5	3-ketoacyl-CoA synthase 3	0.692522	4.5016e-05	0.000802293	315.054	405.873	342.979	507.749	778.208	456.996
ath-miR319b	-1.41752	AT4G18390	2.5	TEOSINTE BRANCHED 1, cycloidea and PCF transcription factor 2	0.655691	8.55029e-06	0.000181142	297.154	306.495	379.177	627.051	515.669	429.017
ath-miR156f-5p	-1.15298	AT3G17330	2.5	evolutionarily conserved C-terminal region 6	0.459426	0.00306161	0.0313933	155.14	143.96	159.272	189.929	223.017	222.799
ath-miR157b-3p	-3.77485	AT2G43710	2.5	Plant stearoyl-acyl-carrier-protein desaturase family protein	0.390288	9.99116e-06	0.0002079	875.947	809.889	844.325	1108.08	1115.09	1108.81
ath-miR393b-5p	-2.14989	AT3G23690	2.5	basic helix-loop-helix (bHLH) DNA-binding superfamily protein	-0.46629	0.0017744	0.0199214	198.102	222.905	190.946	162.251	137.386	143.006
ath-miR393b-5p	-2.14989	AT3G26810	1	auxin signaling F-box 2	-0.486109	0.000156081	0.00242315	301.927	306.495	267.867	230.968	208.902	184.457
ath-miR393b-5p	-2.14989	AT3G62980	1	F-box/RNI-like superfamily protein	-0.640372	1.18086e-05	0.000243171	568.053	539.616	383.702	359.814	279.477	311.918
ath-miR408-5p	1.66663	AT1G67480	2.5	Galactose oxidase/kelch repeat superfamily protein	-0.347678	0.0261492	0.159349	162.301	182.039	159.272	125.983	141.15	128.498
ath-miR166f	1.63107	AT1G30490	1	Homeobox-leucine zipper family protein / lipid-binding START domain-containing protein	0.297098	0.0412294	0.216006	159.914	156.962	152.033	174.658	222.076	182.384
ath-miR166f	1.63107	AT2G34710	1	Homeobox-leucine zipper family protein / lipid-binding START domain-containing protein	0.305208	0.0511206	0.248622	175.428	155.105	140.268	179.43	231.486	172.021
ath-miR159c	1.0977	AT5G27395	2.5	Mitochondrial inner membrane translocase complex, subunit Tim44-related protein	-0.524263	0.0540554	0.257414	72.7967	60.3701	82.3511	62.037	34.817	50.7774
ath-miR5653	1.19439	AT1G18650	2.5	plasmodesmata callose-binding protein 3	-0.273836	0.105483	0.387746	179.008	130.028	202.71	146.98	155.265	121.244
ath-miR159c	1.0977	AT2G34010	2.5	verprolin	-0.619013	0.115702	0.40955	21.481	27.8631	29.8636	15.2706	24.466	9.32645
ath-miR5653	1.19439	AT4G18460	2.5	D-Tyr-tRNA(Tyr) deacylase family protein	-0.470075	0.179447	0.518686	32.2215	24.1481	24.4338	32.4501	10.351	13.4715
ath-miR5653	1.19439	AT4G00755	2.5	F-box family protein	-0.223219	0.195532	0.543464	105.018	78.9456	91.4007	87.8062	76.2211	70.4665
ath-miR408-5p	1.66663	AT4G02940	2.5	oxidoreductase, 2OG-Fe(II) oxygenase family protein	0.156518	0.296699	0.660098	120.532	148.603	144.793	169.886	155.265	140.933
ath-miR5653	1.19439	AT4G11370	2	RING-H2 finger A1A	0.33208	0.436416	0.763152	10.7405	8.35894	18.0991	20.9971	14.115	14.5078
ath-miR166f	1.63107	AT4G03250	2.5	Homeodomain-like superfamily protein	-0.191072	0.445487	0.768277	42.962	62.2277	53.3925	51.5384	42.3451	45.596
ath-miR447b	1.33625	AT2G22650	2	FAD-dependent oxidoreductase family protein	-0.220769	0.45963	0.77807	38.1884	26.0056	30.7685	21.9515	25.407	33.1607
ath-miR159c	1.0977	AT5G06100	2.5	myb domain protein 33	-0.130007	0.556686	0.837413	91.8909	52.0112	62.442	66.8091	53.6371	66.3214
ath-miR159c	1.0977	AT2G21600	2.5	endoplasmatic reticulum retrieval protein 1B	0.0837131	0.602681	0.862622	201.683	176.467	222.619	245.285	196.669	198.964
ath-miR408-5p	1.66663	AT5G42150	2.5	Glutathione S-transferase family protein	-0.109396	0.640799	0.878104	44.1554	61.2989	48.8677	60.1281	45.1681	38.3421
ath-miR5653	1.19439	AT3G05030	2	sodium hydrogen exchanger 2	0.0875651	0.742069	0.918237	75.1834	117.954	83.2561	80.1709	132.681	82.9018
ath-miR5653	1.19439	AT1G27680	2	ADPGLC-PPase large subunit	0.0306276	0.885218	0.969877	59.6694	65.9428	75.1114	80.1709	68.6931	58.0313
ath-miR159c	1.0977	AT5G55020	2.5	myb domain protein 120	-0.864877	0.143491	NA	11.9339	5.57263	9.95453	1.90883	5.64601	4.14509
ath-miR159c	1.0977	AT4G27330	2.5	sporocyteless (SPL)	-0.260389	0.511519	NA	1.19339	0	5.42974	0	2.823	0
ath-miR159c	1.0977	AT3G60460	2	myb-like HTH transcriptional regulator family protein	0.240158	0.640225	NA	1.19339	0.928771	3.61983	0	2.823	6.21763
ath-miR5653	1.19439	AT1G48725	2.5	transmembrane protein	0.204105	0.661487	NA	2.38678	0.928771	1.80991	0	1.882	6.21763
ath-miR5653	1.19439	AT1G64160	2.5	Disease resistance-responsive (dirigent-like protein) family protein	0.154132	0.673323	NA	0	0	4.52479	0	4.70501	3.10882
ath-miR408-5p	1.66663	AT4G03950	2.5	Nucleotide/sugar transporter family protein	0.198713	0.693715	NA	2.38678	0.928771	2.71487	0	3.76401	5.18136
ath-miR5653	1.19439	AT2G40220	2	Integrase-type DNA-binding superfamily protein	-0.136668	0.780365	NA	1.19339	2.78631	3.61983	1.90883	0.941001	3.10882
ath-miR159c	1.0977	AT2G32460	2	myb domain protein 101	0.106626	0.811393	NA	0	0.928771	6.3347	0	6.58701	3.10882
ath-miR159c	1.0977	AT2G26950	2	myb domain protein 104	0.0726258	0.873606	NA	1.19339	0	3.61983	0	2.823	3.10882
ath-miR159c	1.0977	AT4G26930	2	myb domain protein 97	0.074005	0.899645	NA	1.19339	0	12.6694	0.954415	6.58701	8.29018
ath-miR447b	1.33625	AT5G60760	2	P-loop containing nucleoside triphosphate hydrolases superfamily protein	-0.0695366	0.908039	NA	7.16033	2.78631	14.4793	1.90883	9.41001	11.399
ath-miR160a-5p	-1.08608	AT1G77850	0.5	auxin response factor 17	0.501725	0.00814726	0.0675156	108.598	77.088	80.5412	153.661	104.451	121.244
ath-miR160b	-1.30518	AT1G77850	0.5	auxin response factor 17	0.501725	0.00814726	0.0675156	108.598	77.088	80.5412	153.661	104.451	121.244
ath-miR157b-5p	-2.64575	AT2G39710	2.5	Eukaryotic aspartyl protease family protein	0.540347	0.0115376	0.0886168	76.3768	96.5922	53.3925	86.8518	134.563	111.917
ath-miR156f-5p	-1.15298	AT2G42200	1	squamosa promoter binding protein-like 9	0.718756	0.0132969	0.0988168	31.0281	26.0056	33.4834	54.4017	57.4011	42.4872
ath-miR157b-5p	-2.64575	AT2G42200	1.5	squamosa promoter binding protein-like 9	0.718756	0.0132969	0.0988168	31.0281	26.0056	33.4834	54.4017	57.4011	42.4872
ath-miR157b-5p	-2.64575	AT4G28660	2.5	photosystem II reaction center PSB28 protein	0.458778	0.0161561	0.113809	449.907	555.405	437.999	582.193	683.167	738.862
ath-miR319b	-1.41752	AT1G30210	2.5	TEOSINTE BRANCHED 1, cycloidea, and PCF family 24	-0.306325	0.0196066	0.130922	270.899	258.198	294.111	221.424	248.424	196.892
ath-miR160a-5p	-1.08608	AT4G30080	1.5	auxin response factor 16	-0.456415	0.0384568	0.206544	110.985	90.0908	64.252	62.9914	64.9291	62.1763
ath-miR160b	-1.30518	AT4G30080	1.5	auxin response factor 16	-0.456415	0.0384568	0.206544	110.985	90.0908	64.252	62.9914	64.9291	62.1763
ath-miR169a-5p	-1.03295	AT3G05690	2.5	nuclear factor Y, subunit A2	0.652524	0.0433873	0.223597	19.0942	31.5782	28.0537	38.1766	57.4011	34.197
ath-miR169a-5p	-1.03295	AT1G17590	1	nuclear factor Y, subunit A8	-0.734119	0.0519681	0.251152	23.8678	13.9316	24.4338	9.54415	13.174	12.4353
ath-miR319b	-1.41752	AT2G31070	2.5	TCP domain protein 10	0.316871	0.0724019	0.31122	171.848	228.478	304.971	312.094	318.058	262.177
ath-miR394b-5p	-1.64695	AT1G27340	1	Galactose oxidase/kelch repeat superfamily protein	0.313349	0.082577	0.337015	137.24	85.447	90.4957	111.667	143.032	133.679
ath-miR393b-5p	-2.14989	AT1G12820	1	auxin signaling F-box 3	-0.21809	0.087866	0.349424	294.767	290.705	266.057	241.467	234.309	256.996
ath-miR172c	-2.28118	AT5G67180	0.5	target of early activation tagged (EAT) 3	0.488624	0.113095	0.404359	39.3818	30.6495	40.7231	46.7663	73.3981	39.3784
ath-miR169a-5p	-1.03295	AT3G14020	2	nuclear factor Y, subunit A6	-0.425844	0.116459	0.410594	44.1554	36.2221	56.1073	33.4045	29.171	38.3421
ath-miR319b	-1.41752	AT3G66658	2.5	aldehyde dehydrogenase 22A1	-0.251255	0.166213	0.500687	115.759	89.162	108.595	74.4444	97.8641	90.1557
ath-miR169a-5p	-1.03295	AT3G20910	2.5	nuclear factor Y, subunit A9	-0.402466	0.176354	0.513857	42.962	27.8631	30.7685	27.678	25.407	21.7617
ath-miR156f-5p	-1.15298	AT3G51910	2	heat shock transcription factor A7A	-0.621739	0.180715	0.520458	14.3207	14.8603	28.0537	5.72649	14.115	14.5078
ath-miR156f-5p	-1.15298	AT2G33810	0.5	squamosa promoter binding protein-like 3	-0.470036	0.188855	0.533921	44.1554	35.2933	24.4338	14.3162	32.935	24.8705
ath-miR156f-5p	-1.15298	AT3G57920	1	squamosa promoter binding protein-like 15	0.742732	0.195517	0.543464	4.77355	0.928771	10.8595	7.63532	12.233	15.5441
ath-miR157b-5p	-2.64575	AT3G57920	1.5	squamosa promoter binding protein-like 15	0.742732	0.195517	0.543464	4.77355	0.928771	10.8595	7.63532	12.233	15.5441
ath-miR172c	-2.28118	AT2G39250	2	Integrase-type DNA-binding superfamily protein	0.312907	0.205082	0.556824	212.423	289.777	158.367	341.681	187.259	301.555
ath-miR169a-5p	-1.03295	AT5G12840	2.5	nuclear factor Y, subunit A1	-0.231233	0.213267	0.569323	90.6975	133.743	111.31	96.3959	98.8051	92.2283
ath-miR172c	-2.28118	AT3G47360	2	hydroxysteroid dehydrogenase 3	-0.498335	0.226639	0.586657	25.0611	13.9316	16.2892	15.2706	12.233	9.32645
ath-miR157b-5p	-2.64575	AT2G45990	2	0	0.199616	0.246235	0.609676	177.815	234.05	195.471	235.741	243.719	223.835
ath-miR172c	-2.28118	AT2G32770	2.5	purple acid phosphatase 13	-0.52032	0.26825	0.632542	8.35372	10.2165	21.719	3.81766	13.174	9.32645
ath-miR172c	-2.28118	AT3G54990	1.5	Integrase-type DNA-binding superfamily protein	0.325604	0.273061	0.636289	44.1554	84.5182	40.7231	83.9885	60.2241	72.5391
ath-miR156f-5p	-1.15298	AT5G43270	1	squamosa promoter binding protein-like 2	0.26069	0.34611	0.70273	149.174	166.25	121.264	146.025	257.834	125.389
ath-miR157b-5p	-2.64575	AT5G43270	1.5	squamosa promoter binding protein-like 2	0.26069	0.34611	0.70273	149.174	166.25	121.264	146.025	257.834	125.389
ath-miR169a-5p	-1.03295	AT1G54160	2	nuclear factor Y, subunit A5	0.433778	0.389396	0.731042	3.58016	7.43017	14.4793	10.4986	18.82	9.32645
ath-miR393b-5p	-2.14989	AT4G03190	2	GRR1-like protein 1	-0.181705	0.424664	0.754081	139.626	141.173	112.215	146.98	127.035	71.5028
ath-miR319b	-1.41752	AT3G15030	2.5	TCP family transcription factor 4	-0.122783	0.441384	0.766233	206.456	218.261	301.351	246.239	216.43	209.327
ath-miR156f-5p	-1.15298	AT4G24270	2.5	EMBRYO DEFECTIVE 140	-0.173563	0.442835	0.766819	103.825	95.6634	91.4007	110.712	63.9881	82.9018
ath-miR156f-5p	-1.15298	AT3G15270	2	squamosa promoter binding protein-like 5	-0.314116	0.474304	0.787481	7.16033	26.9344	28.9586	11.453	18.82	19.6892
ath-miR157b-5p	-2.64575	AT3G15270	2.5	squamosa promoter binding protein-like 5	-0.314116	0.474304	0.787481	7.16033	26.9344	28.9586	11.453	18.82	19.6892
ath-miR319b	-1.41752	AT1G48090	2.5	calcium-dependent lipid-binding family protein	0.0871671	0.502245	0.804499	1013.19	1075.52	934.821	1038.4	1145.2	1039.38
ath-miR5654-5p	-1.78967	AT1G52770	2.5	Phototropic-responsive NPH3 family protein	0.300172	0.524028	0.818863	5.96694	9.28771	13.5744	12.4074	12.233	13.4715
ath-miR319b	-1.41752	AT5G06100	1.5	myb domain protein 33	-0.130007	0.556686	0.837413	91.8909	52.0112	62.442	66.8091	53.6371	66.3214
ath-miR156f-5p	-1.15298	AT1G27370	1	squamosa promoter binding protein-like 10	0.122664	0.583437	0.851752	41.7686	60.3701	51.5826	54.4017	57.4011	58.0313
ath-miR157b-5p	-2.64575	AT1G27370	1.5	squamosa promoter binding protein-like 10	0.122664	0.583437	0.851752	41.7686	60.3701	51.5826	54.4017	57.4011	58.0313
ath-miR156f-5p	-1.15298	AT3G28690	1.5	Protein kinase superfamily protein	0.0671468	0.596852	0.859599	157.527	169.036	153.843	168.931	159.029	178.239
ath-miR156f-5p	-1.15298	AT5G03140	2.5	Concanavalin A-like lectin protein kinase family protein	0.0956442	0.707611	0.905098	138.433	86.3757	111.31	95.4415	181.613	82.9018
ath-miR172c	-2.28118	AT5G60120	0.5	target of early activation tagged (EAT) 2	-0.0593308	0.709848	0.906049	115.759	132.814	131.219	131.709	126.094	108.809
ath-miR156f-5p	-1.15298	AT1G69170	1	Squamosa promoter-binding protein-like (SBP domain) transcription factor family protein	0.108739	0.717525	0.909283	33.4149	28.7919	19.9091	32.4501	31.994	23.8343
ath-miR157b-5p	-2.64575	AT1G69170	2	Squamosa promoter-binding protein-like (SBP domain) transcription factor family protein	0.108739	0.717525	0.909283	33.4149	28.7919	19.9091	32.4501	31.994	23.8343
ath-miR169a-5p	-1.03295	AT5G44980	2.5	F-box/RNI-like/FBD-like domains-containing protein	-0.184191	0.724779	0.912841	4.77355	5.57263	8.14461	2.86325	4.70501	8.29018
ath-miR398a-5p	-1.65742	AT5G06120	2	ARM repeat superfamily protein	-0.0429318	0.732709	0.91546	221.97	196.9	174.657	193.746	195.728	185.493
ath-miR156f-5p	-1.15298	AT1G53160	1	squamosa promoter binding protein-like 4	-0.107163	0.805455	0.941838	7.16033	17.6467	11.7644	10.4986	13.174	10.3627
ath-miR157b-5p	-2.64575	AT1G53160	2.5	squamosa promoter binding protein-like 4	-0.107163	0.805455	0.941838	7.16033	17.6467	11.7644	10.4986	13.174	10.3627
ath-miR398a-5p	-1.65742	AT1G15520	2.5	pleiotropic drug resistance 12	-0.0980228	0.808904	0.942651	20.2876	26.9344	27.1487	10.4986	34.817	23.8343
ath-miR156f-5p	-1.15298	AT1G27360	1	squamosa promoter-like 11	-0.0632592	0.837875	0.953157	28.6413	47.3673	43.4379	30.5413	44.2271	40.4146
ath-miR157b-5p	-2.64575	AT1G27360	1.5	squamosa promoter-like 11	-0.0632592	0.837875	0.953157	28.6413	47.3673	43.4379	30.5413	44.2271	40.4146
ath-miR160a-5p	-1.08608	AT2G28350	1	auxin response factor 10	-0.0528932	0.84539	0.955574	50.1223	53.8687	68.7767	41.9943	71.5161	53.8862
ath-miR160b	-1.30518	AT2G28350	1	auxin response factor 10	-0.0528932	0.84539	0.955574	50.1223	53.8687	68.7767	41.9943	71.5161	53.8862
ath-miR157b-5p	-2.64575	AT5G08620	2	DEA(D/H)-box RNA helicase family protein	-0.0460499	0.853254	0.95893	145.593	81.7319	95.9255	123.12	63.9881	125.389
ath-miR8175	-1.35718	AT3G44580	0	0	0.0882612	0.861939	0.962975	5.96694	3.71509	9.95453	5.72649	8.46901	7.25391
ath-miR156f-5p	-1.15298	AT1G71400	2.5	receptor like protein 12	0.0530801	0.897561	0.973545	14.3207	12.074	17.1942	18.1339	14.115	13.4715
ath-miR394b-5p	-1.64695	AT3G58570	2.5	P-loop containing nucleoside triphosphate hydrolases superfamily protein	0.0160451	0.924049	0.980495	87.1173	101.236	85.066	102.122	82.8081	93.2645
ath-miR156f-5p	-1.15298	AT3G06250	2.5	FAR1-related sequence 7	0.00546716	0.977058	0.994405	88.3107	121.669	105.88	104.031	111.979	103.627
ath-miR169a-5p	-1.03295	AT5G06510	2.5	nuclear factor Y, subunit A10	-0.310983	0.591335	NA	7.16033	4.64386	10.8595	2.86325	7.52801	6.21763
ath-miR169a-5p	-1.03295	AT5G42120	2	Concanavalin A-like lectin protein kinase family protein	-0.236474	0.69443	NA	5.96694	3.71509	11.7644	1.90883	6.58701	8.29018
ath-miR157b-5p	-2.64575	AT1G22000	2.5	FBD, F-box and Leucine Rich Repeat domains containing protein	0.216304	0.717606	NA	1.19339	0	4.52479	0.954415	3.76401	3.10882
ath-miR157b-5p	-2.64575	AT1G32140	2.5	F-box family protein	-0.128921	0.811455	NA	1.19339	0	11.7644	0	5.64601	5.18136
ath-miR157b-3p	-3.77485	AT1G55660	2.5	FBD, F-box and Leucine Rich Repeat domains containing protein	-0.1088	0.831188	NA	2.38678	0	7.23966	0.954415	1.882	5.18136
ath-miR319b	-1.41752	AT2G26950	1.5	myb domain protein 104	0.0726258	0.873606	NA	1.19339	0	3.61983	0	2.823	3.10882
ath-miR157b-3p	-3.77485	AT2G44220	2.5	Protein of Unknown Function (DUF239)	-0.0651546	0.908375	NA	0	1.85754	4.52479	0	3.76401	2.07254
ath-miR172c	-2.28118	AT5G65790	2	myb domain protein 68	-0.045015	0.940258	NA	1.19339	0	11.7644	2.86325	6.58701	3.10882
ath-miR156f-5p	-1.15298	AT5G50570	1	Squamosa promoter-binding protein-like (SBP domain) transcription factor family protein	#VALUE!	NA	NA	0	0	0	0	0	0
ath-miR156f-5p	-1.15298	AT5G50670	1	Squamosa promoter-binding protein-like (SBP domain) transcription factor family protein	#VALUE!	NA	NA	0	0	0	0	0	0
ath-miR157b-5p	-2.64575	AT5G50570	2.5	Squamosa promoter-binding protein-like (SBP domain) transcription factor family protein	#VALUE!	NA	NA	0	0	0	0	0	0
ath-miR157b-5p	-2.64575	AT5G50670	2.5	Squamosa promoter-binding protein-like (SBP domain) transcription factor family protein	#VALUE!	NA	NA	0	0	0	0	0	0
DE miRNAs and their predicted mRNA targets at 6 h time point
miRNA	miRNA log2FC	target	expectation value	description	mRNA log2FC	p value	q value	Control 6 h replicate 1	Control 6 h replicate 2	Control 6 h replicate 3	Cold 6 h replicate 1	Cold 6 h replicate 2	Cold 6 h replicate 3
ath-miR163	1.61036	AT1G15125	1	S-adenosyl-L-methionine-dependent methyltransferases superfamily protein	-2.73352	1.35336e-13	4.71822e-12	167.675	136.811	116.92	7.92884	11.2651	31.0139
ath-miR408-5p	1.09507	AT1G67480	2.5	Galactose oxidase/kelch repeat superfamily protein	-1.11098	2.84269e-11	7.526e-10	166.832	192.78	169.63	79.2884	78.8559	80.8242
ath-miR858a	1.62242	AT3G46130	2.5	myb domain protein 48	-1.77671	2.88592e-07	4.4278e-06	37.0739	53.3032	40.2513	11.3269	8.76177	12.2176
ath-miR858a	1.62242	AT5G60890	2.5	myb domain protein 34	-1.15946	2.02945e-06	2.63206e-05	84.2588	69.2941	85.2943	33.9807	36.2987	31.9537
ath-miR858a	1.62242	AT1G66230	2	myb domain protein 20	-1.69395	1.68831e-05	0.000181706	19.3795	27.54	24.9174	4.53077	10.0134	3.75926
ath-miR169h	1.69605	AT1G72830	1	nuclear factor Y, subunit A3	-1.27988	0.00306694	0.0170649	24.4351	11.549	17.2505	6.79615	2.50336	8.45834
ath-miR159c	1.06311	AT4G37770	1.5	1-amino-cyclopropane-1-carboxylate synthase 8	-1.47038	0.00462313	0.0237301	5.89812	15.1026	15.3338	2.26538	2.50336	3.75926
ath-miR823	-1.11906	AT3G10720	2	Plant invertase/pectin methylesterase inhibitor superfamily	1.39191	1.28618e-13	4.50272e-12	122.175	161.686	214.673	522.171	461.87	343.973
ath-miR395c	-4.26797	AT5G13630	2.5	magnesium-chelatase subunit chlH, chloroplast, putative / Mg-protoporphyrin IX chelatase, putative (CHLH)	1.13602	1.32336e-09	2.86462e-08	6066.64	9061.54	7058.35	18376.8	16890.2	14059.6
ath-miR159b-5p	-1.45983	AT3G58780	2.5	K-box region and MADS-box transcription factor family protein	1.65101	2.14811e-06	2.76895e-05	28.648	13.3258	18.2089	77.023	78.8559	52.6297
ath-miR5995b	-1.047	AT4G37150	1	methyl esterase 9	1.84154	0.000106807	0.00095413	5.05553	6.2187	6.70854	37.3788	11.2651	37.5926
ath-miR5595a	-1.52714	AT4G37150	1	methyl esterase 9	1.84154	0.000106807	0.00095413	5.05553	6.2187	6.70854	37.3788	11.2651	37.5926
ath-miR157c-3p	-1.84812	AT1G80180	2.5	a substrate of the MAPK kinases	-1.39175	2.3769e-09	4.97687e-08	222.443	210.547	224.257	87.2172	66.3391	84.5834
ath-miR319b	1.5938	AT2G31070	2.5	TCP domain protein 10	0.961615	9.80979e-08	1.63447e-06	152.508	157.244	134.171	272.979	324.185	275.366
ath-miR157b-5p	2.29048	AT2G39710	2.5	Eukaryotic aspartyl protease family protein	0.779709	0.000250309	0.00204338	81.7311	62.187	71.8772	122.331	118.91	132.514
ath-miR157b-5p	2.29048	AT4G28660	2.5	photosystem II reaction center PSB28 protein	0.660471	0.000553522	0.00405066	385.905	469.068	380.47	857.447	548.236	555.431
ath-miR163	1.61036	AT5G35630	1.5	glutamine synthetase 2	0.541805	0.00484693	0.0246988	3882.65	5284.12	4798.52	7647.93	6417.37	6296.77
ath-miR169h	1.69605	AT3G14020	1	nuclear factor Y, subunit A6	-0.721647	0.0140291	0.0578667	42.972	26.6516	40.2513	16.9904	27.537	19.7361
ath-miR157a-3p	-2.2781	AT2G43710	2.5	Plant stearoyl-acyl-carrier-protein desaturase family protein	0.953852	5.06599e-26	5.17049e-24	584.756	570.344	528.058	1211.98	1053.92	983.987
ath-miR161.2	-1.19907	AT1G62930	2	Tetratricopeptide repeat (TPR)-like superfamily protein	0.792863	0.0105563	0.0462797	28.648	15.1026	18.2089	50.9711	35.0471	26.3148
ath-miR161.1	-1.19915	AT1G62930	2	Tetratricopeptide repeat (TPR)-like superfamily protein	0.792863	0.0105563	0.0462797	28.648	15.1026	18.2089	50.9711	35.0471	26.3148
ath-miR161.1	-1.19915	AT4G30440	2.5	UDP-D-glucuronate 4-epimerase 1	0.515389	0.00606967	0.0296459	564.534	641.415	832.818	1052.27	1097.72	765.01
ath-miR5995b	-1.047	AT2G23610	2	methyl esterase 3	0.448969	0.000874752	0.00596894	123.86	130.593	123.629	166.506	185.249	163.528
ath-miR5595a	-1.52714	AT2G23610	2	methyl esterase 3	0.448969	0.000874752	0.00596894	123.86	130.593	123.629	166.506	185.249	163.528
ath-miR391-3p	-1.08601	AT5G19690	2.5	staurosporin and temperature sensitive 3-like A	-0.304139	0.00515644	0.026056	438.146	403.327	401.554	318.286	345.464	333.635
ath-miR5653	-1.25014	AT1G18650	2.5	plasmodesmata callose-binding protein 3	-0.581229	0.00188027	0.0114381	101.953	111.048	122.671	74.7576	72.5975	72.3658
ath-miR447b	-4.80773	AT2G22650	2	FAD-dependent oxidoreductase family protein	-0.829595	0.012552	0.053026	21.9073	22.2096	33.5427	18.1231	11.2651	11.2778
ath-miR5653	-1.25014	AT4G00755	2.5	F-box family protein	-0.885167	1.01269e-06	1.3911e-05	99.4254	118.155	95.8363	52.1038	55.074	58.2686
ath-miR858a	1.62242	AT5G49330	2	myb domain protein 111	3.32109	2.9194e-17	1.49598e-15	1.68518	5.33032	2.87509	50.9711	43.8088	52.6297
ath-miR395e	5.72812	AT4G23990	2.5	cellulose synthase like G3	1.65934	9.63661e-13	2.99842e-11	59.8238	44.4193	36.4178	147.25	133.93	182.324
ath-miR157b-5p	2.29048	AT2G42200	1.5	squamosa promoter binding protein-like 9	1.30318	9.01122e-06	0.000102964	32.0184	23.098	15.3338	46.4403	51.3189	84.5834
ath-miR156e	1.83872	AT2G42200	1	squamosa promoter binding protein-like 9	1.30318	9.01122e-06	0.000102964	32.0184	23.098	15.3338	46.4403	51.3189	84.5834
ath-miR156d-5p	1.24093	AT2G42200	1	squamosa promoter binding protein-like 9	1.30318	9.01122e-06	0.000102964	32.0184	23.098	15.3338	46.4403	51.3189	84.5834
ath-miR319b	1.5938	AT4G18390	2.5	TEOSINTE BRANCHED 1, cycloidea and PCF transcription factor 2	1.21952	5.14484e-17	2.52193e-15	359.785	327.814	318.177	791.751	743.498	815.76
ath-miR156e	1.83872	AT1G71400	2.5	receptor like protein 12	1.18296	0.00603058	0.0294926	7.5833	2.66516	11.5004	18.1231	25.0336	13.1574
ath-miR156d-5p	1.24093	AT1G71400	2.5	receptor like protein 12	1.18296	0.00603058	0.0294926	7.5833	2.66516	11.5004	18.1231	25.0336	13.1574
ath-miR395e	5.72812	AT5G13630	2	magnesium-chelatase subunit chlH, chloroplast, putative / Mg-protoporphyrin IX chelatase, putative (CHLH)	1.13602	1.32336e-09	2.86462e-08	6066.64	9061.54	7058.35	18376.8	16890.2	14059.6
ath-miR156e	1.83872	AT3G17330	2.5	evolutionarily conserved C-terminal region 6	0.387961	0.0181866	0.0709289	93.5273	131.481	107.337	156.311	151.453	126.875
ath-miR156d-5p	1.24093	AT3G17330	2.5	evolutionarily conserved C-terminal region 6	0.387961	0.0181866	0.0709289	93.5273	131.481	107.337	156.311	151.453	126.875
ath-miR169h	1.69605	AT1G17590	1.5	nuclear factor Y, subunit A8	-0.916498	0.0202611	0.077155	20.2221	14.2142	22.0424	9.06153	6.2584	11.2778
ath-miR156e	1.83872	AT3G51910	2	heat shock transcription factor A7A	-1.12406	0.0246641	0.0895698	9.26847	16.8793	9.58363	2.26538	3.75504	5.6389
ath-miR156d-5p	1.24093	AT3G51910	2	heat shock transcription factor A7A	-1.12406	0.0246641	0.0895698	9.26847	16.8793	9.58363	2.26538	3.75504	5.6389
ath-miR156e	1.83872	AT2G33810	0.5	squamosa promoter binding protein-like 3	-0.856869	0.0253666	0.091485	16.8518	28.4283	32.5844	16.9904	10.0134	12.2176
ath-miR156d-5p	1.24093	AT2G33810	0.5	squamosa promoter binding protein-like 3	-0.856869	0.0253666	0.091485	16.8518	28.4283	32.5844	16.9904	10.0134	12.2176
ath-miR157b-5p	2.29048	AT1G53160	2.5	squamosa promoter binding protein-like 4	-1.04861	0.0258715	0.0930362	10.1111	15.1026	9.58363	4.53077	6.2584	2.81945
ath-miR156e	1.83872	AT1G53160	1	squamosa promoter binding protein-like 4	-1.04861	0.0258715	0.0930362	10.1111	15.1026	9.58363	4.53077	6.2584	2.81945
ath-miR156d-5p	1.24093	AT1G53160	1	squamosa promoter binding protein-like 4	-1.04861	0.0258715	0.0930362	10.1111	15.1026	9.58363	4.53077	6.2584	2.81945
ath-miR858a	1.62242	AT4G09460	2.5	myb domain protein 6	-0.586999	0.0272104	0.0966987	56.4534	36.4238	48.8765	31.7154	30.0403	30.0741
ath-miR157b-5p	2.29048	AT1G27360	1.5	squamosa promoter-like 11	-0.707839	0.0286958	0.10064	32.0184	43.5309	44.0847	20.3884	13.7685	33.8334
ath-miR156e	1.83872	AT1G27360	1	squamosa promoter-like 11	-0.707839	0.0286958	0.10064	32.0184	43.5309	44.0847	20.3884	13.7685	33.8334
ath-miR156d-5p	1.24093	AT1G27360	1	squamosa promoter-like 11	-0.707839	0.0286958	0.10064	32.0184	43.5309	44.0847	20.3884	13.7685	33.8334
ath-miR169h	1.69605	AT3G20910	2.5	nuclear factor Y, subunit A9	-0.683722	0.0306504	0.105688	25.2777	35.5354	27.7925	23.7865	13.7685	15.0371
ath-miR319b	1.5938	AT5G06100	1.5	myb domain protein 33	-0.481822	0.0328989	0.111566	69.0922	69.2941	79.5442	48.7057	50.0672	53.5695
ath-miR159c	1.06311	AT5G06100	2.5	myb domain protein 33	-0.481822	0.0328989	0.111566	69.0922	69.2941	79.5442	48.7057	50.0672	53.5695
ath-miR858a	1.62242	AT3G61250	2.5	myb domain protein 17	-0.999062	0.0335423	0.113185	7.5833	10.6606	9.58363	2.26538	1.25168	6.57871
ath-miR157b-5p	2.29048	AT5G08620	2	DEA(D/H)-box RNA helicase family protein	0.521323	0.0343334	0.115204	97.7402	87.0618	120.754	122.331	137.685	180.445
ath-miR157b-5p	2.29048	AT3G15270	2.5	squamosa promoter binding protein-like 5	-1.03874	0.0343745	0.115275	9.26847	14.2142	9.58363	2.26538	6.2584	3.75926
ath-miR156e	1.83872	AT3G15270	2	squamosa promoter binding protein-like 5	-1.03874	0.0343745	0.115275	9.26847	14.2142	9.58363	2.26538	6.2584	3.75926
ath-miR156d-5p	1.24093	AT3G15270	2	squamosa promoter binding protein-like 5	-1.03874	0.0343745	0.115275	9.26847	14.2142	9.58363	2.26538	6.2584	3.75926
ath-miR398c-5p	1.612	AT1G78050	2.5	phosphoglycerate/bisphosphoglycerate mutase	0.77551	0.0613381	0.176144	15.1666	15.1026	10.542	21.5211	17.5235	35.713
ath-miR398b-5p	1.33267	AT1G78050	2.5	phosphoglycerate/bisphosphoglycerate mutase	0.77551	0.0613381	0.176144	15.1666	15.1026	10.542	21.5211	17.5235	35.713
ath-miR157b-5p	2.29048	AT1G69170	2	Squamosa promoter-binding protein-like (SBP domain) transcription factor family protein	0.534058	0.0680705	0.189809	32.0184	22.2096	27.7925	52.1038	28.7887	39.4723
ath-miR156e	1.83872	AT1G69170	1	Squamosa promoter-binding protein-like (SBP domain) transcription factor family protein	0.534058	0.0680705	0.189809	32.0184	22.2096	27.7925	52.1038	28.7887	39.4723
ath-miR156d-5p	1.24093	AT1G69170	1	Squamosa promoter-binding protein-like (SBP domain) transcription factor family protein	0.534058	0.0680705	0.189809	32.0184	22.2096	27.7925	52.1038	28.7887	39.4723
ath-miR169h	1.69605	AT3G05690	2.5	nuclear factor Y, subunit A2	0.608054	0.0731628	0.200237	20.2221	15.1026	22.0424	31.7154	32.5437	26.3148
ath-miR159c	1.06311	AT5G27395	2.5	Mitochondrial inner membrane translocase complex, subunit Tim44-related protein	-0.403315	0.145117	0.324104	70.7774	57.7451	57.5018	53.2365	31.292	51.6899
ath-miR157b-5p	2.29048	AT2G45990	2	0	0.251111	0.151026	0.332985	183.684	181.231	151.421	201.619	207.779	203
ath-miR157b-5p	2.29048	AT1G27370	1.5	squamosa promoter binding protein-like 10	-0.32824	0.171626	0.362661	53.0831	44.4193	40.2513	29.45	37.5504	40.4121
ath-miR156e	1.83872	AT1G27370	1	squamosa promoter binding protein-like 10	-0.32824	0.171626	0.362661	53.0831	44.4193	40.2513	29.45	37.5504	40.4121
ath-miR156d-5p	1.24093	AT1G27370	1	squamosa promoter binding protein-like 10	-0.32824	0.171626	0.362661	53.0831	44.4193	40.2513	29.45	37.5504	40.4121
ath-miR159c	1.06311	AT2G21600	2.5	endoplasmatic reticulum retrieval protein 1B	0.225875	0.17442	0.366446	150.823	144.807	150.463	172.169	183.997	163.528
ath-miR858a	1.62242	AT2G47460	2	myb domain protein 12	0.815547	0.175537	0.368145	0	0.888386	0.958363	1.13269	3.75504	3.75926
ath-miR156e	1.83872	AT5G03140	2.5	Concanavalin A-like lectin protein kinase family protein	-0.337348	0.212169	0.416734	68.2497	69.2941	78.5858	64.5634	58.829	44.1713
ath-miR156d-5p	1.24093	AT5G03140	2.5	Concanavalin A-like lectin protein kinase family protein	-0.337348	0.212169	0.416734	68.2497	69.2941	78.5858	64.5634	58.829	44.1713
ath-miR858a	1.62242	AT5G26660	2.5	myb domain protein 86	-0.566719	0.222944	0.429567	11.7962	15.9909	4.79182	5.66346	8.76177	5.6389
ath-miR169h	1.69605	AT1G54160	1	nuclear factor Y, subunit A5	-0.613912	0.228283	0.436589	14.324	7.99547	16.2922	6.79615	1.25168	13.1574
ath-miR163	1.61036	AT1G15910	2	XH/XS domain-containing protein	-0.224757	0.255446	0.469614	91.8421	79.9547	63.252	52.1038	71.3458	75.1853
ath-miR163	1.61036	AT5G15810	2.5	N2,N2-dimethylguanosine tRNA methyltransferase	0.19658	0.319663	0.539871	142.397	119.044	142.796	138.188	138.937	182.324
ath-miR395e	5.72812	AT5G43780	1.5	Pseudouridine synthase/archaeosine transglycosylase-like family protein	-0.202323	0.328816	0.54977	253.619	186.561	170.589	188.027	186.5	151.31
ath-miR156e	1.83872	AT3G06250	2.5	FAR1-related sequence 7	-0.190236	0.333241	0.55397	88.4718	102.164	95.8363	75.8903	80.1076	91.1621
ath-miR156d-5p	1.24093	AT3G06250	2.5	FAR1-related sequence 7	-0.190236	0.333241	0.55397	88.4718	102.164	95.8363	75.8903	80.1076	91.1621
ath-miR319b	1.5938	AT1G48090	2.5	calcium-dependent lipid-binding family protein	0.119274	0.360103	0.580047	1019.53	945.243	818.442	1004.7	1036.39	961.432
ath-miR858a	1.62242	AT3G08500	1.5	myb domain protein 83	0.531944	0.36607	0.585862	0.842588	1.77677	1.91673	1.13269	5.00672	2.81945
ath-miR319b	1.5938	AT3G66658	2.5	aldehyde dehydrogenase 22A1	-0.16056	0.390829	0.611451	86.7866	87.9502	92.0029	73.6249	88.8693	74.2455
ath-miR858a	1.62242	AT3G11440	1.5	myb domain protein 65	-0.264739	0.412725	0.630534	38.7591	26.6516	31.626	26.0519	21.2786	31.0139
ath-miR156e	1.83872	AT4G24270	2.5	EMBRYO DEFECTIVE 140	-0.185182	0.416394	0.634441	109.536	79.9547	92.9612	62.298	75.1009	106.199
ath-miR156d-5p	1.24093	AT4G24270	2.5	EMBRYO DEFECTIVE 140	-0.185182	0.416394	0.634441	109.536	79.9547	92.9612	62.298	75.1009	106.199
ath-miR858a	1.62242	AT3G49690	2.5	myb domain protein 84	-0.464931	0.43723	0.652264	3.37035	2.66516	3.83345	0	1.25168	3.75926
ath-miR408-5p	1.09507	AT5G42150	2.5	Glutathione S-transferase family protein	0.155716	0.46907	0.679663	79.2033	74.6244	79.5442	67.9615	73.8492	114.658
ath-miR166c	2.29525	AT4G03250	2.5	Homeodomain-like superfamily protein	-0.185137	0.480065	0.688261	37.9165	42.6425	47.9182	32.848	28.7887	47.9306
ath-miR166g	1.64949	AT4G03250	2.5	Homeodomain-like superfamily protein	-0.185137	0.480065	0.688261	37.9165	42.6425	47.9182	32.848	28.7887	47.9306
ath-miR166a-3p	1.46499	AT4G03250	2.5	Homeodomain-like superfamily protein	-0.185137	0.480065	0.688261	37.9165	42.6425	47.9182	32.848	28.7887	47.9306
ath-miR157b-5p	2.29048	AT3G57920	1.5	squamosa promoter binding protein-like 15	-0.371268	0.52924	0.727951	1.68518	2.66516	6.70854	0	2.50336	3.75926
ath-miR156e	1.83872	AT3G57920	1	squamosa promoter binding protein-like 15	-0.371268	0.52924	0.727951	1.68518	2.66516	6.70854	0	2.50336	3.75926
ath-miR156d-5p	1.24093	AT3G57920	1	squamosa promoter binding protein-like 15	-0.371268	0.52924	0.727951	1.68518	2.66516	6.70854	0	2.50336	3.75926
ath-miR166c	2.29525	AT1G30490	1	Homeobox-leucine zipper family protein / lipid-binding START domain-containing protein	-0.0936643	0.53094	0.729335	139.027	166.128	166.755	169.904	145.195	124.056
ath-miR166g	1.64949	AT1G30490	1	Homeobox-leucine zipper family protein / lipid-binding START domain-containing protein	-0.0936643	0.53094	0.729335	139.027	166.128	166.755	169.904	145.195	124.056
ath-miR165b	1.64812	AT1G30490	0.5	Homeobox-leucine zipper family protein / lipid-binding START domain-containing protein	-0.0936643	0.53094	0.729335	139.027	166.128	166.755	169.904	145.195	124.056
ath-miR166a-3p	1.46499	AT1G30490	1	Homeobox-leucine zipper family protein / lipid-binding START domain-containing protein	-0.0936643	0.53094	0.729335	139.027	166.128	166.755	169.904	145.195	124.056
ath-miR165a-3p	1.38918	AT1G30490	0.5	Homeobox-leucine zipper family protein / lipid-binding START domain-containing protein	-0.0936643	0.53094	0.729335	139.027	166.128	166.755	169.904	145.195	124.056
ath-miR166c	2.29525	AT2G34710	1	Homeobox-leucine zipper family protein / lipid-binding START domain-containing protein	0.102133	0.542403	0.737915	118.805	105.718	113.087	142.719	120.161	98.6807
ath-miR166g	1.64949	AT2G34710	1	Homeobox-leucine zipper family protein / lipid-binding START domain-containing protein	0.102133	0.542403	0.737915	118.805	105.718	113.087	142.719	120.161	98.6807
ath-miR165b	1.64812	AT2G34710	0.5	Homeobox-leucine zipper family protein / lipid-binding START domain-containing protein	0.102133	0.542403	0.737915	118.805	105.718	113.087	142.719	120.161	98.6807
ath-miR166a-3p	1.46499	AT2G34710	1	Homeobox-leucine zipper family protein / lipid-binding START domain-containing protein	0.102133	0.542403	0.737915	118.805	105.718	113.087	142.719	120.161	98.6807
ath-miR165a-3p	1.38918	AT2G34710	0.5	Homeobox-leucine zipper family protein / lipid-binding START domain-containing protein	0.102133	0.542403	0.737915	118.805	105.718	113.087	142.719	120.161	98.6807
ath-miR157b-5p	2.29048	AT5G43270	1.5	squamosa promoter binding protein-like 2	-0.162187	0.561255	0.751034	110.379	119.044	202.215	125.729	170.229	84.5834
ath-miR156e	1.83872	AT5G43270	1	squamosa promoter binding protein-like 2	-0.162187	0.561255	0.751034	110.379	119.044	202.215	125.729	170.229	84.5834
ath-miR156d-5p	1.24093	AT5G43270	1	squamosa promoter binding protein-like 2	-0.162187	0.561255	0.751034	110.379	119.044	202.215	125.729	170.229	84.5834
ath-miR858a	1.62242	AT1G06180	1	myb domain protein 13	0.196276	0.600176	0.779583	17.6944	10.6606	23.0007	13.5923	31.292	15.0371
ath-miR163	1.61036	AT5G38780	2.5	S-adenosyl-L-methionine-dependent methyltransferases superfamily protein	0.256138	0.601564	0.780762	10.9536	3.55354	4.79182	6.79615	10.0134	7.51853
ath-miR858a	1.62242	AT1G79650	2.5	Rad23 UV excision repair protein family	0.10685	0.607571	0.784894	72.4626	57.7451	88.1694	63.4307	83.8626	85.5232
ath-miR395e	5.72812	AT2G28780	1.5	0	0.254452	0.628854	0.800013	8.42588	1.77677	3.83345	4.53077	2.50336	10.338
ath-miR398c-5p	1.612	AT2G04100	2.5	MATE efflux family protein	0.209472	0.637299	0.805951	16.8518	8.88386	9.58363	7.92884	20.0269	14.0972
ath-miR398b-5p	1.33267	AT2G04100	2.5	MATE efflux family protein	0.209472	0.637299	0.805951	16.8518	8.88386	9.58363	7.92884	20.0269	14.0972
ath-miR159c	1.06311	AT2G34010	2.5	0	-0.18518	0.654351	0.817968	17.6944	15.9909	12.4587	10.1942	23.7819	6.57871
ath-miR858a	1.62242	AT4G05100	2.5	myb domain protein 74	-0.205237	0.71989	0.856246	2.52777	3.55354	4.79182	0	1.25168	6.57871
ath-miR319b	1.5938	AT1G30210	2.5	TEOSINTE BRANCHED 1, cycloidea, and PCF family 24	-0.0469134	0.720122	0.856356	246.878	268.293	261.633	226.538	292.893	228.375
ath-miR398c-5p	1.612	AT2G04050	2.5	MATE efflux family protein	-0.188245	0.752316	0.874618	1.68518	0	0.958363	0	0	0.939816
ath-miR398b-5p	1.33267	AT2G04050	2.5	MATE efflux family protein	-0.188245	0.752316	0.874618	1.68518	0	0.958363	0	0	0.939816
ath-miR779.2	1.45357	AT1G63640	2.5	P-loop nucleoside triphosphate hydrolases superfamily protein with CH (Calponin Homology) domain	0.0561528	0.772918	0.886171	100.268	90.6154	84.336	95.1461	90.121	98.6807
ath-miR169h	1.69605	AT5G12840	2.5	nuclear factor Y, subunit A1	0.0482437	0.80593	0.905299	71.62	79.0663	79.5442	73.6249	75.1009	86.4631
ath-miR319b	1.5938	AT3G15030	2.5	TCP family transcription factor 4	0.0393282	0.806599	0.905661	219.916	191.891	244.383	222.007	247.833	200.181
ath-miR169h	1.69605	AT5G06510	2.5	nuclear factor Y, subunit A10	0.139451	0.813489	0.909969	5.05553	1.77677	1.91673	1.13269	1.25168	7.51853
ath-miR163	1.61036	AT1G66700	2	S-adenosyl-L-methionine-dependent methyltransferases superfamily protein	0.138431	0.817341	0.912297	2.52777	0.888386	0	1.13269	0	2.81945
ath-miR858a	1.62242	AT5G55020	2.5	myb domain protein 120	-0.10448	0.860958	0.93625	0	0.888386	0	0	0	0
ath-miR159c	1.06311	AT5G55020	2.5	myb domain protein 120	-0.10448	0.860958	0.93625	0	0.888386	0	0	0	0
ath-miR408-5p	1.09507	AT4G02940	2.5	oxidoreductase, 2OG-Fe(II) oxygenase family protein	0.0266131	0.866409	0.938891	113.749	119.932	107.337	125.729	118.91	101.5
ath-miR156e	1.83872	AT3G28690	1.5	Protein kinase superfamily protein	-0.0157719	0.900532	0.956201	176.944	180.342	158.13	188.027	157.712	160.709
ath-miR156d-5p	1.24093	AT3G28690	1.5	Protein kinase superfamily protein	-0.0157719	0.900532	0.956201	176.944	180.342	158.13	188.027	157.712	160.709
ath-miR395e	5.72812	AT5G10180	1.5	slufate transporter 2;1	0.00198002	0.993683	0.998171	362.313	449.523	239.591	381.717	383.014	281.005
ath-miR395e	5.72812	AT1G50930	2	0	-0.104107	0.805772	NA	0	0	0.958363	0	0	0
ath-miR157b-5p	2.29048	AT5G50570	2.5	Squamosa promoter-binding protein-like (SBP domain) transcription factor family protein	#VALUE!	NA	NA	0	0	0	0	0	0
ath-miR157b-5p	2.29048	AT5G50670	2.5	Squamosa promoter-binding protein-like (SBP domain) transcription factor family protein	#VALUE!	NA	NA	0	0	0	0	0	0
ath-miR157b-5p	2.29048	AT1G32140	2.5	F-box family protein	-0.100878	0.845177	NA	0	0.888386	0	0	0	0
ath-miR157b-5p	2.29048	AT1G22000	2.5	FBD, F-box and Leucine Rich Repeat domains containing protein	0.282721	0.629118	NA	0.842588	0.888386	0	2.26538	0	0.939816
ath-miR156e	1.83872	AT5G50570	1	Squamosa promoter-binding protein-like (SBP domain) transcription factor family protein	#VALUE!	NA	NA	0	0	0	0	0	0
ath-miR156e	1.83872	AT5G50670	1	Squamosa promoter-binding protein-like (SBP domain) transcription factor family protein	#VALUE!	NA	NA	0	0	0	0	0	0
ath-miR169h	1.69605	AT5G42120	2.5	Concanavalin A-like lectin protein kinase family protein	0.261366	0.658436	NA	0	0	0	0	0	0.939816
ath-miR165b	1.64812	AT1G41820	2.5	0	0	1	NA	0	0	0	0	0	0
ath-miR858a	1.62242	AT2G26950	1	myb domain protein 104	0	1	NA	0	0	0	0	0	0
ath-miR858a	1.62242	AT5G35550	1.5	Duplicated homeodomain-like superfamily protein	0	1	NA	0	0	0	0	0	0
ath-miR858a	1.62242	AT5G14340	1.5	myb domain protein 40	0.046662	0.914955	NA	0	0.888386	0	1.13269	0	0
ath-miR858a	1.62242	AT1G79180	2	myb domain protein 63	-0.641132	0.27491	NA	0.842588	0	2.87509	0	0	0
ath-miR858a	1.62242	AT4G12350	2	myb domain protein 42	-0.0290699	0.961193	NA	0.842588	1.77677	2.87509	0	1.25168	3.75926
ath-miR858a	1.62242	AT3G24310	2	myb domain protein 305	0.160665	0.760454	NA	0	0	0	0	0	0.939816
ath-miR858a	1.62242	AT3G62610	2	myb domain protein 11	0.701585	0.235122	NA	0	0.888386	0	3.39807	1.25168	1.87963
ath-miR858a	1.62242	AT1G34670	2.5	myb domain protein 93	0.253947	0.64279	NA	0	0	0	0	1.25168	0
ath-miR858a	1.62242	AT2G26960	2.5	myb domain protein 81	0	1	NA	0	0	0	0	0	0
ath-miR858a	1.62242	AT5G23000	2.5	myb domain protein 37	-0.263947	0.630958	NA	0	0	3.83345	1.13269	0	0
ath-miR858a	1.62242	AT5G52260	2.5	myb domain protein 19	0	1	NA	0	0	0	0	0	0
ath-miR858a	1.62242	AT4G22680	2.5	myb domain protein 85	-0.14267	0.796786	NA	0	5.33032	0.958363	2.26538	1.25168	0.939816
ath-miR398c-5p	1.612	AT5G37910	1.5	Protein with RING/U-box and TRAF-like domains	0	1	NA	0	0	0	0	0	0
ath-miR398c-5p	1.612	AT2G04070	2	MATE efflux family protein	-0.801405	0.164724	NA	2.52777	1.77677	2.87509	0	0	0
ath-miR398c-5p	1.612	AT2G04090	2.5	MATE efflux family protein	0.0863634	0.880917	NA	0	0.888386	0	0	1.25168	0
ath-miR163	1.61036	AT5G38100	1	S-adenosyl-L-methionine-dependent methyltransferases superfamily protein	-0.306142	0.608885	NA	0.842588	4.44193	0.958363	1.13269	2.50336	0
ath-miR163	1.61036	AT3G44840	1.5	S-adenosyl-L-methionine-dependent methyltransferases superfamily protein	0	1	NA	0	0	0	0	0	0
ath-miR163	1.61036	AT1G66690	2	S-adenosyl-L-methionine-dependent methyltransferases superfamily protein	-0.53042	0.370738	NA	2.52777	2.66516	3.83345	0	2.50336	1.87963
ath-miR163	1.61036	AT1G66720	2.5	S-adenosyl-L-methionine-dependent methyltransferases superfamily protein	0	1	NA	0	0	0	0	0	0
ath-miR163	1.61036	AT5G37990	2.5	S-adenosyl-L-methionine-dependent methyltransferases superfamily protein	0.295815	0.62315	NA	0.842588	0.888386	0	1.13269	1.25168	0.939816
ath-miR163	1.61036	AT2G12480	2.5	serine carboxypeptidase-like 43	0	1	NA	0	0	0	0	0	0
ath-miR163	1.61036	AT1G17000	2.5	trehalose-phosphatase/synthase 3	0.108268	0.809984	NA	0	0	0	0	0	0.939816
ath-miR319b	1.5938	AT2G26950	1.5	myb domain protein 104	0	1	NA	0	0	0	0	0	0
ath-miR165a-3p	1.38918	AT1G41820	2.5	0	0	1	NA	0	0	0	0	0	0
ath-miR398b-5p	1.33267	AT5G37910	1.5	Protein with RING/U-box and TRAF-like domains	0	1	NA	0	0	0	0	0	0
ath-miR398b-5p	1.33267	AT2G04070	2	MATE efflux family protein	-0.801405	0.164724	NA	2.52777	1.77677	2.87509	0	0	0
ath-miR398b-5p	1.33267	AT2G04090	2.5	MATE efflux family protein	0.0863634	0.880917	NA	0	0.888386	0	0	1.25168	0
ath-miR156d-5p	1.24093	AT5G50570	1	Squamosa promoter-binding protein-like (SBP domain) transcription factor family protein	#VALUE!	NA	NA	0	0	0	0	0	0
ath-miR156d-5p	1.24093	AT5G50670	1	Squamosa promoter-binding protein-like (SBP domain) transcription factor family protein	#VALUE!	NA	NA	0	0	0	0	0	0
ath-miR408-5p	1.09507	AT4G03950	2.5	Nucleotide/sugar transporter family protein	0.15278	0.752661	NA	0	0	0	0	0	0.939816
ath-miR159c	1.06311	AT3G60460	2	myb-like HTH transcriptional regulator family protein	0	1	NA	0	0	0	0	0	0
ath-miR159c	1.06311	AT2G26950	2	myb domain protein 104	0	1	NA	0	0	0	0	0	0
ath-miR159c	1.06311	AT4G26930	2	myb domain protein 97	0.159213	0.781184	NA	0	0.888386	0	0	0	1.87963
ath-miR159c	1.06311	AT2G32460	2	myb domain protein 101	0	1	NA	0	0	0	0	0	0
ath-miR159c	1.06311	AT4G27330	2.5	sporocyteless (SPL)	-0.0801293	0.835971	NA	0	0.888386	0	0	0	0
ath-miR5653	-1.25014	AT4G11370	2	RING-H2 finger A1A	0.843245	0.0363311	0.120082	17.6944	14.2142	25.8758	37.3788	41.3055	31.9537
ath-miR161.2	-1.19907	AT5G65560	2.5	Pentatricopeptide repeat (PPR) superfamily protein	-0.532778	0.0467675	0.144876	40.4442	51.5264	44.0847	28.3173	28.7887	33.8334
ath-miR399c-3p	-1.62939	AT3G06500	2.5	Plant neutral invertase family protein	0.371804	0.0470099	0.145457	214.017	253.19	184.964	288.836	299.152	255.63
ath-miR161.2	-1.19907	AT1G63130	2	Tetratricopeptide repeat (TPR)-like superfamily protein	0.347434	0.0909307	0.234194	53.0831	47.9728	59.4185	70.2269	61.3324	71.426
ath-miR161.1	-1.19915	AT1G63130	2	Tetratricopeptide repeat (TPR)-like superfamily protein	0.347434	0.0909307	0.234194	53.0831	47.9728	59.4185	70.2269	61.3324	71.426
ath-miR8180	-1.11353	AT5G22500	2	fatty acid reductase 1	0.525817	0.0938321	0.239448	85.1014	92.3921	120.754	134.79	195.262	108.079
ath-miR161.1	-1.19915	AT1G62670	2	rna processing factor 2	0.513008	0.105325	0.259651	21.0647	17.7677	11.5004	23.7865	22.5303	27.2547
ath-miR823	-1.11906	AT1G69770	1.5	chromomethylase 3	-0.288487	0.114589	0.275544	81.7311	91.5037	96.7947	58.8999	76.3525	81.764
ath-miR161.2	-1.19907	AT1G63230	1.5	Tetratricopeptide repeat (TPR)-like superfamily protein	0.615406	0.141372	0.318647	9.26847	4.44193	9.58363	11.3269	12.5168	14.0972
ath-miR161.1	-1.19915	AT1G63230	1.5	Tetratricopeptide repeat (TPR)-like superfamily protein	0.615406	0.141372	0.318647	9.26847	4.44193	9.58363	11.3269	12.5168	14.0972
ath-miR161.1	-1.19915	AT4G31850	2.5	proton gradient regulation 3	0.232419	0.182678	0.378117	190.425	222.096	197.423	226.538	247.833	238.713
ath-miR161.1	-1.19915	AT1G06580	2.5	Pentatricopeptide repeat (PPR) superfamily protein	-0.553895	0.193876	0.39328	12.6388	13.3258	9.58363	5.66346	12.5168	4.69908
ath-miR5995b	-1.047	AT4G34490	2.5	cyclase associated protein 1	-0.21913	0.219594	0.426205	257.832	310.935	286.551	249.192	239.071	237.773
ath-miR5595a	-1.52714	AT4G34490	2.5	cyclase associated protein 1	-0.21913	0.219594	0.426205	257.832	310.935	286.551	249.192	239.071	237.773
ath-miR5995b	-1.047	AT5G18960	2.5	FAR1-related sequence 12	-0.26896	0.221011	0.427317	98.5828	102.164	74.7523	55.5019	97.6311	73.3056
ath-miR5595a	-1.52714	AT5G18960	2.5	FAR1-related sequence 12	-0.26896	0.221011	0.427317	98.5828	102.164	74.7523	55.5019	97.6311	73.3056
ath-miR395c	-4.26797	AT5G43780	2	Pseudouridine synthase/archaeosine transglycosylase-like family protein	-0.202323	0.328816	0.54977	253.619	186.561	170.589	188.027	186.5	151.31
ath-miR159b-5p	-1.45983	AT2G30600	2.5	BTB/POZ domain-containing protein	0.192683	0.348611	0.569234	292.378	390.89	431.263	342.073	491.911	433.255
ath-miR159b-5p	-1.45983	AT5G60910	2.5	AGAMOUS-like 8	0.52808	0.37173	0.59205	3.37035	2.66516	1.91673	3.39807	5.00672	6.57871
ath-miR161.2	-1.19907	AT1G63150	0.5	Tetratricopeptide repeat (TPR)-like superfamily protein	-0.352474	0.396339	0.616668	13.4814	15.1026	13.4171	5.66346	20.0269	6.57871
ath-miR447b	-4.80773	AT5G60760	2	P-loop containing nucleoside triphosphate hydrolases superfamily protein	0.497795	0.408208	0.627216	4.21294	0	0	3.39807	5.00672	1.87963
ath-miR5653	-1.25014	AT3G05030	2	sodium hydrogen exchanger 2	-0.195591	0.468054	0.678712	108.694	83.5083	78.5858	87.2172	67.5908	78.0047
ath-miR399c-3p	-1.62939	AT2G33770	1.5	phosphate 2	0.125634	0.509018	0.712187	352.202	436.197	261.633	390.778	405.545	343.973
ath-miR399c-3p	-1.62939	AT2G33770	2	phosphate 2	0.125634	0.509018	0.712187	352.202	436.197	261.633	390.778	405.545	343.973
ath-miR399c-3p	-1.62939	AT2G33770	2.5	phosphate 2	0.125634	0.509018	0.712187	352.202	436.197	261.633	390.778	405.545	343.973
ath-miR5653	-1.25014	AT4G18460	2.5	D-Tyr-tRNA(Tyr) deacylase family protein	0.226715	0.509428	0.712571	16.8518	30.2051	23.9591	30.5827	28.7887	24.4352
ath-miR161.2	-1.19907	AT1G62590	1	pentatricopeptide (PPR) repeat-containing protein	-0.190144	0.533786	0.731531	32.8609	34.647	19.1673	22.6538	23.7819	28.1945
ath-miR5995b	-1.047	AT2G23560	1	methyl esterase 7	-0.257598	0.569602	0.75819	6.74071	11.549	13.4171	9.06153	6.2584	9.39816
ath-miR5595a	-1.52714	AT2G23560	1	methyl esterase 7	-0.257598	0.569602	0.75819	6.74071	11.549	13.4171	9.06153	6.2584	9.39816
ath-miR161.2	-1.19907	AT5G41170	1	Pentatricopeptide repeat (PPR-like) superfamily protein	0.233801	0.614466	0.789552	6.74071	10.6606	15.3338	10.1942	15.0202	14.0972
ath-miR161.1	-1.19915	AT5G41170	2	Pentatricopeptide repeat (PPR-like) superfamily protein	0.233801	0.614466	0.789552	6.74071	10.6606	15.3338	10.1942	15.0202	14.0972
ath-miR395c	-4.26797	AT2G28780	1.5	0	0.254452	0.628854	0.800013	8.42588	1.77677	3.83345	4.53077	2.50336	10.338
ath-miR161.2	-1.19907	AT5G16640	2	Pentatricopeptide repeat (PPR) superfamily protein	-0.164568	0.669309	0.825674	20.2221	13.3258	18.2089	10.1942	21.2786	14.0972
ath-miR161.1	-1.19915	AT5G16640	2.5	Pentatricopeptide repeat (PPR) superfamily protein	-0.164568	0.669309	0.825674	20.2221	13.3258	18.2089	10.1942	21.2786	14.0972
ath-miR161.2	-1.19907	AT1G62910	2	Pentatricopeptide repeat (PPR) superfamily protein	-0.177173	0.699859	0.84409	9.26847	11.549	9.58363	9.06153	6.2584	10.338
ath-miR161.1	-1.19915	AT1G62910	2	Pentatricopeptide repeat (PPR) superfamily protein	-0.177173	0.699859	0.84409	9.26847	11.549	9.58363	9.06153	6.2584	10.338
ath-miR161.2	-1.19907	AT5G55840	2	Pentatricopeptide repeat (PPR) superfamily protein	-0.103808	0.715696	0.853736	31.1758	31.9819	37.3762	28.3173	18.7752	43.2315
ath-miR863-5p	-1.39589	AT1G54170	2.5	CTC-interacting domain 3	0.0483912	0.718531	0.855399	166.832	169.682	169.63	186.894	142.692	187.023
ath-miR159b-5p	-1.45983	AT4G36770	2.5	UDP-Glycosyltransferase superfamily protein	-0.161092	0.763035	0.880572	4.21294	9.77224	5.75018	7.92884	6.2584	2.81945
ath-miR161.2	-1.19907	AT1G62914	2	pentatricopeptide (PPR) repeat-containing protein	-0.101214	0.765333	0.882212	16.8518	33.7587	24.9174	33.9807	17.5235	17.8565
ath-miR161.1	-1.19915	AT1G63080	2	Pentatricopeptide repeat (PPR) superfamily protein	0.0883967	0.80769	0.905954	24.4351	17.7677	16.2922	16.9904	30.0403	15.9769
ath-miR161.2	-1.19907	AT2G41720	2	Tetratricopeptide repeat (TPR)-like superfamily protein	-0.04959	0.825386	0.916773	91.8421	125.262	102.545	104.208	83.8626	116.537
ath-miR5653	-1.25014	AT1G27680	2	ADPGLC-PPase large subunit	0.0449915	0.828323	0.91857	77.5181	86.1734	67.0854	89.4826	62.584	83.6436
ath-miR8180	-1.11353	AT2G28240	2.5	ATP-dependent helicase family protein	0.0702225	0.879164	0.945042	12.6388	14.2142	14.3754	10.1942	15.0202	17.8565
ath-miR161.2	-1.19907	AT1G64583	2	Tetratricopeptide repeat (TPR)-like superfamily protein	-0.0709997	0.901967	0.956619	2.52777	4.44193	2.87509	0	5.00672	3.75926
ath-miR161.1	-1.19915	AT1G64583	2	Tetratricopeptide repeat (TPR)-like superfamily protein	-0.0709997	0.901967	0.956619	2.52777	4.44193	2.87509	0	5.00672	3.75926
ath-miR161.2	-1.19907	AT1G63400	1.5	Pentatricopeptide repeat (PPR) superfamily protein	0.0229557	0.960492	0.984471	12.6388	17.7677	5.75018	6.79615	13.7685	15.9769
ath-miR161.1	-1.19915	AT1G63400	2	Pentatricopeptide repeat (PPR) superfamily protein	0.0229557	0.960492	0.984471	12.6388	17.7677	5.75018	6.79615	13.7685	15.9769
ath-miR161.1	-1.19915	AT2G16880	2.5	Pentatricopeptide repeat (PPR) superfamily protein	0.012125	0.971905	0.989165	42.1294	27.54	14.3754	19.2558	31.292	33.8334
ath-miR395c	-4.26797	AT5G10180	2	slufate transporter 2;1	0.00198002	0.993683	0.998171	362.313	449.523	239.591	381.717	383.014	281.005
ath-miR5995b	-1.047	AT2G23570	1	methyl esterase 19	-0.0937225	0.827537	NA	0	0.888386	0	0	0	0
ath-miR5995b	-1.047	AT2G23550	2.5	methyl esterase 6	-0.306554	0.603839	NA	5.05553	0.888386	1.91673	1.13269	1.25168	1.87963
ath-miR5995b	-1.047	AT2G23580	2.5	methyl esterase 4	0	1	NA	0	0	0	0	0	0
ath-miR8180	-1.11353	AT3G55190	2.5	alpha/beta-Hydrolases superfamily protein	-0.108092	0.840404	NA	0.842588	0	0	0	0	0
ath-miR161.2	-1.19907	AT1G63330	1	Pentatricopeptide repeat (PPR) superfamily protein	0	1	NA	0	0	0	0	0	0
ath-miR161.2	-1.19907	AT1G63630	1	Tetratricopeptide repeat (TPR)-like superfamily protein	-0.178216	0.753781	NA	2.52777	0	0.958363	1.13269	0	0.939816
ath-miR161.2	-1.19907	AT1G64100	2.5	pentatricopeptide (PPR) repeat-containing protein	-0.124525	0.834352	NA	0.842588	2.66516	0	1.13269	1.25168	0
ath-miR161.1	-1.19915	AT1G63630	1.5	Tetratricopeptide repeat (TPR)-like superfamily protein	-0.178216	0.753781	NA	2.52777	0	0.958363	1.13269	0	0.939816
ath-miR5653	-1.25014	AT2G40220	2	Integrase-type DNA-binding superfamily protein	0	1	NA	0	0	0	0	0	0
ath-miR5653	-1.25014	AT1G48725	2.5	#N/A	0	1	NA	0	0	0	0	0	0
ath-miR5653	-1.25014	AT1G64160	2.5	Disease resistance-responsive (dirigent-like protein) family protein	0	1	NA	0	0	0	0	0	0
ath-miR863-5p	-1.39589	AT4G08430	2	Ulp1 protease family protein	0	1	NA	0	0	0	0	0	0
ath-miR863-5p	-1.39589	AT5G28810	2	Domain of unknown function (DUF1985)	0	1	NA	0	0	0	0	0	0
ath-miR863-5p	-1.39589	AT5G45570	2	Ulp1 protease family protein	0	1	NA	0	0	0	0	0	0
ath-miR159b-5p	-1.45983	AT1G55800	2.5	Domain of unknown function (DUF2431)	-0.521372	0.346936	NA	0	0.888386	1.91673	0	0	0
ath-miR159b-5p	-1.45983	AT3G22040	2.5	Domain of unknown function (DUF26)	0	1	NA	0	0	0	0	0	0
ath-miR5595a	-1.52714	AT2G23570	1	methyl esterase 19	-0.0937225	0.827537	NA	0	0.888386	0	0	0	0
ath-miR5595a	-1.52714	AT2G23550	2.5	methyl esterase 6	-0.306554	0.603839	NA	5.05553	0.888386	1.91673	1.13269	1.25168	1.87963
ath-miR5595a	-1.52714	AT2G23580	2.5	methyl esterase 4	0	1	NA	0	0	0	0	0	0
ath-miR157a-3p	-2.2781	AT2G44220	2.5	Protein of Unknown Function (DUF239)	-0.25733	0.63756	NA	0	1.77677	0	0	0	0
ath-miR157a-3p	-2.2781	AT1G55660	2.5	FBD, F-box and Leucine Rich Repeat domains containing protein	0	1	NA	0	0	0	0	0	0
ath-miR395c	-4.26797	AT1G50930	2.5	0	-0.104107	0.805772	NA	0	0	0.958363	0	0	0
DE miRNAs and their predicted mRNA targets at 2 d time point
miRNA	miRNA log2FC	target	expectation value	description	mRNA log2FC	p value	q value	Control 2 d replicate 1	Control 2 d replicate 2	Control 2 d replicate 3	Cold 2 d replicate 1	Cold 2 d replicate 2	Cold 2 d replicate 3
ath-miR156f-5p	2.18936	AT3G17330	2.5	evolutionarily conserved C-terminal region 6	-1.64486	9.65e-23	5.51e-21	233.56	207.155	242.16	59.7068	82.0607	70.6285
ath-miR408-5p	1.40294	AT1G67480	2.5	Galactose oxidase/kelch repeat superfamily protein	-1.08916	1.28e-12	2.45e-11	246.843	223.438	295.133	100.975	144.873	108.07
ath-miR157c-3p	1.67978	AT1G80180	2.5	Encodes a substrate of the MAPK kinases	-1.56409	9.44e-12	1.61e-10	246.843	186.349	348.105	55.3166	102.323	93.604
ath-miR156f-5p	2.18936	AT2G33810	0.5	squamosa promoter binding protein-like 3	-1.53648	6.55e-05	0.000370528	30.9937	40.7072	23.9638	10.5365	10.131	7.65851
ath-miR5640	1.13149	AT1G22330	2	RNA-binding (RRM/RBD/RNP motifs) family protein	-1.19084	0.000189565	0.00096436	146.113	199.918	206.845	64.0971	69.9036	90.2003
ath-miR169h	1.86306	AT1G72830	1	nuclear factor Y, subunit A3	-1.39103	0.000524208	0.00238747	23.2453	31.6612	26.4863	10.5365	5.06548	11.0623
ath-miR169n	1.6724	AT1G72830	1	nuclear factor Y, subunit A3	-1.39103	0.000524208	0.00238747	23.2453	31.6612	26.4863	10.5365	5.06548	11.0623
ath-miR402	1.30296	AT4G34060	0.5	demeter-like protein 3	-1.35491	0.00111078	0.00461385	22.1384	37.0888	39.0988	20.195	9.11786	3.40378
ath-miR5640	1.13149	AT4G18490	2.5	hypothetical protein	-1.37708	0.00752747	0.0242298	12.1761	28.9474	16.3963	14.0487	1.0131	0.850946
ath-miR171b-5p	2.49218	AT3G45860	2.5	cysteine-rich RLK (RECEPTOR-like protein kinase) 4	-1.19007	0.00932854	0.029043	54.239	42.5164	13.8738	23.7071	2.02619	13.6151
ath-miR831-3p	1.63239	AT5G07010	2.5	sulfotransferase 2A	-1.22467	0.0163278	0.046593	21.0315	52.4671	18.9188	7.90238	11.144	8.50946
ath-miR394a	-1.92706	AT3G58570	2.5	P-loop containing nucleoside triphosphate hydrolases superfamily protein	2.34845	8.13e-36	1.42e-33	37.6353	37.9934	34.0538	171.218	192.488	222.097
ath-miR163	-2.44691	AT5G15810	2.5	N2,N2-dimethylguanosine tRNA methyltransferase	1.7781	2.09e-20	9.22e-19	126.189	132.977	124.864	391.607	478.181	485.89
ath-miR319c	-1.27587	AT4G18390	2.5	TEOSINTE BRANCHED 1, cycloidea and PCF transcription factor 2	1.36541	3.62e-19	1.39e-17	208.101	180.921	189.188	587.41	470.076	449.299
ath-miR319a	-1.81374	AT4G18390	2.5	TEOSINTE BRANCHED 1, cycloidea and PCF transcription factor 2	1.36541	3.62e-19	1.39e-17	208.101	180.921	189.188	587.41	470.076	449.299
ath-miR319b	-2.52885	AT4G18390	2.5	TEOSINTE BRANCHED 1, cycloidea and PCF transcription factor 2	1.36541	3.62e-19	1.39e-17	208.101	180.921	189.188	587.41	470.076	449.299
ath-miR858a	-1.83905	AT5G49330	2	myb domain protein 111	2.66386	3.89e-16	1.09e-14	7.74843	18.9967	7.5675	72.8775	95.2309	91.0512
ath-miR395d	-1.65773	AT4G23990	2.5	cellulose synthase like G3	1.67413	7.34e-15	1.78e-13	116.227	128.454	78.1975	356.485	370.793	345.484
ath-miR395a	-2.68671	AT4G23990	2.5	cellulose synthase like G3	1.67413	7.34e-15	1.78e-13	116.227	128.454	78.1975	356.485	370.793	345.484
ath-miR319c	-1.27587	AT3G15030	2.5	TCP family transcription factor 4	1.1275	1.06e-12	2.03e-11	188.176	193.586	184.143	444.289	440.696	365.056
ath-miR319a	-1.81374	AT3G15030	2.5	TCP family transcription factor 4	1.1275	1.06e-12	2.03e-11	188.176	193.586	184.143	444.289	440.696	365.056
ath-miR319b	-2.52885	AT3G15030	2.5	TCP family transcription factor 4	1.1275	1.06e-12	2.03e-11	188.176	193.586	184.143	444.289	440.696	365.056
ath-miR159b-3p	-1.11538	AT5G27395	2.5	Mitochondrial inner membrane translocase complex, subunit Tim44-related protein	1.49532	6.03e-09	6.91e-08	60.8806	103.125	51.7113	196.681	202.619	243.371
ath-miR159a	-1.34855	AT5G27395	2.5	Mitochondrial inner membrane translocase complex, subunit Tim44-related protein	1.49532	6.03e-09	6.91e-08	60.8806	103.125	51.7113	196.681	202.619	243.371
ath-miR171c-3p	-1.57405	AT2G45160	1.5	GRAS family transcription factor	1.08392	1.03e-07	9.64e-07	281.157	220.724	263.601	463.606	625.08	561.624
ath-miR858a	-1.83905	AT1G06180	1	myb domain protein 13	1.68694	1.61e-06	1.25e-05	15.4969	25.3289	13.8738	74.6336	63.825	61.2681
ath-miR163	-2.44691	AT1G66700	2	S-adenosyl-L-methionine-dependent methyltransferases superfamily protein	1.34399	0.019543	0.0539566	6.64152	3.61842	0	13.1706	15.1964	11.9132
ath-miR159b-3p	-1.11538	AT4G37770	1.5	1-amino-cyclopropane-1-carboxylate synthase 8	-2.38907	4.96e-06	3.52e-05	16.6038	17.1875	15.135	3.51217	0	0
ath-miR159a	-1.34855	AT4G37770	1.5	1-amino-cyclopropane-1-carboxylate synthase 8	-2.38907	4.96e-06	3.52e-05	16.6038	17.1875	15.135	3.51217	0	0
ath-miR858a	-1.83905	AT1G66230	2	myb domain protein 20	-2.08027	1.87e-10	2.68e-09	64.2013	68.75	74.4138	10.5365	16.2095	17.0189
ath-miR163	-2.44691	AT1G15125	1	S-adenosyl-L-methionine-dependent methyltransferases superfamily protein	-2.01904	5.77e-07	4.82e-06	48.7044	24.4243	34.0538	4.39021	6.07857	8.50946
ath-miR159b-3p	-1.11538	AT2G34010	2.5	verprolin	-1.72795	2.47e-05	0.000152402	29.8868	33.4704	34.0538	5.26825	12.1571	6.80757
ath-miR159a	-1.34855	AT2G34010	2.5	verprolin	-1.72795	2.47e-05	0.000152402	29.8868	33.4704	34.0538	5.26825	12.1571	6.80757
ath-miR8175	-1.55123	AT3G44580	0	hypothetical protein	-1.50521	0.00430185	0.0150738	6.64152	11.7599	10.09	4.39021	2.02619	0
ath-miR164a	-2.18656	AT5G39610	2	NAC domain containing protein 6	-1.3241	0.00482139	0.0166028	87.4466	28.0428	54.2338	14.9267	20.2619	19.5718
ath-miR861-3p	-1.96032	AT1G71990	2	fucosyltransferase 13	-1.20128	0.00811304	0.0258394	18.8176	33.4704	32.7925	11.4145	2.02619	17.0189
ath-miR2933b	-1.79141	AT3G53680	2	Acyl-CoA N-acyltransferase with RING/FYVE/PHD-type zinc finger domain	-1.18922	1.09e-05	7.21e-05	70.8428	85.0329	100.9	50.0484	24.3143	31.485
ath-miR858a	-1.83905	AT3G46130	2.5	myb domain protein 48	-1.16575	0.000116794	0.000624538	78.5913	50.6579	64.3238	38.6338	23.3012	18.7208
ath-miR172d-3p	-2.23218	AT5G67180	0.5	target of early activation tagged (EAT) 3	-1.10359	0.0004266	0.00198921	58.6667	75.0822	45.405	17.5608	32.419	28.9322
ath-miR840-3p	1.03476	AT4G00050	2.5	basic helix-loop-helix (bHLH) DNA-binding superfamily protein	0.926326	3.55e-09	4.22e-08	212.528	222.533	228.286	415.314	422.461	428.877
ath-miR831-3p	1.63239	AT2G29700	2	pleckstrin homologue 1	0.708968	0.00197706	0.00764161	154.969	135.691	179.098	216.876	283.667	277.408
ath-miR158a-5p	3.20323	AT4G22590	2.5	Haloacid dehalogenase-like hydrolase (HAD) superfamily protein	0.645595	0.00349308	0.0125471	73.0567	46.1349	79.4588	111.511	105.362	94.455
ath-miR831-3p	1.63239	AT1G03910	2.5	cactin	0.608805	0.000603108	0.00270169	162.717	143.832	196.755	244.974	217.815	303.788
ath-miR5640	1.13149	AT3G60830	1.5	actin-related protein 7	0.581907	0.00334186	0.0120596	98.5158	89.5559	84.5038	114.145	151.964	145.512
ath-miR166d	4.48192	AT1G30490	1	Homeobox-leucine zipper family protein / lipid-binding START domain-containing protein	0.557261	6.33e-05	0.00035928	205.887	202.632	174.053	287.12	300.889	273.154
ath-miR166b-3p	1.8614	AT1G30490	1	Homeobox-leucine zipper family protein / lipid-binding START domain-containing protein	0.557261	6.33e-05	0.00035928	205.887	202.632	174.053	287.12	300.889	273.154
ath-miR157b-3p	5.07462	AT2G43710	2.5	Plant stearoyl-acyl-carrier-protein desaturase family protein	0.488626	1.17e-08	1.28e-07	1340.48	1177.8	1259.99	1765.74	1865.11	1654.24
ath-miR157a-3p	2.18579	AT2G43710	2.5	Plant stearoyl-acyl-carrier-protein desaturase family protein	0.488626	1.17e-08	1.28e-07	1340.48	1177.8	1259.99	1765.74	1865.11	1654.24
ath-miR831-3p	1.63239	AT3G11120	2.5	Ribosomal protein L41 family	0.457053	0.015439	0.0444886	483.724	466.776	601.616	568.093	751.717	816.057
ath-miR172b-5p	2.15086	AT2G16500	2.5	arginine decarboxylase 1	0.451259	0.0171159	0.0484121	914.315	732.73	1171.7	953.554	1466.96	1441.5
ath-miR160c-3p	1.73515	AT4G00740	2.5	S-adenosyl-L-methionine-dependent methyltransferases superfamily protein	0.387896	0.000167791	0.000863689	312.151	291.283	296.394	367.9	381.937	423.771
ath-miR169f-5p	1.10897	AT1G68560	2.5	alpha-xylosidase 1	-0.291755	0.0213128	0.0580115	1436.78	1540.54	1741.79	1100.19	1405.16	1324.07
ath-miR840-3p	1.03476	AT5G12370	2.5	exocyst complex component sec10	-0.343631	0.00437428	0.0152686	415.095	351.891	359.456	270.437	305.955	305.49
ath-miR166d	4.48192	AT2G34710	1	Homeobox-leucine zipper family protein / lipid-binding START domain-containing protein	-0.36061	0.0193756	0.0535482	216.956	220.724	218.196	186.145	161.082	159.127
ath-miR166b-3p	1.8614	AT2G34710	1	Homeobox-leucine zipper family protein / lipid-binding START domain-containing protein	-0.36061	0.0193756	0.0535482	216.956	220.724	218.196	186.145	161.082	159.127
ath-miR5640	1.13149	AT4G28760	1.5	Protein of unknown function (DUF3741)	-0.442769	0.000437187	0.00203295	305.51	321.135	398.555	244.974	240.104	260.389
ath-miR866-3p	1.33707	AT2G41540	2.5	6-phosphogluconate dehydrogenase family protein	-0.459754	0.00235884	0.00890987	153.862	192.681	163.963	115.023	128.663	125.94
ath-miR850	1.25283	AT1G09340	2.5	chloroplast RNA binding	-0.520326	0.00251624	0.00943559	4380.08	3647.37	5338.87	2432.18	3465.8	3304.22
ath-miR5595a	1.55756	AT4G34490	2.5	cyclase associated protein 1	-0.546625	0.00200575	0.00774012	390.742	313.898	363.24	205.462	230.986	284.216
ath-miR5995b	1.55601	AT4G34490	2.5	cyclase associated protein 1	-0.546625	0.00200575	0.00774012	390.742	313.898	363.24	205.462	230.986	284.216
ath-miR866-3p	1.33707	AT3G53720	2.5	cation/H+ exchanger 20	-0.563509	0.0139173	0.040746	133.937	86.8421	133.693	63.219	105.362	66.3738
ath-miR395e	4.48655	AT5G10180	1.5	slufate transporter 2;1	-0.753385	0.00261372	0.00975405	575.598	351.891	403.6	307.315	276.575	182.102
ath-miR395b	1.83615	AT5G10180	2	slufate transporter 2;1	-0.753385	0.00261372	0.00975405	575.598	351.891	403.6	307.315	276.575	182.102
ath-miR169h	1.86306	AT5G12840	2.5	nuclear factor Y, subunit A1	-0.759569	3.18e-05	0.000191899	170.466	144.737	146.305	107.121	92.1917	68.9266
ath-miR169n	1.6724	AT5G12840	2.5	nuclear factor Y, subunit A1	-0.759569	3.18e-05	0.000191899	170.466	144.737	146.305	107.121	92.1917	68.9266
ath-miR5640	1.13149	AT5G13810	2.5	Glutaredoxin family protein	-0.796093	5.85e-06	4.09e-05	274.516	204.441	263.601	162.438	134.742	121.685
ath-miR395e	4.48655	AT5G13630	2	magnesium-chelatase subunit chlH, chloroplast, putative / Mg-protoporphyrin IX chelatase, putative (CHLH)	-0.813216	1.4e-05	9.04e-05	26547.2	17762.8	27336.3	13574.5	13102.4	13297.7
ath-miR395b	1.83615	AT5G13630	2.5	magnesium-chelatase subunit chlH, chloroplast, putative / Mg-protoporphyrin IX chelatase, putative (CHLH)	-0.813216	1.4e-05	9.04e-05	26547.2	17762.8	27336.3	13574.5	13102.4	13297.7
ath-miR824-3p	1.31171	AT3G08870	2	Concanavalin A-like lectin protein kinase family protein	-0.840478	0.0162359	0.0464037	74.1636	47.0395	31.5313	24.5852	29.3798	26.3793
ath-miR158a-5p	3.20323	AT3G47580	2.5	Leucine-rich repeat protein kinase family protein	-0.891363	0.00497811	0.0170426	56.4529	54.2763	47.9275	32.4876	19.2488	28.9322
ath-miR171b-5p	2.49218	AT1G15400	2.5	hypothetical protein	-0.959336	5e-08	4.93e-07	168.252	125.74	153.873	68.4873	71.9298	84.2436
ath-miR163	-2.44691	AT5G35630	1.5	glutamine synthetase 2	-0.902643	2.68e-06	2.01e-05	7470.6	6837.91	11119.2	3575.39	4789.91	4938.04
ath-miR858a	-1.83905	AT4G09460	2.5	myb domain protein 6	-0.897992	0.000617754	0.00275651	52.0252	50.6579	61.8013	19.3169	31.4059	34.0378
ath-miR172d-3p	-2.23218	AT2G39250	2	Integrase-type DNA-binding superfamily protein	-0.856645	0.000610152	0.00272707	260.126	246.053	261.079	172.096	102.323	134.449
ath-miR395f	-1.23577	AT5G13630	2.5	magnesium-chelatase subunit chlH, chloroplast, putative / Mg-protoporphyrin IX chelatase, putative (CHLH)	-0.813216	1.4e-05	9.04e-05	26547.2	17762.8	27336.3	13574.5	13102.4	13297.7
ath-miR395d	-1.65773	AT5G13630	2	magnesium-chelatase subunit chlH, chloroplast, putative / Mg-protoporphyrin IX chelatase, putative (CHLH)	-0.813216	1.4e-05	9.04e-05	26547.2	17762.8	27336.3	13574.5	13102.4	13297.7
ath-miR395a	-2.68671	AT5G13630	2	magnesium-chelatase subunit chlH, chloroplast, putative / Mg-protoporphyrin IX chelatase, putative (CHLH)	-0.813216	1.4e-05	9.04e-05	26547.2	17762.8	27336.3	13574.5	13102.4	13297.7
ath-miR395f	-1.23577	AT5G10180	2	slufate transporter 2;1	-0.753385	0.00261372	0.00975405	575.598	351.891	403.6	307.315	276.575	182.102
ath-miR395d	-1.65773	AT5G10180	1.5	slufate transporter 2;1	-0.753385	0.00261372	0.00975405	575.598	351.891	403.6	307.315	276.575	182.102
ath-miR395a	-2.68671	AT5G10180	1.5	slufate transporter 2;1	-0.753385	0.00261372	0.00975405	575.598	351.891	403.6	307.315	276.575	182.102
ath-miR5648-5p	-1.69729	AT1G56010	2.5	NAC domain containing protein 1	-0.725869	0.0181933	0.0508789	59.7736	51.5625	51.7113	33.3656	22.2881	38.2926
ath-miR164a	-2.18656	AT1G56010	1	NAC domain containing protein 1	-0.725869	0.0181933	0.0508789	59.7736	51.5625	51.7113	33.3656	22.2881	38.2926
ath-miR858a	-1.83905	AT5G60890	2.5	myb domain protein 34	-0.725345	0.00123876	0.00508326	88.5535	98.602	103.423	58.8288	46.6024	65.5228
ath-miR160c-5p	-1.09994	AT2G28350	1	auxin response factor 10	-0.638953	0.0133938	0.039479	108.478	119.408	113.513	56.1947	70.9167	86.7965
ath-miR160b	-1.2942	AT2G28350	1	auxin response factor 10	-0.638953	0.0133938	0.039479	108.478	119.408	113.513	56.1947	70.9167	86.7965
ath-miR160a-5p	-1.31084	AT2G28350	1	auxin response factor 10	-0.638953	0.0133938	0.039479	108.478	119.408	113.513	56.1947	70.9167	86.7965
ath-miR5020b	-1.3582	AT1G60430	2	actin-related protein C3	-0.593277	0.00565868	0.0190135	75.2705	71.4638	81.9813	50.9264	52.6809	45.1001
ath-miR163	-2.44691	AT1G15910	2	XH/XS domain-containing protein	-0.500527	0.00867523	0.0273615	91.8743	115.789	93.3325	73.7555	62.8119	74.0323
ath-miR781a	-1.05821	AT1G76490	2.5	hydroxy methylglutaryl CoA reductase 1	-0.441505	0.00489812	0.0168217	1370.37	1113.57	1389.9	827.994	1074.89	920.723
ath-miR781b	-1.08268	AT1G76490	2.5	hydroxy methylglutaryl CoA reductase 1	-0.441505	0.00489812	0.0168217	1370.37	1113.57	1389.9	827.994	1074.89	920.723
ath-miR319c	-1.27587	AT1G48090	2.5	calcium-dependent lipid-binding family protein	-0.440965	0.000690459	0.00304616	1476.63	1073.77	1090.98	1001.85	787.175	869.667
ath-miR319a	-1.81374	AT1G48090	2.5	calcium-dependent lipid-binding family protein	-0.440965	0.000690459	0.00304616	1476.63	1073.77	1090.98	1001.85	787.175	869.667
ath-miR319b	-2.52885	AT1G48090	2.5	calcium-dependent lipid-binding family protein	-0.440965	0.000690459	0.00304616	1476.63	1073.77	1090.98	1001.85	787.175	869.667
ath-miR2933b	-1.79141	AT5G09460	2.5	sequence-specific DNA binding transcription factors;transcription regulators	-0.36256	0.0114313	0.0345272	399.598	341.941	307.745	297.656	256.313	256.135
ath-miR8167c	-1.03376	AT5G14210	2.5	Leucine-rich repeat protein kinase family protein	-0.360787	0.00575746	0.0193066	441.661	350.082	411.168	332.778	324.19	271.452
ath-miR166f	-1.29417	AT2G34710	1	Homeobox-leucine zipper family protein / lipid-binding START domain-containing protein	-0.36061	0.0193756	0.0535482	216.956	220.724	218.196	186.145	161.082	159.127
ath-miR165a-3p	-1.42959	AT2G34710	0.5	Homeobox-leucine zipper family protein / lipid-binding START domain-containing protein	-0.36061	0.0193756	0.0535482	216.956	220.724	218.196	186.145	161.082	159.127
ath-miR166a-3p	-1.75574	AT2G34710	1	Homeobox-leucine zipper family protein / lipid-binding START domain-containing protein	-0.36061	0.0193756	0.0535482	216.956	220.724	218.196	186.145	161.082	159.127
ath-miR166c	-1.77602	AT2G34710	1	Homeobox-leucine zipper family protein / lipid-binding START domain-containing protein	-0.36061	0.0193756	0.0535482	216.956	220.724	218.196	186.145	161.082	159.127
ath-miR165b	-2.1522	AT2G34710	0.5	Homeobox-leucine zipper family protein / lipid-binding START domain-containing protein	-0.36061	0.0193756	0.0535482	216.956	220.724	218.196	186.145	161.082	159.127
ath-miR2933b	-1.79141	AT1G26830	2.5	cullin 3	-0.297208	0.00782133	0.0250571	326.541	293.997	311.529	273.949	241.117	237.414
ath-miR319c	-1.27587	AT1G30210	2.5	TEOSINTE BRANCHED 1, cycloidea, and PCF family 24	0.35872	0.00675646	0.0221046	206.994	210.773	213.151	237.949	288.732	282.514
ath-miR319a	-1.81374	AT1G30210	2.5	TEOSINTE BRANCHED 1, cycloidea, and PCF family 24	0.35872	0.00675646	0.0221046	206.994	210.773	213.151	237.949	288.732	282.514
ath-miR319b	-2.52885	AT1G30210	2.5	TEOSINTE BRANCHED 1, cycloidea, and PCF family 24	0.35872	0.00675646	0.0221046	206.994	210.773	213.151	237.949	288.732	282.514
ath-miR2933b	-1.79141	AT2G36380	2.5	pleiotropic drug resistance 6	0.480001	0.00495274	0.0169825	149.434	147.451	123.603	167.706	217.815	205.929
ath-miR319c	-1.27587	AT2G31070	2.5	TCP domain protein 10	0.499434	0.00385759	0.0137047	263.447	339.227	329.186	469.752	442.723	409.305
ath-miR319a	-1.81374	AT2G31070	2.5	TCP domain protein 10	0.499434	0.00385759	0.0137047	263.447	339.227	329.186	469.752	442.723	409.305
ath-miR319b	-2.52885	AT2G31070	2.5	TCP domain protein 10	0.499434	0.00385759	0.0137047	263.447	339.227	329.186	469.752	442.723	409.305
ath-miR781a	-1.05821	AT5G57050	2	Protein phosphatase 2C family protein	0.548495	0.0117713	0.0354165	104.05	78.7007	61.8013	135.218	121.571	105.517
ath-miR781b	-1.08268	AT5G57050	2	Protein phosphatase 2C family protein	0.548495	0.0117713	0.0354165	104.05	78.7007	61.8013	135.218	121.571	105.517
ath-miR166f	-1.29417	AT1G30490	1	Homeobox-leucine zipper family protein / lipid-binding START domain-containing protein	0.557261	6.33e-05	0.00035928	205.887	202.632	174.053	287.12	300.889	273.154
ath-miR165a-3p	-1.42959	AT1G30490	0.5	Homeobox-leucine zipper family protein / lipid-binding START domain-containing protein	0.557261	6.33e-05	0.00035928	205.887	202.632	174.053	287.12	300.889	273.154
ath-miR166a-3p	-1.75574	AT1G30490	1	Homeobox-leucine zipper family protein / lipid-binding START domain-containing protein	0.557261	6.33e-05	0.00035928	205.887	202.632	174.053	287.12	300.889	273.154
ath-miR166c	-1.77602	AT1G30490	1	Homeobox-leucine zipper family protein / lipid-binding START domain-containing protein	0.557261	6.33e-05	0.00035928	205.887	202.632	174.053	287.12	300.889	273.154
ath-miR165b	-2.1522	AT1G30490	0.5	Homeobox-leucine zipper family protein / lipid-binding START domain-containing protein	0.557261	6.33e-05	0.00035928	205.887	202.632	174.053	287.12	300.889	273.154
ath-miR781a	-1.05821	AT1G44900	1.5	minichromosome maintenance (MCM2/3/5) family protein	0.559306	0.00136146	0.00551199	90.7674	122.122	113.513	151.901	170.2	162.531
ath-miR781b	-1.08268	AT1G44900	1.5	minichromosome maintenance (MCM2/3/5) family protein	0.559306	0.00136146	0.00551199	90.7674	122.122	113.513	151.901	170.2	162.531
ath-miR846-3p	-1.40896	AT1G20960	2.5	U5 small nuclear ribonucleoprotein helicase, putative	0.564005	0.00051426	0.00234719	515.824	597.039	750.444	748.092	944.205	1067.09
ath-miR398a-5p	-1.74697	AT1G07720	2.5	3-ketoacyl-CoA synthase 3	0.605795	0.000316557	0.00152617	485.938	422.451	456.573	670.824	686.879	726.708
ath-miR858a	-1.83905	AT1G79650	2.5	Rad23 UV excision repair protein family	0.606039	0.00180153	0.00704325	76.3774	110.362	102.161	132.584	155.004	156.574
ath-miR172d-3p	-2.23218	AT2G28550	0.5	related to AP2.7	0.617203	0.00233982	0.00885032	371.925	283.141	443.96	522.435	547.071	626.296
ath-miR861-3p	-1.96032	AT3G59360	2.5	UDP-galactose transporter 6	0.686013	7.39e-08	7.09e-07	183.749	173.684	213.151	294.144	310.007	310.595
ath-miR863-3p	-1.11344	AT2G29980	2.5	fatty acid desaturase 3	0.694845	5.96e-09	6.84e-08	317.686	327.467	348.105	478.533	562.268	567.581
ath-miR2933b	-1.79141	AT1G58235	2.5	0	0.797919	0.000380308	0.00179376	75.2705	56.0855	78.1975	122.048	120.558	125.089
ath-miR8167c	-1.03376	AT3G51780	2.5	BCL-2-associated athanogene 4	0.825752	1.08e-05	7.15e-05	84.1259	72.3684	87.0263	140.487	152.977	140.406
ath-miR171c-3p	-1.57405	AT4G00150	1.5	GRAS family transcription factor	0.858365	1.25e-05	8.15e-05	64.2013	60.6086	54.2338	105.365	105.362	118.281
ath-miR863-3p	-1.11344	AT4G17310	2.5	0	0.877854	0.00588467	0.0196761	14.3899	33.4704	27.7475	51.8045	43.5631	50.2058
ath-miR2933b	-1.79141	AT1G79940	2.5	DnaJ / Sec63 Brl domains-containing protein	0.918529	2.31e-07	2.06e-06	135.044	159.211	171.53	242.34	314.059	332.72
ath-miR172d-3p	-2.23218	AT4G36920	0.5	Integrase-type DNA-binding superfamily protein	0.970678	2.47e-05	0.000152208	91.8743	71.4638	76.9363	130.828	184.383	167.636
ath-miR781a	-1.05821	AT5G23480	0.5	SWIB/MDM2 domain;Plus-3;GYF	0.990318	0.00877248	0.0275876	22.1384	35.2796	13.8738	58.8288	46.6024	48.5039
ath-miR781b	-1.08268	AT5G23480	0.5	SWIB/MDM2 domain;Plus-3;GYF	0.990318	0.00877248	0.0275876	22.1384	35.2796	13.8738	58.8288	46.6024	48.5039
ath-miR5640	1.13149	AT3G19350	2.5	maternally expressed pab C-terminal	2.92807	3.24e-07	2.8e-06	0	0.904605	0	14.0487	13.1702	28.0812
ath-miR395e	4.48655	AT4G23990	2.5	cellulose synthase like G3	1.67413	7.34e-15	1.78e-13	116.227	128.454	78.1975	356.485	370.793	345.484
ath-miR866-3p	1.33707	AT2G22070	1.5	pentatricopeptide (PPR) repeat-containing protein	1.65287	0.00118751	0.00489147	2.21384	13.5691	5.045	34.2436	35.4583	22.1246
ath-miR3434-5p	3.29858	AT2G19870	2.5	tRNA/rRNA methyltransferase (SpoU) family protein	1.52995	3.85e-15	9.7e-14	109.585	127.549	137.476	295.9	431.579	379.522
ath-miR408-5p	1.40294	AT5G42150	2.5	Glutathione S-transferase family protein	1.5286	2.09e-13	4.39e-12	75.2705	72.3684	63.0625	191.413	237.064	198.27
ath-miR171b-5p	2.49218	AT1G71460	2.5	Pentatricopeptide repeat (PPR-like) superfamily protein	1.5285	0.000177732	0.00091034	6.64152	15.3783	11.3513	29.8534	36.4714	44.2492
ath-miR831-3p	1.63239	AT1G79930	2	heat shock protein 91	1.50376	2.95e-17	9.32e-16	270.088	284.046	287.565	838.53	738.546	855.201
ath-miR158a-5p	3.20323	AT5G27395	2.5	Mitochondrial inner membrane translocase complex, subunit Tim44-related protein	1.49532	6.03e-09	6.91e-08	60.8806	103.125	51.7113	196.681	202.619	243.371
ath-miR831-3p	1.63239	AT1G79920	2	Heat shock protein 70 (Hsp 70) family protein	1.39772	4.48e-21	2.12e-19	508.076	497.533	596.571	1421.55	1252.19	1583.61
ath-miR5640	1.13149	AT2G36070	2.5	translocase inner membrane subunit 44-2	1.25813	3.88e-17	1.21e-15	130.616	143.832	116.035	298.534	348.505	301.235
ath-miR831-3p	1.63239	AT3G57290	2.5	eukaryotic translation initiation factor 3E	1.25104	3.32e-17	1.04e-15	487.044	610.609	585.22	1178.33	1519.64	1347.9
ath-miR866-3p	1.33707	AT3G05380	2.5	DIRP ;Myb-like DNA-binding domain	1.18804	2.61e-08	2.69e-07	74.1636	94.9836	85.765	250.242	178.305	166.785
ath-miR156f-5p	2.18936	AT2G42200	1	squamosa promoter binding protein-like 9	1.14755	0.00017948	0.000919074	19.9245	22.6151	16.3963	49.1703	45.5893	45.9511
ath-miR156f-5p	2.18936	AT4G24270	2.5	EMBRYO DEFECTIVE 140	1.13648	1.34e-07	1.23e-06	97.4089	134.786	89.5488	233.559	254.287	239.967
ath-miR5640	1.13149	AT3G20330	2.5	PYRIMIDINE B	1.02072	4.25e-10	5.77e-09	79.6982	90.4605	80.72	165.95	160.069	188.91
ath-miR162a-3p	1.72329	AT2G23180	2	cytochrome P450, family 96, subfamily A, polypeptide 1	-0.675635	0.026017	0.0686081	105.157	123.026	84.5038	56.1947	48.6286	84.2436
ath-miR831-3p	1.63239	AT2G43445	2.5	F-box and associated interaction domains-containing protein	0.682011	0.0296344	0.0764966	24.3522	19.9013	13.8738	32.4876	26.3405	38.2926
ath-miR158a-5p	3.20323	AT3G19270	2.5	cytochrome P450, family 707, subfamily A, polypeptide 4	0.821857	0.0360888	0.0896471	18.8176	11.7599	15.135	48.2923	20.2619	17.8699
ath-miR5640	1.13149	AT5G15320	2.5	0	0.24942	0.0391938	0.0959912	288.906	252.385	298.916	289.754	359.649	344.633
ath-miR169h	1.86306	AT3G20910	2.5	nuclear factor Y, subunit A9	0.599667	0.0408753	0.0993143	27.673	22.6151	27.7475	48.2923	41.5369	30.6341
ath-miR169n	1.6724	AT3G20910	2.5	nuclear factor Y, subunit A9	0.599667	0.0408753	0.0993143	27.673	22.6151	27.7475	48.2923	41.5369	30.6341
ath-miR158a-5p	3.20323	AT1G63610	2.5	0	-0.370345	0.0410184	0.0996174	189.283	183.635	227.025	165.95	163.108	129.344
ath-miR164b-3p	1.48865	AT5G14770	2	Tetratricopeptide repeat (TPR)-like superfamily protein	0.817347	0.0440315	0.105412	8.85535	18.0921	16.3963	20.195	27.3536	34.8888
ath-miR156f-5p	2.18936	AT1G53160	1	squamosa promoter binding protein-like 4	-0.821763	0.0441247	0.105605	36.5283	14.4737	35.315	10.5365	15.1964	18.7208
ath-miR169h	1.86306	AT3G14020	1	nuclear factor Y, subunit A6	-0.502984	0.0643615	0.143208	40.956	45.2303	52.9725	34.2436	32.419	28.9322
ath-miR169n	1.6724	AT3G14020	1	nuclear factor Y, subunit A6	-0.502984	0.0643615	0.143208	40.956	45.2303	52.9725	34.2436	32.419	28.9322
ath-miR169f-5p	1.10897	AT3G14020	2.5	nuclear factor Y, subunit A6	-0.502984	0.0643615	0.143208	40.956	45.2303	52.9725	34.2436	32.419	28.9322
ath-miR169f-5p	1.10897	AT4G35080	2.5	high-affinity nickel-transport family protein	0.318587	0.0648935	0.144	89.6605	94.9836	80.72	101.853	123.598	108.07
ath-miR831-3p	1.63239	AT1G63100	2.5	GRAS family transcription factor	-0.77754	0.0697159	0.152201	15.4969	35.2796	22.7025	14.9267	7.09167	17.0189
ath-miR831-3p	1.63239	AT2G43440	2.5	F-box and associated interaction domains-containing protein	0.524088	0.0901265	0.185638	17.7107	28.0428	18.9188	32.4876	36.4714	28.0812
ath-miR156f-5p	2.18936	AT5G03140	2.5	Concanavalin A-like lectin protein kinase family protein	-0.406779	0.104116	0.207707	200.352	166.447	172.791	123.804	123.598	152.319
ath-miR862-5p	1.34078	AT4G31770	2.5	debranching enzyme 1	0.369216	0.108222	0.214053	40.956	62.4178	69.3688	66.7312	88.1393	69.7776
ath-miR156f-5p	2.18936	AT3G15270	2	squamosa promoter binding protein-like 5	-0.713262	0.110159	0.216878	25.4591	23.5197	12.6125	15.8048	8.10476	10.2114
ath-miR158a-5p	3.20323	AT1G79680	2.5	WALL ASSOCIATED KINASE (WAK)-LIKE 10	-0.920154	0.121811	0.234698	4.42768	13.5691	1.26125	1.75608	4.05238	0
ath-miR779.1	2.30671	AT2G36660	1.5	poly(A) binding protein 7	0.88554	0.141098	0.261975	0	3.61842	0	4.39021	6.07857	5.10568
ath-miR866-3p	1.33707	AT4G21400	2	cysteine-rich RLK (RECEPTOR-like protein kinase) 28	-0.689044	0.15003	0.274368	8.85535	25.3289	6.30625	8.78042	6.07857	7.65851
ath-miR831-3p	1.63239	AT3G17611	2.5	RHOMBOID-like protein 14	0.4912	0.160724	0.289239	18.8176	29.852	21.4413	28.9754	22.2881	50.2058
ath-miR158a-5p	3.20323	AT4G26120	2	Ankyrin repeat family protein / BTB/POZ domain-containing protein	-0.683933	0.169632	0.301003	13.283	7.23684	5.045	3.51217	5.06548	5.10568
ath-miR156f-5p	2.18936	AT5G43270	1	squamosa promoter binding protein-like 2	-0.364021	0.18694	0.323721	198.139	200.822	190.449	141.365	167.161	141.257
ath-miR779.1	2.30671	AT2G41050	1.5	PQ-loop repeat family protein / transmembrane family protein	-0.446337	0.199741	0.340542	26.5661	44.3257	20.18	16.6828	25.3274	23.8265
ath-miR169f-5p	1.10897	AT1G48500	2.5	jasmonate-zim-domain protein 4	-0.748296	0.205876	0.348189	2.21384	11.7599	3.78375	5.26825	1.0131	0.850946
ath-miR169h	1.86306	AT3G05690	2.5	nuclear factor Y, subunit A2	0.355705	0.272382	0.42587	33.2076	36.1842	15.135	38.6338	45.5893	28.0812
ath-miR169n	1.6724	AT3G05690	2.5	nuclear factor Y, subunit A2	0.355705	0.272382	0.42587	33.2076	36.1842	15.135	38.6338	45.5893	28.0812
ath-miR169f-5p	1.10897	AT3G05690	1.5	nuclear factor Y, subunit A2	0.355705	0.272382	0.42587	33.2076	36.1842	15.135	38.6338	45.5893	28.0812
ath-miR156f-5p	2.18936	AT3G28690	1.5	Protein kinase superfamily protein	-0.138978	0.277728	0.431808	180.428	157.401	165.224	149.267	155.004	149.766
ath-miR169h	1.86306	AT5G42120	2.5	Concanavalin A-like lectin protein kinase family protein	-0.650087	0.280441	0.434596	5.5346	8.14145	1.26125	5.26825	1.0131	0
ath-miR169n	1.6724	AT5G42120	2.5	Concanavalin A-like lectin protein kinase family protein	-0.650087	0.280441	0.434596	5.5346	8.14145	1.26125	5.26825	1.0131	0
ath-miR5640	1.13149	AT2G04780	2.5	FASCICLIN-like arabinoogalactan 7	-0.149002	0.30098	0.456475	547.925	435.115	509.545	462.728	375.858	496.101
ath-miR166d	4.48192	AT4G03250	2.5	Homeodomain-like superfamily protein	-0.249302	0.304737	0.460663	86.3397	57.8947	51.7113	57.9508	48.6286	56.1624
ath-miR166b-3p	1.8614	AT4G03250	2.5	Homeodomain-like superfamily protein	-0.249302	0.304737	0.460663	86.3397	57.8947	51.7113	57.9508	48.6286	56.1624
ath-miR5595a	1.55756	AT5G18960	2.5	FAR1-related sequence 12	-0.206687	0.31919	0.47567	129.51	122.122	162.701	99.2187	136.768	119.132
ath-miR5995b	1.55601	AT5G18960	2.5	FAR1-related sequence 12	-0.206687	0.31919	0.47567	129.51	122.122	162.701	99.2187	136.768	119.132
ath-miR850	1.25283	AT2G04842	2.5	threonyl-tRNA synthetase, putative / threonine--tRNA ligase, putative	-0.101673	0.319942	0.476463	558.994	606.086	721.435	549.654	596.713	599.917
ath-miR831-3p	1.63239	AT5G10320	2.5	0	-0.326576	0.331934	0.489741	25.4591	43.4211	21.4413	25.4632	28.3667	17.8699
ath-miR156f-5p	2.18936	AT1G27370	1	squamosa promoter binding protein-like 10	-0.200276	0.33204	0.48982	74.1636	107.648	81.9813	70.2434	81.0476	78.287
ath-miR866-3p	1.33707	AT1G20230	2.5	Pentatricopeptide repeat (PPR) superfamily protein	0.402874	0.35888	0.516925	14.3899	26.2336	12.6125	18.4389	34.4452	22.1246
ath-miR156f-5p	2.18936	AT1G27360	1	squamosa promoter-like 11	0.272498	0.36487	0.523128	37.6353	45.2303	54.2338	67.6092	60.7857	38.2926
ath-miR156f-5p	2.18936	AT1G69170	1	Squamosa promoter-binding protein-like (SBP domain) transcription factor family protein	-0.257277	0.373937	0.532591	27.673	45.2303	41.6213	34.2436	32.419	28.0812
ath-miR156f-5p	2.18936	AT3G57920	1	squamosa promoter binding protein-like 15	-0.481025	0.403003	0.560126	6.64152	14.4737	5.045	8.78042	1.0131	5.95662
ath-miR5595a	1.55756	AT2G23560	1	methyl esterase 7	-0.342361	0.40935	0.565571	14.3899	23.5197	26.4863	14.9267	21.275	12.7642
ath-miR5995b	1.55601	AT2G23560	1	methyl esterase 7	-0.342361	0.40935	0.565571	14.3899	23.5197	26.4863	14.9267	21.275	12.7642
ath-miR158a-5p	3.20323	AT5G22080	2	Chaperone DnaJ-domain superfamily protein	0.124419	0.422095	0.577889	143.899	130.263	169.008	146.633	155.004	176.997
ath-miR845a	1.3688	AT4G32700	2.5	helicases;ATP-dependent helicases;nucleic acid binding;ATP binding;DNA-directed DNA polymerases;DNA binding	-0.151878	0.436688	0.591487	97.4089	161.02	128.648	116.78	120.558	110.623
ath-miR779.1	2.30671	AT1G76260	2	DWD (DDB1-binding WD40 protein) hypersensitive to ABA 2	0.22912	0.446668	0.600368	43.1698	59.7039	60.54	48.2923	63.825	80.8399
ath-miR5595a	1.55756	AT2G23550	2.5	methyl esterase 6	-0.441819	0.457583	0.609429	2.21384	9.04605	0	2.63413	0	2.55284
ath-miR5995b	1.55601	AT2G23550	2.5	methyl esterase 6	-0.441819	0.457583	0.609429	2.21384	9.04605	0	2.63413	0	2.55284
ath-miR5595a	1.55756	AT2G23610	2	methyl esterase 3	0.087448	0.468084	0.61883	250.164	219.819	267.385	232.681	258.339	285.918
ath-miR5995b	1.55601	AT2G23610	2	methyl esterase 3	0.087448	0.468084	0.61883	250.164	219.819	267.385	232.681	258.339	285.918
ath-miR862-5p	1.34078	AT2G36850	2.5	glucan synthase-like 8	0.0891606	0.489856	0.638112	608.806	663.076	737.831	664.678	720.311	743.727
ath-miR169h	1.86306	AT1G54160	1	nuclear factor Y, subunit A5	-0.336323	0.495516	0.64302	18.8176	15.3783	16.3963	20.195	5.06548	11.9132
ath-miR169n	1.6724	AT1G54160	1	nuclear factor Y, subunit A5	-0.336323	0.495516	0.64302	18.8176	15.3783	16.3963	20.195	5.06548	11.9132
ath-miR156f-5p	2.18936	AT3G06250	2.5	FAR1-related sequence 7	-0.121181	0.523586	0.666563	94.0881	141.118	97.1163	86.0481	115.493	105.517
ath-miR402	1.30296	AT2G38950	2.5	Transcription factor jumonji (jmj) family protein / zinc finger (C5HC2 type) family protein	0.0964078	0.566465	0.702117	191.497	185.444	192.971	223.901	197.554	185.506
ath-miR831-3p	1.63239	AT1G69220	2.5	Protein kinase superfamily protein	-0.0801013	0.58493	0.716319	147.22	152.878	148.828	147.511	124.611	149.766
ath-miR169h	1.86306	AT5G06510	2.5	nuclear factor Y, subunit A10	-0.306776	0.59943	0.727803	0	8.14145	7.5675	4.39021	5.06548	1.70189
ath-miR169n	1.6724	AT5G06510	2.5	nuclear factor Y, subunit A10	-0.306776	0.59943	0.727803	0	8.14145	7.5675	4.39021	5.06548	1.70189
ath-miR169f-5p	1.10897	AT5G06510	1.5	nuclear factor Y, subunit A10	-0.306776	0.59943	0.727803	0	8.14145	7.5675	4.39021	5.06548	1.70189
ath-miR156f-5p	2.18936	AT1G71400	2.5	receptor like protein 12	-0.222481	0.620544	0.744633	5.5346	12.6645	7.5675	7.90238	6.07857	7.65851
ath-miR156f-5p	2.18936	AT3G51910	2	heat shock transcription factor A7A	0.221799	0.623033	0.746508	12.1761	35.2796	11.3513	17.5608	23.3012	30.6341
ath-miR172b-5p	2.15086	AT5G48410	2.5	glutamate receptor 1.3	-0.29432	0.625132	0.747837	2.21384	12.6645	0	6.14629	4.05238	0
ath-miR169h	1.86306	AT1G17590	1.5	nuclear factor Y, subunit A8	-0.175072	0.635543	0.756413	23.2453	18.9967	12.6125	20.195	14.1833	13.6151
ath-miR169n	1.6724	AT1G17590	1.5	nuclear factor Y, subunit A8	-0.175072	0.635543	0.756413	23.2453	18.9967	12.6125	20.195	14.1833	13.6151
ath-miR408-5p	1.40294	AT4G02940	2.5	oxidoreductase, 2OG-Fe(II) oxygenase family protein	0.0666148	0.639984	0.759756	212.528	167.352	204.323	223.901	195.527	187.208
ath-miR3434-5p	3.29858	AT3G23870	2.5	Protein of unknown function (DUF803)	0.16696	0.68618	0.794637	12.1761	14.4737	7.5675	17.5608	10.131	11.9132
ath-miR399c-5p	1.92606	AT5G64470	2.5	Plant protein of unknown function (DUF828)	-0.0794496	0.725092	0.823007	47.5975	60.6086	49.1888	42.146	62.8119	45.1001
ath-miR5595a	1.55756	AT4G37150	1	methyl esterase 9	0.134731	0.77389	0.857268	13.283	19.9013	3.78375	20.195	11.144	11.0623
ath-miR5995b	1.55601	AT4G37150	1	methyl esterase 9	0.134731	0.77389	0.857268	13.283	19.9013	3.78375	20.195	11.144	11.0623
ath-miR395e	4.48655	AT2G28780	1.5	0	-0.126481	0.796659	0.87321	21.0315	13.5691	5.045	14.9267	13.1702	7.65851
ath-miR395b	1.83615	AT2G28780	1.5	0	-0.126481	0.796659	0.87321	21.0315	13.5691	5.045	14.9267	13.1702	7.65851
ath-miR3434-5p	3.29858	AT2G14440	2.5	Leucine-rich repeat protein kinase family protein	-0.115541	0.821601	0.890231	0	5.42763	0	3.51217	0	0
ath-miR5017-3p	2.91472	AT4G22760	0	Tetratricopeptide repeat (TPR)-like superfamily protein	-0.0686604	0.874479	0.92543	11.0692	22.6151	8.82875	14.0487	14.1833	12.7642
ath-miR5640	1.13149	AT2G25130	2.5	ARM repeat superfamily protein	0.0551499	0.914997	0.950885	11.0692	9.95066	8.82875	10.5365	12.1571	8.50946
ath-miR395e	4.48655	AT5G43780	1.5	Pseudouridine synthase/archaeosine transglycosylase-like family protein	-0.0210715	0.918759	0.952928	233.56	174.589	175.314	189.657	182.357	199.972
ath-miR395b	1.83615	AT5G43780	2	Pseudouridine synthase/archaeosine transglycosylase-like family protein	-0.0210715	0.918759	0.952928	233.56	174.589	175.314	189.657	182.357	199.972
ath-miR166e-5p	1.40615	AT5G04240	2	Zinc finger (C2H2 type) family protein / transcription factor jumonji (jmj) family protein	-0.00445072	0.974313	0.984822	194.818	227.056	221.98	219.51	211.737	208.482
ath-miR157b-3p	5.07462	AT2G44220	2.5	Protein of Unknown Function (DUF239)	-0.805916	0.15743	NA	2.21384	9.95066	2.5225	2.63413	1.0131	0
ath-miR157b-3p	5.07462	AT1G55660	2.5	FBD, F-box and Leucine Rich Repeat domains containing protein	-0.0316408	0.95009	NA	1.10692	2.71382	0	3.51217	0	0
ath-miR395e	4.48655	AT1G50930	2	0	-0.0129993	0.976248	NA	0	2.71382	0	2.63413	0	0
ath-miR3434-5p	3.29858	AT2G14510	2.5	Leucine-rich repeat protein kinase family protein	-0.628948	0.28489	NA	2.21384	9.04605	1.26125	4.39021	0	0
ath-miR158a-5p	3.20323	AT1G16120	2	wall associated kinase-like 1	-0.241145	0.618664	NA	1.10692	4.52303	0	1.75608	0	0
ath-miR158a-5p	3.20323	AT1G19390	2.5	Wall-associated kinase family protein	-0.329443	0.485712	NA	0	7.23684	0	1.75608	0	0
ath-miR158a-5p	3.20323	AT1G17910	2.5	Wall-associated kinase family protein	-0.267329	0.594603	NA	1.10692	9.95066	0	5.26825	0	0
ath-miR156f-5p	2.18936	AT5G50570	1	Squamosa promoter-binding protein-like (SBP domain) transcription factor family protein	#VALUE!	NA	NA	0	0	0	0	0	0
ath-miR156f-5p	2.18936	AT5G50670	1	Squamosa promoter-binding protein-like (SBP domain) transcription factor family protein	#VALUE!	NA	NA	0	0	0	0	0	0
ath-miR157a-3p	2.18579	AT2G44220	2.5	Protein of Unknown Function (DUF239)	-0.805916	0.15743	NA	2.21384	9.95066	2.5225	2.63413	1.0131	0
ath-miR157a-3p	2.18579	AT1G55660	2.5	FBD, F-box and Leucine Rich Repeat domains containing protein	-0.0316408	0.95009	NA	1.10692	2.71382	0	3.51217	0	0
ath-miR395b	1.83615	AT1G50930	2.5	0	-0.0129993	0.976248	NA	0	2.71382	0	2.63413	0	0
ath-miR831-3p	1.63239	AT3G12190	2.5	0	-0.337543	0.418586	NA	0	7.23684	0	0.878042	0	0
ath-miR831-3p	1.63239	AT3G15050	2.5	IQ-domain 10	0.29633	0.619944	NA	2.21384	2.71382	1.26125	5.26825	2.02619	1.70189
ath-miR5595a	1.55756	AT2G23570	1	methyl esterase 19	-0.348626	0.432904	NA	1.10692	5.42763	0	1.75608	0	0
ath-miR5595a	1.55756	AT2G23580	2.5	methyl esterase 4	-0.435594	0.36811	NA	1.10692	1.80921	1.26125	0	0	0.850946
ath-miR5995b	1.55601	AT2G23570	1	methyl esterase 19	-0.348626	0.432904	NA	1.10692	5.42763	0	1.75608	0	0
ath-miR5995b	1.55601	AT2G23580	2.5	methyl esterase 4	-0.435594	0.36811	NA	1.10692	1.80921	1.26125	0	0	0.850946
ath-miR408-5p	1.40294	AT4G03950	2.5	Nucleotide/sugar transporter family protein	-0.17412	0.728324	NA	0	4.52303	0	2.63413	0	0
ath-miR160c-5p	-1.09994	AT1G77850	0.5	auxin response factor 17	0.412676	0.0272321	0.0712595	115.12	95.8882	92.0713	138.731	130.689	135.3
ath-miR160b	-1.2942	AT1G77850	0.5	auxin response factor 17	0.412676	0.0272321	0.0712595	115.12	95.8882	92.0713	138.731	130.689	135.3
ath-miR160a-5p	-1.31084	AT1G77850	0.5	auxin response factor 17	0.412676	0.0272321	0.0712595	115.12	95.8882	92.0713	138.731	130.689	135.3
ath-miR160c-5p	-1.09994	AT4G30080	1.5	auxin response factor 16	-0.472473	0.0288502	0.0747829	117.333	85.0329	98.3775	60.5849	83.0738	69.7776
ath-miR160b	-1.2942	AT4G30080	1.5	auxin response factor 16	-0.472473	0.0288502	0.0747829	117.333	85.0329	98.3775	60.5849	83.0738	69.7776
ath-miR160a-5p	-1.31084	AT4G30080	1.5	auxin response factor 16	-0.472473	0.0288502	0.0747829	117.333	85.0329	98.3775	60.5849	83.0738	69.7776
ath-miR2933b	-1.79141	AT5G27440	1.5	0	0.90564	0.0331994	0.083693	9.96227	9.04605	8.82875	13.1706	16.2095	27.2303
ath-miR852	-1.06984	AT3G62980	2.5	F-box/RNI-like superfamily protein	-0.302703	0.0337149	0.0847763	679.648	541.859	686.12	545.264	484.259	502.058
ath-miR863-3p	-1.11344	AT5G61570	2.5	Protein kinase superfamily protein	0.3181	0.0417968	0.101077	120.654	113.98	113.513	148.389	129.676	154.872
ath-miR858a	-1.83905	AT3G11440	1.5	myb domain protein 65	-0.61807	0.0490345	0.11504	40.956	47.9441	41.6213	41.268	17.2226	22.9755
ath-miR164a	-2.18656	AT4G39400	2.5	Leucine-rich receptor-like protein kinase family protein	-0.321541	0.0542461	0.124962	896.605	687.5	882.875	558.435	754.756	642.464
ath-miR2933b	-1.79141	AT1G42990	2.5	basic region/leucine zipper motif 60	0.247947	0.0746088	0.160515	249.057	191.776	211.89	256.388	246.182	268.899
ath-miR846-3p	-1.40896	AT2G42270	2.5	U5 small nuclear ribonucleoprotein helicase	-0.438901	0.0882494	0.182758	112.906	142.023	127.386	99.2187	75.9821	101.263
ath-miR159b-3p	-1.11538	AT5G55020	2.5	myb domain protein 120	-0.93151	0.118684	0.230081	6.64152	7.23684	2.5225	4.39021	1.0131	0
ath-miR159a	-1.34855	AT5G55020	2.5	myb domain protein 120	-0.93151	0.118684	0.230081	6.64152	7.23684	2.5225	4.39021	1.0131	0
ath-miR858a	-1.83905	AT5G55020	2.5	myb domain protein 120	-0.93151	0.118684	0.230081	6.64152	7.23684	2.5225	4.39021	1.0131	0
ath-miR171c-3p	-1.57405	AT3G60630	1.5	GRAS family transcription factor	0.278746	0.124674	0.238924	201.459	170.97	194.233	218.632	245.169	222.948
ath-miR858a	-1.83905	AT3G61250	2.5	myb domain protein 17	0.511601	0.170209	0.30183	19.9245	25.3289	15.135	33.3656	23.3012	32.3359
ath-miR394a	-1.92706	AT1G27340	1	Galactose oxidase/kelch repeat superfamily protein	0.215844	0.209052	0.352384	162.717	141.118	151.35	167.706	186.41	173.593
ath-miR858a	-1.83905	AT5G26660	2.5	myb domain protein 86	-0.540963	0.212494	0.356638	13.283	24.4243	13.8738	17.5608	8.10476	7.65851
ath-miR172d-3p	-2.23218	AT3G47360	2	hydroxysteroid dehydrogenase 3	-0.52277	0.216593	0.36151	18.8176	14.4737	11.3513	15.8048	8.10476	5.10568
ath-miR398a-5p	-1.74697	AT5G06120	2	ARM repeat superfamily protein	-0.150666	0.222342	0.368232	225.812	206.25	244.683	204.584	196.54	202.525
ath-miR391-5p	-1.60503	AT4G29900	2.5	autoinhibited Ca(2+)-ATPase 10	-0.184322	0.272866	0.426382	297.761	285.855	288.826	260.778	220.855	279.961
ath-miR858a	-1.83905	AT2G47460	2	myb domain protein 12	0.645765	0.277847	0.431931	4.42768	9.04605	0	14.0487	7.09167	6.80757
ath-miR846-3p	-1.40896	AT1G33790	1.5	jacalin lectin family protein	0.382149	0.281504	0.435902	14.3899	31.6612	17.6575	19.3169	33.4321	34.0378
ath-miR166f	-1.29417	AT4G03250	2.5	Homeodomain-like superfamily protein	-0.249302	0.304737	0.460663	86.3397	57.8947	51.7113	57.9508	48.6286	56.1624
ath-miR166a-3p	-1.75574	AT4G03250	2.5	Homeodomain-like superfamily protein	-0.249302	0.304737	0.460663	86.3397	57.8947	51.7113	57.9508	48.6286	56.1624
ath-miR166c	-1.77602	AT4G03250	2.5	Homeodomain-like superfamily protein	-0.249302	0.304737	0.460663	86.3397	57.8947	51.7113	57.9508	48.6286	56.1624
ath-miR172d-3p	-2.23218	AT5G65790	2	myb domain protein 68	-0.605593	0.313089	0.469536	2.21384	9.95066	3.78375	2.63413	2.02619	1.70189
ath-miR159b-3p	-1.11538	AT2G21600	2.5	endoplasmatic reticulum retrieval protein 1B	-0.147191	0.357806	0.515795	245.736	169.161	273.691	204.584	198.567	210.184
ath-miR159a	-1.34855	AT2G21600	2.5	endoplasmatic reticulum retrieval protein 1B	-0.147191	0.357806	0.515795	245.736	169.161	273.691	204.584	198.567	210.184
ath-miR163	-2.44691	AT5G38780	2.5	S-adenosyl-L-methionine-dependent methyltransferases superfamily protein	-0.41963	0.368518	0.527115	14.3899	11.7599	12.6125	14.9267	5.06548	6.80757
ath-miR858a	-1.83905	AT3G08500	1.5	myb domain protein 83	-0.507073	0.3764	0.53435	4.42768	9.04605	0	3.51217	1.0131	3.40378
ath-miR858a	-1.83905	AT3G62610	2	myb domain protein 11	0.526754	0.379461	0.537247	0	8.14145	0	7.02434	8.10476	2.55284
ath-miR863-3p	-1.11344	AT1G12310	2.5	Calcium-binding EF-hand family protein	-0.124681	0.424945	0.580497	350.893	293.997	321.619	254.632	295.824	330.167
ath-miR2933b	-1.79141	AT4G35380	2.5	SEC7-like guanine nucleotide exchange family protein	-0.403754	0.45967	0.611348	4.42768	20.8059	3.78375	7.90238	7.09167	5.10568
ath-miR163	-2.44691	AT5G37990	2.5	S-adenosyl-L-methionine-dependent methyltransferases superfamily protein	-0.428557	0.471934	0.622067	1.10692	5.42763	8.82875	3.51217	4.05238	1.70189
ath-miR172d-3p	-2.23218	AT2G32770	2.5	purple acid phosphatase 13	-0.322572	0.489724	0.637978	6.64152	17.1875	15.135	11.4145	6.07857	11.9132
ath-miR852	-1.06984	AT5G56650	2.5	IAA-leucine resistant (ILR)-like 1	0.142656	0.505957	0.652328	100.73	73.273	71.8913	103.609	82.0607	85.0946
ath-miR172d-3p	-2.23218	AT5G60120	0.5	target of early activation tagged (EAT) 2	-0.109481	0.511639	0.656706	122.868	93.1743	99.6388	103.609	89.1524	97.0078
ath-miR164a	-2.18656	AT5G53950	1	NAC (No Apical Meristem) domain transcriptional regulator superfamily protein	-0.36171	0.539718	0.680292	1.10692	13.5691	2.5225	7.02434	3.03929	1.70189
ath-miR5648-5p	-1.69729	AT5G62430	2.5	cycling DOF factor 1	0.114288	0.545438	0.684764	404.026	298.52	363.24	492.582	315.073	339.527
ath-miR163	-2.44691	AT1G66690	2	S-adenosyl-L-methionine-dependent methyltransferases superfamily protein	0.343768	0.55134	0.689191	2.21384	6.33224	1.26125	3.51217	6.07857	5.10568
ath-miR846-3p	-1.40896	AT1G60110	2.5	Mannose-binding lectin superfamily protein	0.354327	0.551671	0.689446	2.21384	1.80921	0	3.51217	2.02619	1.70189
ath-miR781a	-1.05821	AT5G08770	2.5	0	-0.237406	0.55346	0.691115	28.7799	24.4243	12.6125	24.5852	19.2488	11.0623
ath-miR781b	-1.08268	AT5G08770	2.5	0	-0.237406	0.55346	0.691115	28.7799	24.4243	12.6125	24.5852	19.2488	11.0623
ath-miR858a	-1.83905	AT4G05100	2.5	myb domain protein 74	0.317173	0.569834	0.704616	4.42768	4.52303	2.5225	9.65846	4.05238	2.55284
ath-miR846-3p	-1.40896	AT5G49850	1	Mannose-binding lectin superfamily protein	-0.322202	0.576618	0.709575	2.21384	12.6645	3.78375	7.02434	2.02619	4.25473
ath-miR846-3p	-1.40896	AT5G49850	1.5	Mannose-binding lectin superfamily protein	-0.322202	0.576618	0.709575	2.21384	12.6645	3.78375	7.02434	2.02619	4.25473
ath-miR159b-3p	-1.11538	AT4G26930	2	myb domain protein 97	-0.26324	0.653777	0.770402	3.32076	12.6645	0	5.26825	2.02619	3.40378
ath-miR159a	-1.34855	AT4G26930	2	myb domain protein 97	-0.26324	0.653777	0.770402	3.32076	12.6645	0	5.26825	2.02619	3.40378
ath-miR164a	-2.18656	AT3G15170	1	NAC (No Apical Meristem) domain transcriptional regulator superfamily protein	0.267946	0.655628	0.771998	1.10692	10.8553	0	10.5365	4.05238	2.55284
ath-miR172d-3p	-2.23218	AT3G54990	1.5	Integrase-type DNA-binding superfamily protein	0.130188	0.669645	0.782277	52.0252	48.8487	36.5763	71.1214	30.3929	49.3549
ath-miR164a	-2.18656	AT5G61430	0.5	NAC domain containing protein 100	-0.228268	0.689844	0.797341	6.64152	6.33224	8.82875	11.4145	2.02619	3.40378
ath-miR159b-3p	-1.11538	AT5G06100	2.5	myb domain protein 33	-0.0805718	0.705773	0.809229	85.2328	80.5099	83.2425	95.7066	67.8774	69.7776
ath-miR319c	-1.27587	AT5G06100	1.5	myb domain protein 33	-0.0805718	0.705773	0.809229	85.2328	80.5099	83.2425	95.7066	67.8774	69.7776
ath-miR159a	-1.34855	AT5G06100	2.5	myb domain protein 33	-0.0805718	0.705773	0.809229	85.2328	80.5099	83.2425	95.7066	67.8774	69.7776
ath-miR319a	-1.81374	AT5G06100	1.5	myb domain protein 33	-0.0805718	0.705773	0.809229	85.2328	80.5099	83.2425	95.7066	67.8774	69.7776
ath-miR319b	-2.52885	AT5G06100	1.5	myb domain protein 33	-0.0805718	0.705773	0.809229	85.2328	80.5099	83.2425	95.7066	67.8774	69.7776
ath-miR5648-5p	-1.69729	AT3G60920	2.5	0	-0.210773	0.725968	0.823658	2.21384	19.9013	1.26125	14.9267	1.0131	1.70189
ath-miR852	-1.06984	AT5G56660	2.5	IAA-leucine resistant (ILR)-like 2	0.0681893	0.733985	0.829035	88.5535	74.1776	61.8013	72.8775	82.0607	80.8399
ath-miR398a-5p	-1.74697	AT1G15520	2.5	pleiotropic drug resistance 12	0.123756	0.750544	0.841237	43.1698	49.7533	25.225	28.9754	68.8905	33.1869
ath-miR395f	-1.23577	AT2G28780	1.5	0	-0.126481	0.796659	0.87321	21.0315	13.5691	5.045	14.9267	13.1702	7.65851
ath-miR395d	-1.65773	AT2G28780	1.5	0	-0.126481	0.796659	0.87321	21.0315	13.5691	5.045	14.9267	13.1702	7.65851
ath-miR395a	-2.68671	AT2G28780	1.5	0	-0.126481	0.796659	0.87321	21.0315	13.5691	5.045	14.9267	13.1702	7.65851
ath-miR319c	-1.27587	AT3G66658	2.5	aldehyde dehydrogenase 22A1	-0.0340862	0.848775	0.908682	118.44	99.5066	97.1163	89.5603	97.2571	119.132
ath-miR319a	-1.81374	AT3G66658	2.5	aldehyde dehydrogenase 22A1	-0.0340862	0.848775	0.908682	118.44	99.5066	97.1163	89.5603	97.2571	119.132
ath-miR319b	-2.52885	AT3G66658	2.5	aldehyde dehydrogenase 22A1	-0.0340862	0.848775	0.908682	118.44	99.5066	97.1163	89.5603	97.2571	119.132
ath-miR858a	-1.83905	AT3G49690	2.5	myb domain protein 84	-0.0970944	0.870488	0.923025	2.21384	5.42763	1.26125	0.878042	3.03929	4.25473
ath-miR164a	-2.18656	AT5G07680	0.5	NAC domain containing protein 80	0.090741	0.87391	0.924934	3.32076	8.14145	1.26125	2.63413	6.07857	5.95662
ath-miR2933b	-1.79141	AT1G11680	2.5	CYTOCHROME P450 51G1	-0.0161715	0.886175	0.932561	402.919	311.184	344.321	321.363	377.884	342.08
ath-miR395f	-1.23577	AT5G43780	2	Pseudouridine synthase/archaeosine transglycosylase-like family protein	-0.0210715	0.918759	0.952928	233.56	174.589	175.314	189.657	182.357	199.972
ath-miR395d	-1.65773	AT5G43780	1.5	Pseudouridine synthase/archaeosine transglycosylase-like family protein	-0.0210715	0.918759	0.952928	233.56	174.589	175.314	189.657	182.357	199.972
ath-miR395a	-2.68671	AT5G43780	1.5	Pseudouridine synthase/archaeosine transglycosylase-like family protein	-0.0210715	0.918759	0.952928	233.56	174.589	175.314	189.657	182.357	199.972
ath-miR159b-3p	-1.11538	AT2G32460	2	myb domain protein 101	-0.571097	0.199974	NA	2.21384	8.14145	0	0	0	0
ath-miR159b-3p	-1.11538	AT3G60460	2	myb-like HTH transcriptional regulator family protein	-0.567322	0.264823	NA	1.10692	5.42763	0	0.878042	0	0
ath-miR159b-3p	-1.11538	AT2G26950	2	myb domain protein 104	-0.281334	0.538806	NA	0	5.42763	1.26125	2.63413	0	0
ath-miR159b-3p	-1.11538	AT4G27330	2.5	sporocyteless (SPL)	0.132693	0.737116	NA	0	0.904605	0	2.63413	0	0
ath-miR395f	-1.23577	AT1G50930	2.5	0	-0.0129993	0.976248	NA	0	2.71382	0	2.63413	0	0
ath-miR319c	-1.27587	AT2G26950	1.5	myb domain protein 104	-0.281334	0.538806	NA	0	5.42763	1.26125	2.63413	0	0
ath-miR159a	-1.34855	AT2G32460	2	myb domain protein 101	-0.571097	0.199974	NA	2.21384	8.14145	0	0	0	0
ath-miR159a	-1.34855	AT3G60460	2	myb-like HTH transcriptional regulator family protein	-0.567322	0.264823	NA	1.10692	5.42763	0	0.878042	0	0
ath-miR159a	-1.34855	AT2G26950	2	myb domain protein 104	-0.281334	0.538806	NA	0	5.42763	1.26125	2.63413	0	0
ath-miR159a	-1.34855	AT4G27330	2.5	sporocyteless (SPL)	0.132693	0.737116	NA	0	0.904605	0	2.63413	0	0
ath-miR5020b	-1.3582	AT5G56700	2.5	FBD / Leucine Rich Repeat domains containing protein	0.119507	0.840214	NA	0	8.14145	0	5.26825	4.05238	0.850946
ath-miR846-3p	-1.40896	AT1G61230	0	Mannose-binding lectin superfamily protein	-0.042875	0.935958	NA	1.10692	1.80921	0	1.75608	0	0.850946
ath-miR846-3p	-1.40896	AT1G61230	0.5	Mannose-binding lectin superfamily protein	-0.042875	0.935958	NA	1.10692	1.80921	0	1.75608	0	0.850946
ath-miR846-3p	-1.40896	AT1G52110	1	Mannose-binding lectin superfamily protein	-0.760748	0.17767	NA	1.10692	16.2829	1.26125	4.39021	0	0
ath-miR846-3p	-1.40896	AT1G52110	1.5	Mannose-binding lectin superfamily protein	-0.760748	0.17767	NA	1.10692	16.2829	1.26125	4.39021	0	0
ath-miR846-3p	-1.40896	AT1G52130	1.5	Mannose-binding lectin superfamily protein	0.011958	0.982986	NA	0	5.42763	1.26125	4.39021	0	2.55284
ath-miR846-3p	-1.40896	AT1G57570	1.5	Mannose-binding lectin superfamily protein	-0.718364	0.182313	NA	0	11.7599	0	0.878042	0	0
ath-miR846-3p	-1.40896	AT2G25980	1.5	Mannose-binding lectin superfamily protein	-0.158449	0.775766	NA	0	6.33224	0	4.39021	0	0
ath-miR846-3p	-1.40896	AT5G49870	1.5	Mannose-binding lectin superfamily protein	-0.471564	0.405003	NA	0	7.23684	2.5225	3.51217	0	0
ath-miR846-3p	-1.40896	AT1G52050	2.5	Mannose-binding lectin superfamily protein	-0.0173009	0.971453	NA	0	1.80921	0	1.75608	0	0
ath-miR846-3p	-1.40896	AT1G52070	2.5	Mannose-binding lectin superfamily protein	-0.0941968	0.730442	NA	0	2.71382	0	0.878042	0	0
ath-miR846-3p	-1.40896	AT1G52060	2.5	Mannose-binding lectin superfamily protein	-0.260468	0.567153	NA	3.32076	1.80921	0	1.75608	0	0
ath-miR846-3p	-1.40896	AT5G28520	2.5	Mannose-binding lectin superfamily protein	-0.348983	0.496735	NA	0	6.33224	0	1.75608	0	0
ath-miR846-3p	-1.40896	AT5G38550	2.5	Mannose-binding lectin superfamily protein	-0.516428	0.390869	NA	0	4.52303	3.78375	0.878042	2.02619	0.850946
ath-miR846-3p	-1.40896	AT5G38540	2.5	Mannose-binding lectin superfamily protein	-0.685303	0.217095	NA	1.10692	11.7599	0	2.63413	0	0
ath-miR165a-3p	-1.42959	AT1G41820	2.5	0	-0.333751	0.387296	NA	0	7.23684	0	0	0	0
ath-miR171c-3p	-1.57405	AT3G47170	1.5	HXXXD-type acyl-transferase family protein	-0.37428	0.436444	NA	0	8.14145	0	1.75608	0	0
ath-miR391-5p	-1.60503	AT1G50990	2	Protein kinase protein with tetratricopeptide repeat domain	-0.0869106	0.751559	NA	0	5.42763	0	0	0	0
ath-miR395d	-1.65773	AT1G50930	2	0	-0.0129993	0.976248	NA	0	2.71382	0	2.63413	0	0
ath-miR5648-5p	-1.69729	AT1G68880	1.5	basic leucine-zipper 8	-0.0612847	0.856968	NA	0	3.61842	0	2.63413	0	0
ath-miR5648-5p	-1.69729	AT4G15270	2.5	glucosyltransferase-related	-0.30826	0.539178	NA	0	0.904605	1.26125	0	0	0
ath-miR2933b	-1.79141	AT1G49330	2	hydroxyproline-rich glycoprotein family protein	0.090493	0.851418	NA	0	3.61842	0	5.26825	0	0
ath-miR2933b	-1.79141	AT5G53520	2.5	oligopeptide transporter 8	-0.437741	0.449472	NA	0	9.95066	1.26125	2.63413	2.02619	0.850946
ath-miR319a	-1.81374	AT2G26950	1.5	myb domain protein 104	-0.281334	0.538806	NA	0	5.42763	1.26125	2.63413	0	0
ath-miR858a	-1.83905	AT2G26950	1	myb domain protein 104	-0.281334	0.538806	NA	0	5.42763	1.26125	2.63413	0	0
ath-miR858a	-1.83905	AT5G35550	1.5	Duplicated homeodomain-like superfamily protein	-0.223078	0.519042	NA	0	4.52303	0	0.878042	0	0
ath-miR858a	-1.83905	AT5G14340	1.5	myb domain protein 40	0.112294	0.799962	NA	0	0	0	0.878042	0	0
ath-miR858a	-1.83905	AT1G79180	2	myb domain protein 63	-0.360588	0.549279	NA	3.32076	5.42763	1.26125	3.51217	2.02619	0.850946
ath-miR858a	-1.83905	AT4G12350	2	myb domain protein 42	-0.21076	0.724027	NA	1.10692	2.71382	0	2.63413	0	0
ath-miR858a	-1.83905	AT3G24310	2	myb domain protein 305	0.083193	0.878929	NA	1.10692	5.42763	0	7.02434	0	0.850946
ath-miR858a	-1.83905	AT1G34670	2.5	myb domain protein 93	-0.850244	0.134741	NA	1.10692	6.33224	1.26125	0	1.0131	0
ath-miR858a	-1.83905	AT2G26960	2.5	myb domain protein 81	-0.100527	0.821511	NA	1.10692	2.71382	0	0.878042	0	1.70189
ath-miR858a	-1.83905	AT5G23000	2.5	myb domain protein 37	0.0195995	0.972159	NA	1.10692	6.33224	0	7.02434	0	0.850946
ath-miR858a	-1.83905	AT5G52260	2.5	myb domain protein 19	-0.208286	0.573094	NA	0	5.42763	0	0.878042	0	0
ath-miR858a	-1.83905	AT4G22680	2.5	myb domain protein 85	-0.354928	0.525434	NA	2.21384	6.33224	0	3.51217	0	0
ath-miR861-3p	-1.96032	AT1G15680	2.5	F-box family protein	-0.0385181	0.94024	NA	1.10692	0.904605	0	1.75608	0	0
ath-miR165b	-2.1522	AT1G41820	2.5	0	-0.333751	0.387296	NA	0	7.23684	0	0	0	0
ath-miR164a	-2.18656	AT3G12977	1.5	NAC (No Apical Meristem) domain transcriptional regulator superfamily protein	-0.791162	0.180574	NA	0	10.8553	3.78375	0.878042	1.0131	2.55284
ath-miR164a	-2.18656	AT1G10530	2.5	0	-0.841198	0.161035	NA	2.21384	9.04605	3.78375	4.39021	1.0131	0
ath-miR164a	-2.18656	AT1G56225	2.5	#N/A	0.262338	0.628798	NA	2.21384	0	0	4.39021	0	0
ath-miR163	-2.44691	AT5G38100	1	S-adenosyl-L-methionine-dependent methyltransferases superfamily protein	-0.0563428	0.925387	NA	1.10692	1.80921	5.045	7.02434	0	0
ath-miR163	-2.44691	AT3G44840	1.5	S-adenosyl-L-methionine-dependent methyltransferases superfamily protein	-0.53482	0.194307	NA	0	7.23684	1.26125	0.878042	0	0
ath-miR163	-2.44691	AT1G66720	2.5	S-adenosyl-L-methionine-dependent methyltransferases superfamily protein	-0.071492	0.868748	NA	0	2.71382	0	1.75608	0	0
ath-miR163	-2.44691	AT2G12480	2.5	serine carboxypeptidase-like 43	-0.96215	0.105394	NA	3.32076	7.23684	2.5225	1.75608	0	0.850946
ath-miR163	-2.44691	AT1G17000	2.5	trehalose-phosphatase/synthase 3	-0.194159	0.673437	NA	0	4.52303	0	1.75608	0	0
ath-miR319b	-2.52885	AT2G26950	1.5	myb domain protein 104	-0.281334	0.538806	NA	0	5.42763	1.26125	2.63413	0	0
ath-miR395a	-2.68671	AT1G50930	2	0	-0.0129993	0.976248	NA	0	2.71382	0	2.63413	0	0

## Sheet: Table S8.
Table S8: List of miRNA-targeted ncRNAs predicted using psRNATarget. The sub-tables depict all predicted ncRNA targets of DE miRNAs at the three time points. A stringent expectation value of 2.5 was used to filter the targets. N/A = No significant fold change
DE miRNAs and their predicted non-coding RNA targets at 3 h time point
miRNA	miRNA log2FC	target	expectation	description	mRNA log2FC	p value	q value	Control 3 h replicate 1	Control 3 h replicate 2	Control 3 h replicate 3	Cold 3 h replicate 1	Cold 3 h replicate 2	Cold 3 h replicate 3
ath-miR172c	-2.28118	AT3G08845	0.5	lncRNA	-0.428936	0.297051	NA	1.19339	0	6.3347	0	0	2.07254
ath-miR447b	1.33625	AT5G05905	2	lncRNA	-0.00205212	0.993747	NA	0	0	0.904957	0	0.941001	0
ath-miR5653	1.19439	AT1G06633	2	lncRNA	0.0691698	0.8276	NA	0	0	0.904957	0	0.941001	1.03627
DE miRNAs and their predicted non-coding RNA targets at 6 h time point
miRNA	miRNA log2FC	target	expectation	description	mRNA log2FC	p value	q value	Control 6 h replicate 1	Control 6 h replicate 2	Control 6 h replicate 3	Cold 6 h replicate 1	Cold 6 h replicate 2	Cold 6 h replicate 3
ath-miR8180	-1.11353	AT3G08825	1	lncRNA	0	1	NA	0	0	0	0	0	0
ath-miR447b	-4.80773	AT5G05905	2	lncRNA	0	2	NA	0	0	0	0	0	0
ath-miR5653	-1.25014	AT1G06633	2	lncRNA	0	3	NA	0	0	0	0	0	0
DE miRNAs and their predicted non-coding RNA targets at 2 d time point
miRNA	miRNA log2FC	target	expectation	description	mRNA log2FC	p value	q value	Control 2 d replicate 1	Control 2 d replicate 2	Control 2 d replicate 3	Cold 2 d replicate 1	Cold 2 d replicate 2	Cold 2 d replicate 3
ath-miR172d-3p	-2.23218	AT3G08845	0.5	lncRNA	-0.378415	0.355537	NA	1.10692	1.80921	1.26125	0	0	0
ath-miR5648-5p	-1.69729	AT1G79529	1.5	other RNA	-0.0430797	0.896381	0.939508	43.1698	55.1809	27.7475	50.9264	32.419	39.1435
ath-miR863-3p	-1.11344	AT4G13495	1.5	other RNA	-1.21507	4.73e-15	1.18e-13	2072.15	1913.24	2121.42	900.871	741.586	936.891
ath-miR863-3p	-1.11344	AT4G13495	1.5	other RNA	-1.21507	4.73e-15	1.18e-13	2072.15	1913.24	2121.42	900.871	741.586	936.891
ath-miR5020b	-1.3582	AT2G26882	2	other RNA	-0.146069	0.67482	NA	0	5.42763	0	2.63413	0	0
ath-miR863-3p	-1.11344	AT4G07535	2	lncRNA	0	1	NA	0	0	0	0	0	0
ath-miR5648-5p	-1.69729	AT4G04425	2.5	NAT	0.197563	0.64045	0.759925	9.96227	18.9967	20.18	27.2193	11.144	18.7208
ath-miR158a-5p	3.20323	AT2G08255	2.5	lncRNA	-0.0499324	0.920457	NA	1.10692	0.904605	0	0.878042	0	0.850946
ath-miR840-3p	1.03476	AT5G61455	2.5	U2.7; snRNA	-0.684592	0.23933	0.388373	75.2705	47.0395	26.4863	4.39021	47.6155	19.5718
ath-miR845a	1.3688	AT3G03995	2.5	lncRNA	-0.155343	0.553008	NA	0	2.71382	0	0	0	0
ath-miR850	1.25283	AT2G08250	2.5	lncRNA	0.0849183	0.758855	NA	0	0	0	0	0	1.70189
ath-miR862-5p	1.34078	AT5G40275	2.5	other RNA	-0.690158	NA	NA	0	12.6645	0	0.878042	0	0
