# Supplementary material for: Identification of small RNAs during cold acclimation in Arabidopsis thaliana
Source: BMC Plant Biol. 2020 Jun 29;20:298. doi: 10.1186/s12870-020-02511-3 (PMC7325139; doi:10.1186/s12870-020-02511-3)
Supplement: Supplementary file 5 — Additional file 5 Table S11: List of 54 targets of differentially expressed miRNAs from all the four subgroups found to be consistently present at all the three time points. The Venn diagram depicts all targets of differentially expressed miRNAs observed after 3 h, 6 h and 2 d. [file 12870_2020_2511_MOESM5_ESM.xlsx]

## Sheet: Table S11.
Table S11: List of 54 targets of differentially expressed miRNAs from all the four subgroups found to be consistently present at all the three time points. The Venn diagram depicts all targets of differentially expressed miRNAs observed after 3 h, 6 h and 2 d
miRNAs regulating the Targets
3 h	6 h	2 d	miRNA targets	description
ath-miR159c	ath-miR159c	ath-miR159b-3p	AT2G34010	verprolin
		ath-miR159a
ath-miR159c	ath-miR159c	ath-miR159b-3p	AT4G37770	1-amino-cyclopropane-1-carboxylate synthase 8
		ath-miR159a
ath-miR319b	ath-miR319b	ath-miR319c	AT3G66658	aldehyde dehydrogenase 22A1
		ath-miR319a
		ath-miR319b
ath-miR319b	ath-miR319b	ath-miR319c	AT1G48090	calcium-dependent lipid-binding family protein
		ath-miR319a
		ath-miR319b
ath-miR156f-5p	ath-miR156e	ath-miR156f-5p	AT5G03140	Concanavalin A-like lectin protein kinase family protein
ath-miR169a-5p	ath-miR169h	ath-miR169h	AT5G42120	Concanavalin A-like lectin protein kinase family protein
		ath-miR169n
ath-miR156f-5p	ath-miR156e	ath-miR156f-5p	AT4G24270	EMBRYO DEFECTIVE 140
	ath-miR156d-5p
ath-miR159c	ath-miR159c	ath-miR159b-3p	AT2G21600	endoplasmatic reticulum retrieval protein 1B
		ath-miR159a
ath-miR156f-5p	ath-miR156e	ath-miR156f-5p	AT3G17330	evolutionarily conserved C-terminal region 6
	ath-miR156d-5p
ath-miR156f-5p	ath-miR156e	ath-miR156f-5p	AT3G06250	FAR1-related sequence 7
	ath-miR156d-5p
ath-miR157b-3p	ath-miR157a-3p	ath-miR157b-3p	AT1G55660	FBD, F-box and Leucine Rich Repeat domains containing protein
		ath-miR157a-3p
ath-miR408-5p	ath-miR408-5p	ath-miR408-5p	AT1G67480	Galactose oxidase/kelch repeat superfamily protein
ath-miR408-5p	ath-miR408-5p	ath-miR408-5p	AT5G42150	Glutathione S-transferase family protein
ath-miR156f-5p	ath-miR156e	ath-miR156f-5p	AT3G51910	heat shock transcription factor A7A
	ath-miR156d-5p
ath-miR166f	ath-miR166c	ath-miR166d	AT1G30490	Homeobox-leucine zipper family protein / lipid-binding START domain-containing protein
	ath-miR166g	ath-miR166b-3p
	ath-miR165b	ath-miR166f
	ath-miR166a-3p	ath-miR165a-3p
	ath-miR165a-3p	ath-miR166a-3p
		ath-miR166c
		ath-miR165b
ath-miR166f	ath-miR166c	ath-miR166d	AT2G34710	Homeobox-leucine zipper family protein / lipid-binding START domain-containing protein
	ath-miR166g	ath-miR166b-3p
	ath-miR165b	ath-miR166f
	ath-miR166a-3p	ath-miR165a-3p
	ath-miR165a-3p	ath-miR166a-3p
	ath-miR157b-5p	ath-miR166c
		ath-miR165b
ath-miR166f	ath-miR166c	ath-miR166d	AT4G03250	Homeodomain-like superfamily protein
	ath-miR166g	ath-miR166b-3p
	ath-miR166a-3p	ath-miR166f
		ath-miR166a-3p
		ath-miR166c
ath-miR159c	ath-miR159c	ath-miR159b-3p	AT5G27395	Mitochondrial inner membrane translocase complex, subunit Tim44-related protein
		ath-miR159a
		ath-miR158a-5p
ath-miR159c	ath-miR159c	ath-miR159b-3p	AT2G32460	myb domain protein 101
		ath-miR159a
ath-miR159c	ath-miR858a	ath-miR159b-3p	AT2G26950	myb domain protein 104
ath-miR319b	ath-miR319b	ath-miR319c
	ath-miR159c	ath-miR159a
		ath-miR319a
		ath-miR858a
		ath-miR319b
ath-miR159c	ath-miR858a	ath-miR159b-3p	AT5G55020	myb domain protein 120
	ath-miR159c	ath-miR159a
		ath-miR858a
ath-miR159c	ath-miR319b	ath-miR159b-3p	AT5G06100	myb domain protein 33
ath-miR319b	ath-miR159c	ath-miR319c
		ath-miR159a
		ath-miR319a
		ath-miR319b
ath-miR159c	ath-miR159c	ath-miR159b-3p	AT4G26930	myb domain protein 97
		ath-miR159a
ath-miR159c	ath-miR159c	ath-miR159b-3p	AT3G60460	myb-like HTH transcriptional regulator family protein
		ath-miR159a
ath-miR169a-5p	ath-miR169h	ath-miR169h	AT5G12840	nuclear factor Y, subunit A1
		ath-miR169n
ath-miR169a-5p	ath-miR169h	ath-miR169h	AT5G06510	nuclear factor Y, subunit A10
		ath-miR169n
		ath-miR169f-5p
ath-miR169a-5p	ath-miR169h	ath-miR169h	AT3G05690	nuclear factor Y, subunit A2
		ath-miR169n
		ath-miR169f-5p
ath-miR169a-5p	ath-miR169h	ath-miR169h	AT1G72830	nuclear factor Y, subunit A3
		ath-miR169n
ath-miR169a-5p	ath-miR169h	ath-miR169h	AT1G54160	nuclear factor Y, subunit A5
		ath-miR169n
ath-miR169a-5p	ath-miR169h	ath-miR169h	AT3G14020	nuclear factor Y, subunit A6
		ath-miR169n
		ath-miR169f-5p
ath-miR169a-5p	ath-miR169h	ath-miR169h	AT1G17590	nuclear factor Y, subunit A8
		ath-miR169n
ath-miR169a-5p	ath-miR169h	ath-miR169h	AT3G20910	nuclear factor Y, subunit A9
		ath-miR169n
ath-miR408-5p	ath-miR408-5p	ath-miR408-5p	AT4G03950	Nucleotide/sugar transporter family protein
ath-miR408-5p	ath-miR408-5p	ath-miR408-5p	AT4G02940	oxidoreductase, 2OG-Fe(II) oxygenase family protein
ath-miR157b-3p	ath-miR157a-3p	ath-miR157b-3p	AT2G43710	Plant stearoyl-acyl-carrier-protein desaturase family protein
		ath-miR157a-3p
ath-miR156f-5p	ath-miR156e	ath-miR156f-5p	AT3G28690	Protein kinase superfamily protein
	ath-miR156d-5p
ath-miR157b-3p	ath-miR157a-3p	ath-miR157b-3p	AT2G44220	Protein of Unknown Function (DUF239)
		ath-miR157a-3p
ath-miR156f-5p	ath-miR156e	ath-miR156f-5p	AT1G71400	receptor like protein 12
	ath-miR156d-5p
ath-miR159c	ath-miR159c	ath-miR159b-3p	AT4G27330	sporocyteless (SPL)
		ath-miR159a
ath-miR156f-5p	ath-miR157b-5p	ath-miR156f-5p	AT1G27370	squamosa promoter binding protein-like 10
ath-miR157b-5p	ath-miR156e
	ath-miR156d-5p
ath-miR156f-5p	ath-miR157b-5p	ath-miR156f-5p	AT3G57920	squamosa promoter binding protein-like 15
ath-miR157b-5p	ath-miR156e
	ath-miR156d-5p
ath-miR156f-5p	ath-miR157b-5p	ath-miR156f-5p	AT5G43270	squamosa promoter binding protein-like 2
ath-miR157b-5p	ath-miR156e
	ath-miR156d-5p
ath-miR156f-5p	ath-miR156e	ath-miR156f-5p	AT2G33810	squamosa promoter binding protein-like 3
	ath-miR156d-5p
ath-miR156f-5p	ath-miR157b-5p	ath-miR156f-5p	AT1G53160	squamosa promoter binding protein-like 4
ath-miR157b-5p	ath-miR156e
	ath-miR156d-5p
ath-miR156f-5p	ath-miR157b-5p	ath-miR156f-5p	AT3G15270	squamosa promoter binding protein-like 5
ath-miR157b-5p	ath-miR156e
	ath-miR156d-5p
ath-miR156f-5p	ath-miR157b-5p	ath-miR156f-5p	AT2G42200	squamosa promoter binding protein-like 9
ath-miR157b-5p	ath-miR156e
	ath-miR156d-5p
ath-miR156f-5p	ath-miR157b-5p	ath-miR156f-5p	AT1G69170	Squamosa promoter-binding protein-like (SBP domain) transcription factor family protein
ath-miR157b-5p	ath-miR156e
	ath-miR156d-5p
ath-miR156f-5p	ath-miR157b-5p	ath-miR156f-5p	AT5G50570	Squamosa promoter-binding protein-like (SBP domain) transcription factor family protein
ath-miR157b-5p	ath-miR156e
	ath-miR156d-5p
ath-miR156f-5p	ath-miR157b-5p	ath-miR156f-5p	AT5G50670	Squamosa promoter-binding protein-like (SBP domain) transcription factor family protein
ath-miR157b-5p	ath-miR156e
	ath-miR156d-5p
ath-miR156f-5p	ath-miR157b-5p	ath-miR156f-5p	AT1G27360	squamosa promoter-like 11
ath-miR157b-5p	ath-miR156e
	ath-miR156d-5p
ath-miR319b	ath-miR319b	ath-miR319c	AT2G31070	TCP domain protein 10
		ath-miR319a
		ath-miR319b
ath-miR319b	ath-miR319b	ath-miR319c	AT3G15030	TCP family transcription factor 4
		ath-miR319a
		ath-miR319b
ath-miR319b	ath-miR319b	ath-miR319c	AT4G18390	TEOSINTE BRANCHED 1, cycloidea and PCF transcription factor 2
		ath-miR319a
		ath-miR319b
ath-miR319b	ath-miR319b	ath-miR319c	AT1G30210	TEOSINTE BRANCHED 1, cycloidea, and PCF family 24
		ath-miR319a
		ath-miR319b
