# Supplementary material for: Identification of small RNAs during cold acclimation in Arabidopsis thaliana
Source: BMC Plant Biol. 2020 Jun 29;20:298. doi: 10.1186/s12870-020-02511-3 (PMC7325139; doi:10.1186/s12870-020-02511-3)
Supplement: Supplementary file 7 — Additional file 7. The data file that can be accessed using free software GEPHI available at https://gephi.org/ comprising of Data S1: Gene regulatory network in cold acclimation, Data S2: Cold responsive network of the differentially expressed miRNAs. [file 12870_2020_2511_MOESM7_ESM.xml]

<?xml version="1.0" encoding="UTF-8"?><graphml xmlns="http://graphml.graphdrawing.org/xmlns">
<key attr.name="label" attr.type="string" for="node" id="label"/>
<key attr.name="Edge Label" attr.type="string" for="edge" id="edgelabel"/>
<key attr.name="weight" attr.type="double" for="edge" id="weight"/>
<key attr.name="r" attr.type="int" for="node" id="r"/>
<key attr.name="g" attr.type="int" for="node" id="g"/>
<key attr.name="b" attr.type="int" for="node" id="b"/>
<key attr.name="x" attr.type="float" for="node" id="x"/>
<key attr.name="y" attr.type="float" for="node" id="y"/>
<key attr.name="size" attr.type="float" for="node" id="size"/>
<key attr.name="mapman.nr" attr.type="string" for="node" id="mapman.nr"/>
<key attr.name="mapman.name" attr.type="string" for="node" id="mapman.name"/>
<key attr.name="go.nr" attr.type="string" for="node" id="go.nr"/>
<key attr.name="go.name" attr.type="string" for="node" id="go.name"/>
<key attr.name="uniprot" attr.type="string" for="node" id="uniprot"/>
<key attr.name="synonyms" attr.type="string" for="node" id="synonyms"/>
<key attr.name="tair.type" attr.type="string" for="node" id="tair.type"/>
<key attr.name="tair.description" attr.type="string" for="node" id="tair.description"/>
<key attr.name="tair.localization" attr.type="string" for="node" id="tair.localization"/>
<key attr.name="cold_2d_log2fc" attr.type="double" for="node" id="cold_2d_log2fc"/>
<key attr.name="cold_2d_qvalue" attr.type="double" for="node" id="cold_2d_qvalue"/>
<key attr.name="cold_3h_log2fc" attr.type="double" for="node" id="cold_3h_log2fc"/>
<key attr.name="cold_3h_qvalue" attr.type="double" for="node" id="cold_3h_qvalue"/>
<key attr.name="cold_6h_log2fc" attr.type="double" for="node" id="cold_6h_log2fc"/>
<key attr.name="cold_6h_qvalue" attr.type="double" for="node" id="cold_6h_qvalue"/>
<key attr.name="label_copy" attr.type="string" for="node" id="label_copy"/>
<key attr.name="modularity_class" attr.type="int" for="node" id="modularity_class"/>
<key attr.name="sourcemodule" attr.type="int" for="edge" id="sourcemodule"/>
<key attr.name="targetmodule" attr.type="int" for="edge" id="targetmodule"/>
<graph edgedefault="directed">
<node id="AT5G55930">
<data key="label">OPT1</data>
<data key="mapman.nr">34.13</data>
<data key="mapman.name">transport.peptides and oligopeptides</data>
<data key="go.nr">0055085;0035673;0016020;0015031;0005887</data>
<data key="go.name">transmembrane transport;oligopeptide transmembrane transporter activity;membrane;protein transport;integral component of plasma membrane</data>
<data key="uniprot">ATOPT1;Q9FG72;OPT1</data>
<data key="synonyms">OPT1</data>
<data key="tair.type">protein_coding</data>
<data key="tair.description">Oligopeptide transporter 1</data>
<data key="tair.localization">Unknown</data>
<data key="cold_2d_log2fc">-1.37815</data>
<data key="cold_2d_qvalue">1.8E-5</data>
<data key="cold_3h_log2fc">0.071308</data>
<data key="cold_3h_qvalue">0.924046</data>
<data key="cold_6h_log2fc">0.061438</data>
<data key="cold_6h_qvalue">0.9038</data>
<data key="label_copy">Target</data>
<data key="modularity_class">14</data>
<data key="size">10.141701</data>
<data key="r">194</data>
<data key="g">194</data>
<data key="b">194</data>
<data key="x">-190.97644</data>
<data key="y">160.23766</data>
</node>
<node id="AT3G60730">
<data key="label">PME36</data>
<data key="mapman.nr">10.8.99</data>
<data key="mapman.name">cell wall.pectinesterases.misc</data>
<data key="go.nr">0071944;0046910;0045490;0045330;0042545;0030599;0005618;0005576;0004857</data>
<data key="go.name">cell periphery;pectinesterase inhibitor activity;pectin catabolic process;aspartyl esterase activity;cell wall modification;pectinesterase activity;cell wall;extracellular region;enzyme inhibitor activity</data>
<data key="uniprot">Q84R10</data>
<data key="synonyms">PME36</data>
<data key="tair.type">protein_coding</data>
<data key="tair.description">Pectinesterase</data>
<data key="tair.localization">Extracellular</data>
<data key="cold_2d_log2fc">-0.304607</data>
<data key="cold_2d_qvalue">0.733403</data>
<data key="cold_3h_log2fc">0.225386</data>
<data key="cold_3h_qvalue">0.87885</data>
<data key="cold_6h_log2fc">-1.104816</data>
<data key="cold_6h_qvalue">0.177104</data>
<data key="label_copy">Target</data>
<data key="modularity_class">8</data>
<data key="size">10.647774</data>
<data key="r">194</data>
<data key="g">194</data>
<data key="b">194</data>
<data key="x">-987.7248</data>
<data key="y">-367.45975</data>
</node>
<node id="AT3G20910">
<data key="label">NFYA9</data>
<data key="mapman.nr">27.3.14</data>
<data key="mapman.name">RNA.regulation of transcription.CCAAT box binding factor family, HAP2</data>
<data key="go.nr">0055046;0048316;0045892;0016602;0010262;0009793;0009555;0006355;0006351;0003700;0003677</data>
<data key="go.name">microgametogenesis;seed development;negative regulation of transcription, DNA-templated;CCAAT-binding factor complex;somatic embryogenesis;embryo development ending in seed dormancy;pollen development;regulation of transcription, DNA-templated;transcription, DNA-templated;transcription factor activity, sequence-specific DNA binding;DNA binding</data>
<data key="uniprot">NF-YA9;Q945M9</data>
<data key="synonyms">NFYA9</data>
<data key="tair.type">protein_coding</data>
<data key="tair.description">Nuclear transcription factor Y subunit A-9</data>
<data key="tair.localization">Nucleus</data>
<data key="cold_2d_log2fc">0.261405</data>
<data key="cold_2d_qvalue">0.513707</data>
<data key="cold_3h_log2fc">-0.174486</data>
<data key="cold_3h_qvalue">0.797074</data>
<data key="cold_6h_log2fc">-0.499706</data>
<data key="cold_6h_qvalue">0.243653</data>
<data key="label_copy">Target</data>
<data key="modularity_class">8</data>
<data key="size">10.870445</data>
<data key="r">194</data>
<data key="g">194</data>
<data key="b">194</data>
<data key="x">-1403.1793</data>
<data key="y">-240.12813</data>
</node>
<node id="AT5G12840">
<data key="label">NFYA1</data>
<data key="mapman.nr">27.3.14</data>
<data key="mapman.name">RNA.regulation of transcription.CCAAT box binding factor family, HAP2</data>
<data key="go.nr">0055046;0048510;0048316;0016602;0010262;0009793;0006355;0006351;0003700;0003677</data>
<data key="go.name">microgametogenesis;regulation of timing of transition from vegetative to reproductive phase;seed development;CCAAT-binding factor complex;somatic embryogenesis;embryo development ending in seed dormancy;regulation of transcription, DNA-templated;transcription, DNA-templated;transcription factor activity, sequence-specific DNA binding;DNA binding</data>
<data key="uniprot">ATHAP2A;Q9LXV5;NF-YA1;EMB2220;HAP2A</data>
<data key="synonyms">NFYA1</data>
<data key="tair.type">protein_coding</data>
<data key="tair.description">Nuclear transcription factor Y subunit A-1</data>
<data key="tair.localization">Nucleus</data>
<data key="cold_2d_log2fc">-0.485596</data>
<data key="cold_2d_qvalue">0.028031</data>
<data key="cold_3h_log2fc">-0.20347</data>
<data key="cold_3h_qvalue">0.57641</data>
<data key="cold_6h_log2fc">-0.234023</data>
<data key="cold_6h_qvalue">0.409432</data>
<data key="label_copy">Target</data>
<data key="modularity_class">8</data>
<data key="size">10.910932</data>
<data key="r">194</data>
<data key="g">194</data>
<data key="b">194</data>
<data key="x">-1471.772</data>
<data key="y">-279.0212</data>
</node>
<node id="AT1G62590">
<data key="mapman.nr">35.1.5</data>
<data key="mapman.name">not assigned.no ontology.pentatricopeptide (PPR) repeat-containing protein</data>
<data key="go.nr">0005515;0004016</data>
<data key="go.name">protein binding;adenylate cyclase activity</data>
<data key="uniprot">Q9SXD8</data>
<data key="tair.type">protein_coding</data>
<data key="tair.description">Pentatricopeptide repeat-containing protein At1g62590</data>
<data key="tair.localization">Mitochondrion</data>
<data key="cold_2d_log2fc">0.045909</data>
<data key="cold_2d_qvalue">0.925353</data>
<data key="cold_3h_log2fc">-0.507301</data>
<data key="cold_3h_qvalue">0.326991</data>
<data key="cold_6h_log2fc">-0.363761</data>
<data key="cold_6h_qvalue">0.433832</data>
<data key="label_copy">Target</data>
<data key="modularity_class">10</data>
<data key="size">11.639676</data>
<data key="r">194</data>
<data key="g">194</data>
<data key="b">194</data>
<data key="x">-642.3035</data>
<data key="y">479.2665</data>
</node>
<node id="AT1G63400">
<data key="mapman.nr">35.1.5</data>
<data key="mapman.name">not assigned.no ontology.pentatricopeptide (PPR) repeat-containing protein</data>
<data key="go.nr">5515</data>
<data key="go.name">protein binding</data>
<data key="uniprot">Q9SH26</data>
<data key="tair.type">protein_coding</data>
<data key="tair.description">Pentatricopeptide repeat-containing protein At1g63400</data>
<data key="tair.localization">Mitochondrion</data>
<data key="cold_2d_log2fc">-0.358491</data>
<data key="cold_2d_qvalue">0.48547</data>
<data key="cold_3h_log2fc">-0.71081</data>
<data key="cold_3h_qvalue">0.252916</data>
<data key="cold_6h_log2fc">-0.294406</data>
<data key="cold_6h_qvalue">0.633082</data>
<data key="label_copy">Target</data>
<data key="modularity_class">10</data>
<data key="size">10.870445</data>
<data key="r">194</data>
<data key="g">194</data>
<data key="b">194</data>
<data key="x">-665.24603</data>
<data key="y">220.8405</data>
</node>
<node id="AT1G59980">
<data key="label">ATJ39</data>
<data key="mapman.nr">20.2.1</data>
<data key="mapman.name">stress.abiotic.heat</data>
<data key="go.nr">16020</data>
<data key="go.name">membrane</data>
<data key="uniprot">Q6XL73;ARL2;ATDJC39</data>
<data key="synonyms">ATJ39</data>
<data key="tair.type">protein_coding</data>
<data key="tair.description">Chaperone protein dnaJ 39</data>
<data key="tair.localization">Nucleus</data>
<data key="cold_2d_log2fc">-0.584062</data>
<data key="cold_2d_qvalue">0.099699</data>
<data key="cold_3h_log2fc">-0.312135</data>
<data key="cold_3h_qvalue">0.58038</data>
<data key="cold_6h_log2fc">-0.812588</data>
<data key="cold_6h_qvalue">0.033778</data>
<data key="label_copy">Target</data>
<data key="modularity_class">1</data>
<data key="size">10.080972</data>
<data key="r">194</data>
<data key="g">194</data>
<data key="b">194</data>
<data key="x">7.0973916</data>
<data key="y">691.29846</data>
</node>
<node id="AT4G30080">
<data key="label">ARF16</data>
<data key="mapman.nr">27.3.4</data>
<data key="mapman.name">RNA.regulation of transcription.auxin response transcription factor family (ARF)</data>
<data key="go.nr">0051301;0048829;0035198;0009734;0009733;0009725;0007389;0006355;0006351;0005634;0005515;0003700;0003677</data>
<data key="go.name">cell division;root cap development;miRNA binding;auxin-activated signaling pathway;response to auxin;response to hormone;pattern specification process;regulation of transcription, DNA-templated;transcription, DNA-templated;nucleus;protein binding;transcription factor activity, sequence-specific DNA binding;DNA binding</data>
<data key="uniprot">ARF16;Q93YR9</data>
<data key="synonyms">ARF16</data>
<data key="tair.type">protein_coding</data>
<data key="tair.description">Auxin response factor 16</data>
<data key="tair.localization">Nucleus</data>
<data key="cold_2d_log2fc">-0.654753</data>
<data key="cold_2d_qvalue">0.002574</data>
<data key="cold_3h_log2fc">-0.635169</data>
<data key="cold_3h_qvalue">0.011708</data>
<data key="cold_6h_log2fc">-0.554504</data>
<data key="cold_6h_qvalue">0.023705</data>
<data key="label_copy">TF</data>
<data key="modularity_class">14</data>
<data key="size">11.295547</data>
<data key="r">255</data>
<data key="g">127</data>
<data key="b">14</data>
<data key="x">684.2584</data>
<data key="y">-560.55853</data>
</node>
<node id="AT5G07010">
<data key="label">SOT15</data>
<data key="mapman.nr">11.8</data>
<data key="mapman.name">lipid metabolism.exotics (steroids, squalene etc)</data>
<data key="go.nr">0080131;0009753;0009694;0008146;0005737</data>
<data key="go.name">hydroxyjasmonate sulfotransferase activity;response to jasmonic acid;jasmonic acid metabolic process;sulfotransferase activity;cytoplasm</data>
<data key="uniprot">Q8L5A7;ATST2A;ST2A</data>
<data key="synonyms">SOT15</data>
<data key="tair.type">protein_coding</data>
<data key="tair.description">Cytosolic sulfotransferase 15</data>
<data key="tair.localization">Chloroplast</data>
<data key="cold_2d_log2fc">-1.500428</data>
<data key="cold_2d_qvalue">0.002149</data>
<data key="cold_3h_log2fc">-0.768828</data>
<data key="cold_3h_qvalue">0.272866</data>
<data key="cold_6h_log2fc">-0.11939</data>
<data key="cold_6h_qvalue">0.874817</data>
<data key="label_copy">Target</data>
<data key="modularity_class">8</data>
<data key="size">10.48583</data>
<data key="r">194</data>
<data key="g">194</data>
<data key="b">194</data>
<data key="x">-1241.3135</data>
<data key="y">-427.4374</data>
</node>
<node id="AT5G13240">
<data key="mapman.nr">27.3.99</data>
<data key="mapman.name">RNA.regulation of transcription.unclassified</data>
<data key="go.nr">0070217;0016480;0006351;0005737;0005634;0000994</data>
<data key="go.name">transcription factor TFIIIB complex assembly;negative regulation of transcription from RNA polymerase III promoter;transcription, DNA-templated;cytoplasm;nucleus;RNA polymerase III core binding</data>
<data key="uniprot">Q8RXT1</data>
<data key="tair.type">protein_coding</data>
<data key="tair.description">transcription regulators</data>
<data key="tair.localization">Nucleus</data>
<data key="cold_2d_log2fc">-0.133102</data>
<data key="cold_2d_qvalue">0.51765</data>
<data key="cold_3h_log2fc">-0.606914</data>
<data key="cold_3h_qvalue">9.65E-4</data>
<data key="cold_6h_log2fc">-0.271509</data>
<data key="cold_6h_qvalue">0.191719</data>
<data key="label_copy">Target</data>
<data key="modularity_class">8</data>
<data key="size">10.364372</data>
<data key="r">194</data>
<data key="g">194</data>
<data key="b">194</data>
<data key="x">-1422.1509</data>
<data key="y">-376.37616</data>
</node>
<node id="AT3G06868">
<data key="uniprot">Q0WM46</data>
<data key="tair.type">protein_coding</data>
<data key="tair.description">Putative uncharacterized protein</data>
<data key="tair.localization">Nucleus</data>
<data key="cold_2d_log2fc">0.261086</data>
<data key="cold_2d_qvalue">0.573815</data>
<data key="cold_3h_log2fc">-0.425936</data>
<data key="cold_3h_qvalue">0.498834</data>
<data key="cold_6h_log2fc">-1.165529</data>
<data key="cold_6h_qvalue">0.009807</data>
<data key="label_copy">Target</data>
<data key="modularity_class">8</data>
<data key="size">10.789474</data>
<data key="r">194</data>
<data key="g">194</data>
<data key="b">194</data>
<data key="x">-768.8874</data>
<data key="y">-262.1522</data>
</node>
<node id="AT2G45730">
<data key="mapman.nr">29.2.3</data>
<data key="mapman.name">protein.synthesis.initiation</data>
<data key="go.nr">0031515;0030488;0003743</data>
<data key="go.name">tRNA (m1A) methyltransferase complex;tRNA methylation;translation initiation factor activity</data>
<data key="uniprot">O80846</data>
<data key="tair.type">protein_coding</data>
<data key="tair.description">Eukaryotic initiation factor 3 gamma subunit family protein</data>
<data key="tair.localization">Nucleus</data>
<data key="cold_2d_log2fc">0.85181</data>
<data key="cold_2d_qvalue">3.0E-6</data>
<data key="cold_3h_log2fc">-0.062213</data>
<data key="cold_3h_qvalue">0.885856</data>
<data key="cold_6h_log2fc">0.527746</data>
<data key="cold_6h_qvalue">0.011517</data>
<data key="label_copy">Target</data>
<data key="modularity_class">8</data>
<data key="size">10.607287</data>
<data key="r">194</data>
<data key="g">194</data>
<data key="b">194</data>
<data key="x">937.2329</data>
<data key="y">-834.6676</data>
</node>
<node id="AT4G16155">
<data key="label">LPD2</data>
<data key="mapman.nr">11.1.31</data>
<data key="mapman.name">lipid metabolism.FA synthesis and FA elongation.pyruvate DH</data>
<data key="go.nr">0055114;0050660;0046685;0045454;0016668;0016491;0009941;0009570;0009507;0004148</data>
<data key="go.name">oxidation-reduction process;flavin adenine dinucleotide binding;response to arsenic-containing substance;cell redox homeostasis;oxidoreductase activity, acting on a sulfur group of donors, NAD(P) as acceptor;oxidoreductase activity;chloroplast envelope;chloroplast stroma;chloroplast;dihydrolipoyl dehydrogenase activity</data>
<data key="uniprot">F4JLP5</data>
<data key="synonyms">LPD2</data>
<data key="tair.type">protein_coding</data>
<data key="tair.description">Dihydrolipoyl dehydrogenase 2, chloroplastic</data>
<data key="tair.localization">Mitochondrion</data>
<data key="cold_2d_log2fc">-0.617787</data>
<data key="cold_2d_qvalue">4.46E-4</data>
<data key="cold_3h_log2fc">-0.029967</data>
<data key="cold_3h_qvalue">0.944362</data>
<data key="cold_6h_log2fc">0.111394</data>
<data key="cold_6h_qvalue">0.665218</data>
<data key="label_copy">Target</data>
<data key="modularity_class">8</data>
<data key="size">11.174089</data>
<data key="r">194</data>
<data key="g">194</data>
<data key="b">194</data>
<data key="x">-865.54584</data>
<data key="y">-94.63202</data>
</node>
<node id="AT2G38820">
<data key="uniprot">F4ITY1;Q9SIH9</data>
<data key="tair.type">protein_coding</data>
<data key="tair.description">Protein of unknown function (DUF506)</data>
<data key="tair.localization">Nucleus</data>
<data key="cold_2d_log2fc">-1.992731</data>
<data key="cold_2d_qvalue">0.0</data>
<data key="cold_3h_log2fc">-1.631234</data>
<data key="cold_3h_qvalue">0.0</data>
<data key="cold_6h_log2fc">-3.005963</data>
<data key="cold_6h_qvalue">0.0</data>
<data key="label_copy">Target</data>
<data key="modularity_class">8</data>
<data key="size">10.445344</data>
<data key="r">194</data>
<data key="g">194</data>
<data key="b">194</data>
<data key="x">-740.2737</data>
<data key="y">-200.72041</data>
</node>
<node id="AT1G01240">
<data key="mapman.nr">35.2</data>
<data key="mapman.name">not assigned.unknown</data>
<data key="go.nr">16021</data>
<data key="go.name">integral component of membrane</data>
<data key="uniprot">Q9LNJ7</data>
<data key="tair.type">protein_coding</data>
<data key="tair.description">At1g01240/F6F3_11</data>
<data key="tair.localization">Mitochondrion</data>
<data key="cold_2d_log2fc">-2.548873</data>
<data key="cold_2d_qvalue">0.0</data>
<data key="cold_3h_log2fc">-0.695506</data>
<data key="cold_3h_qvalue">0.040895</data>
<data key="cold_6h_log2fc">-1.135713</data>
<data key="cold_6h_qvalue">7.1E-5</data>
<data key="label_copy">Target</data>
<data key="modularity_class">8</data>
<data key="size">10.62753</data>
<data key="r">194</data>
<data key="g">194</data>
<data key="b">194</data>
<data key="x">-703.6282</data>
<data key="y">-390.6582</data>
</node>
<node id="AT5G66050">
<data key="mapman.nr">35.2</data>
<data key="mapman.name">not assigned.unknown</data>
<data key="go.nr">0005515;0004518</data>
<data key="go.name">protein binding;nuclease activity</data>
<data key="uniprot">Q8GWL4;F4JZ19</data>
<data key="tair.type">protein_coding</data>
<data key="tair.description">Putative uncharacterized protein At5g66050</data>
<data key="tair.localization">Unknown</data>
<data key="cold_2d_log2fc">-0.123118</data>
<data key="cold_2d_qvalue">0.715366</data>
<data key="cold_3h_log2fc">0.255881</data>
<data key="cold_3h_qvalue">0.549909</data>
<data key="cold_6h_log2fc">0.19185</data>
<data key="cold_6h_qvalue">0.595538</data>
<data key="label_copy">Target</data>
<data key="modularity_class">14</data>
<data key="size">10.465587</data>
<data key="r">194</data>
<data key="g">194</data>
<data key="b">194</data>
<data key="x">68.75362</data>
<data key="y">-266.14832</data>
</node>
<node id="AT1G75690">
<data key="label">LQY1</data>
<data key="mapman.nr">29.6</data>
<data key="mapman.name">protein.folding</data>
<data key="go.nr">0051082;0046872;0031072;0016021;0010206;0009570;0009535;0009534;0009507;0003756</data>
<data key="go.name">unfolded protein binding;metal ion binding;heat shock protein binding;integral component of membrane;photosystem II repair;chloroplast stroma;chloroplast thylakoid membrane;chloroplast thylakoid;chloroplast;protein disulfide isomerase activity</data>
<data key="uniprot">Q8GSJ6</data>
<data key="synonyms">LQY1</data>
<data key="tair.type">protein_coding</data>
<data key="tair.description">Protein disulfide-isomerase LQY1, chloroplastic</data>
<data key="tair.localization">Chloroplast</data>
<data key="cold_2d_log2fc">-0.623702</data>
<data key="cold_2d_qvalue">0.006307</data>
<data key="cold_3h_log2fc">-0.166147</data>
<data key="cold_3h_qvalue">0.690913</data>
<data key="cold_6h_log2fc">-0.202272</data>
<data key="cold_6h_qvalue">0.508034</data>
<data key="label_copy">Target</data>
<data key="modularity_class">8</data>
<data key="size">10.607287</data>
<data key="r">194</data>
<data key="g">194</data>
<data key="b">194</data>
<data key="x">-1388.8821</data>
<data key="y">-557.1153</data>
</node>
<node id="AT4G34490">
<data key="label">ATCAP1</data>
<data key="mapman.nr">28.99</data>
<data key="mapman.name">DNA.unspecified</data>
<data key="go.nr">0045761;0030864;0030036;0009826;0008179;0008154;0007165;0007163;0007010;0005829;0003779;0000902</data>
<data key="go.name">regulation of adenylate cyclase activity;cortical actin cytoskeleton;actin cytoskeleton organization;unidimensional cell growth;adenylate cyclase binding;actin polymerization or depolymerization;signal transduction;establishment or maintenance of cell polarity;cytoskeleton organization;cytosol;actin binding;cell morphogenesis</data>
<data key="uniprot">O65902;ATCAP1;CAP1;CAP 1</data>
<data key="synonyms">ATCAP1</data>
<data key="tair.type">protein_coding</data>
<data key="tair.description">cyclase associated protein 1</data>
<data key="tair.localization">Cell membrane</data>
<data key="cold_2d_log2fc">-0.498422</data>
<data key="cold_2d_qvalue">2.05E-4</data>
<data key="cold_3h_log2fc">-0.19838</data>
<data key="cold_3h_qvalue">0.33511</data>
<data key="cold_6h_log2fc">-0.066683</data>
<data key="cold_6h_qvalue">0.744863</data>
<data key="label_copy">Target</data>
<data key="modularity_class">8</data>
<data key="size">10.546558</data>
<data key="r">194</data>
<data key="g">194</data>
<data key="b">194</data>
<data key="x">-1300.605</data>
<data key="y">-275.4761</data>
</node>
<node id="AT5G65140">
<data key="label">TPPJ</data>
<data key="mapman.nr">3.2.2</data>
<data key="mapman.name">minor CHO metabolism.trehalose.TPP</data>
<data key="go.nr">0046686;0005992;0005730;0005634;0004805;0003824</data>
<data key="go.name">response to cadmium ion;trehalose biosynthetic process;nucleolus;nucleus;trehalose-phosphatase activity;catalytic activity</data>
<data key="uniprot">Q5HZ05;TPPJ;B3H457</data>
<data key="synonyms">TPPJ</data>
<data key="tair.type">protein_coding</data>
<data key="tair.description">Probable trehalose-phosphate phosphatase J</data>
<data key="tair.localization">Cytoplasm</data>
<data key="cold_2d_log2fc">0.157852</data>
<data key="cold_2d_qvalue">0.682866</data>
<data key="cold_3h_log2fc">0.889086</data>
<data key="cold_3h_qvalue">0.007106</data>
<data key="cold_6h_log2fc">1.106031</data>
<data key="cold_6h_qvalue">1.98E-4</data>
<data key="label_copy">Target</data>
<data key="modularity_class">8</data>
<data key="size">10.870445</data>
<data key="r">194</data>
<data key="g">194</data>
<data key="b">194</data>
<data key="x">-948.57355</data>
<data key="y">-322.7375</data>
</node>
<node id="AT3G25905">
<data key="label">CLE27</data>
<data key="mapman.nr">33.99</data>
<data key="mapman.name">development.unspecified</data>
<data key="go.nr">0045168;0007275;0005615</data>
<data key="go.name">cell-cell signaling involved in cell fate commitment;multicellular organismal development;extracellular space</data>
<data key="uniprot">Q9LUA1;CLE27</data>
<data key="synonyms">CLE27</data>
<data key="tair.type">protein_coding</data>
<data key="tair.description">CLE27</data>
<data key="tair.localization">Mitochondrion</data>
<data key="cold_2d_log2fc">0.553212</data>
<data key="cold_2d_qvalue">0.332728</data>
<data key="cold_3h_log2fc">0.195023</data>
<data key="cold_3h_qvalue">0.857461</data>
<data key="cold_6h_log2fc">-0.448424</data>
<data key="cold_6h_qvalue">0.539821</data>
<data key="label_copy">Target</data>
<data key="modularity_class">9</data>
<data key="size">10.384615</data>
<data key="r">194</data>
<data key="g">194</data>
<data key="b">194</data>
<data key="x">-1270.1627</data>
<data key="y">-340.30853</data>
</node>
<node id="AT4G10730">
<data key="mapman.nr">29.4</data>
<data key="mapman.name">protein.postranslational modification</data>
<data key="go.nr">0006468;0005886;0005737;0005524;0004702;0004672</data>
<data key="go.name">protein phosphorylation;plasma membrane;cytoplasm;ATP binding;receptor signaling protein serine/threonine kinase activity;protein kinase activity</data>
<data key="uniprot">F4JMF4</data>
<data key="tair.type">protein_coding</data>
<data key="tair.description">Putative serine/threonine protein kinase</data>
<data key="tair.localization">Unknown</data>
<data key="cold_2d_log2fc">-0.282892</data>
<data key="cold_2d_qvalue">0.168017</data>
<data key="cold_3h_log2fc">-0.191242</data>
<data key="cold_3h_qvalue">0.54015</data>
<data key="cold_6h_log2fc">-0.309214</data>
<data key="cold_6h_qvalue">0.181502</data>
<data key="label_copy">Target</data>
<data key="modularity_class">8</data>
<data key="size">10.506073</data>
<data key="r">194</data>
<data key="g">194</data>
<data key="b">194</data>
<data key="x">-1303.338</data>
<data key="y">-594.5494</data>
</node>
<node id="AT1G30300">
<data key="mapman.nr">35.1</data>
<data key="mapman.name">not assigned.no ontology</data>
<data key="uniprot">Q6NNG9</data>
<data key="tair.type">protein_coding</data>
<data key="tair.description">At1g30300</data>
<data key="tair.localization">Nucleus</data>
<data key="cold_2d_log2fc">0.056277</data>
<data key="cold_2d_qvalue">0.886973</data>
<data key="cold_3h_log2fc">0.093193</data>
<data key="cold_3h_qvalue">0.878084</data>
<data key="cold_6h_log2fc">0.165037</data>
<data key="cold_6h_qvalue">0.684458</data>
<data key="label_copy">Target</data>
<data key="modularity_class">8</data>
<data key="size">10.769231</data>
<data key="r">194</data>
<data key="g">194</data>
<data key="b">194</data>
<data key="x">-953.3992</data>
<data key="y">-286.85953</data>
</node>
<node id="AT4G29430">
<data key="label">RPS15AE</data>
<data key="mapman.nr">29.2.1.2.1.515</data>
<data key="mapman.name">protein.synthesis.ribosomal protein.eukaryotic.40S subunit.S15A</data>
<data key="go.nr">0022627;0022626;0006412;0005840;0005773;0005739;0003735</data>
<data key="go.name">cytosolic small ribosomal subunit;cytosolic ribosome;translation;ribosome;vacuole;mitochondrion;structural constituent of ribosome</data>
<data key="uniprot">Q9M0E0;rps15ae</data>
<data key="synonyms">RPS15AE</data>
<data key="tair.type">protein_coding</data>
<data key="tair.description">Rps15ae</data>
<data key="tair.localization">Chloroplast</data>
<data key="cold_2d_log2fc">0.504031</data>
<data key="cold_2d_qvalue">0.132803</data>
<data key="cold_3h_log2fc">-0.111044</data>
<data key="cold_3h_qvalue">0.872202</data>
<data key="cold_6h_log2fc">0.089574</data>
<data key="cold_6h_qvalue">0.858372</data>
<data key="label_copy">Target</data>
<data key="modularity_class">8</data>
<data key="size">10.283401</data>
<data key="r">194</data>
<data key="g">194</data>
<data key="b">194</data>
<data key="x">-788.6478</data>
<data key="y">150.77913</data>
</node>
<node id="AT5G10280">
<data key="label">MYB92</data>
<data key="mapman.nr">27.3.25</data>
<data key="mapman.name">RNA.regulation of transcription.MYB domain transcription factor family</data>
<data key="go.nr">0009753;0009751;0003700;0003677</data>
<data key="go.name">response to jasmonic acid;response to salicylic acid;transcription factor activity, sequence-specific DNA binding;DNA binding</data>
<data key="uniprot">MYB92;ATMYB92;ATMYB64;Q9SBF3</data>
<data key="synonyms">MYB92</data>
<data key="tair.type">protein_coding</data>
<data key="tair.description">MYB transcription factor</data>
<data key="tair.localization">Nucleus</data>
<data key="cold_2d_log2fc">0.338494</data>
<data key="cold_2d_qvalue">0.684433</data>
<data key="cold_3h_log2fc">0.329914</data>
<data key="cold_3h_qvalue">0.800082</data>
<data key="cold_6h_log2fc">-1.017747</data>
<data key="cold_6h_qvalue">0.209915</data>
<data key="label_copy">TF</data>
<data key="modularity_class">0</data>
<data key="size">10.97166</data>
<data key="r">255</data>
<data key="g">127</data>
<data key="b">14</data>
<data key="x">-607.56213</data>
<data key="y">-240.89008</data>
</node>
<node id="AT5G55950">
<data key="mapman.nr">35.1</data>
<data key="mapman.name">not assigned.no ontology</data>
<data key="go.nr">0016021;0008643</data>
<data key="go.name">integral component of membrane;carbohydrate transport</data>
<data key="uniprot">Q9FG70</data>
<data key="tair.type">protein_coding</data>
<data key="tair.description">Nucleotide-sugar uncharacterized transporter 2</data>
<data key="tair.localization">Unknown</data>
<data key="cold_2d_log2fc">0.291804</data>
<data key="cold_2d_qvalue">0.628003</data>
<data key="cold_3h_log2fc">-0.095814</data>
<data key="cold_3h_qvalue">0.934999</data>
<data key="cold_6h_log2fc">-0.194109</data>
<data key="cold_6h_qvalue">0.791987</data>
<data key="label_copy">Target</data>
<data key="modularity_class">8</data>
<data key="size">10.48583</data>
<data key="r">194</data>
<data key="g">194</data>
<data key="b">194</data>
<data key="x">-1193.5536</data>
<data key="y">-458.56458</data>
</node>
<node id="AT2G45990">
<data key="go.nr">0060627;0035493;0009570;0009507;0005768;0000323;0000149</data>
<data key="go.name">regulation of vesicle-mediated transport;SNARE complex assembly;chloroplast stroma;chloroplast;endosome;lytic vacuole;SNARE binding</data>
<data key="uniprot">F4IH73;F4IH74;O82790</data>
<data key="tair.type">protein_coding</data>
<data key="tair.description">AT2G45990 protein</data>
<data key="tair.localization">Unknown</data>
<data key="cold_2d_log2fc">-0.239391</data>
<data key="cold_2d_qvalue">0.243618</data>
<data key="cold_3h_log2fc">-0.052255</data>
<data key="cold_3h_qvalue">0.898063</data>
<data key="cold_6h_log2fc">-0.058487</data>
<data key="cold_6h_qvalue">0.837765</data>
<data key="label_copy">Target</data>
<data key="modularity_class">12</data>
<data key="size">10.283401</data>
<data key="r">194</data>
<data key="g">194</data>
<data key="b">194</data>
<data key="x">-278.08</data>
<data key="y">-80.794304</data>
</node>
<node id="AT4G28660">
<data key="label">PSB28</data>
<data key="mapman.nr">1.1.1.2</data>
<data key="mapman.name">PS.lightreaction.photosystem II.PSII polypeptide subunits</data>
<data key="go.nr">0016020;0015979;0009654;0009535;0009523</data>
<data key="go.name">membrane;photosynthesis;photosystem II oxygen evolving complex;chloroplast thylakoid membrane;photosystem II</data>
<data key="uniprot">F4JM05;PSB28;Q8W0Y8</data>
<data key="synonyms">PSB28</data>
<data key="tair.type">protein_coding</data>
<data key="tair.description">Photosystem II reaction center Psb28 protein</data>
<data key="tair.localization">Chloroplast</data>
<data key="cold_2d_log2fc">-0.038721</data>
<data key="cold_2d_qvalue">0.903192</data>
<data key="cold_3h_log2fc">-0.026389</data>
<data key="cold_3h_qvalue">0.961258</data>
<data key="cold_6h_log2fc">0.154115</data>
<data key="cold_6h_qvalue">0.621006</data>
<data key="label_copy">Target</data>
<data key="modularity_class">8</data>
<data key="size">11.072874</data>
<data key="r">194</data>
<data key="g">194</data>
<data key="b">194</data>
<data key="x">-937.02423</data>
<data key="y">17.57346</data>
</node>
<node id="AT2G46970">
<data key="label">PIL1</data>
<data key="mapman.nr">27.3.6</data>
<data key="mapman.name">RNA.regulation of transcription.basic helix-loop-helix family (bHLH)</data>
<data key="go.nr">0046983;0009641;0006355;0006351;0005634;0003700;0003677</data>
<data key="go.name">protein dimerization activity;shade avoidance;regulation of transcription, DNA-templated;transcription, DNA-templated;nucleus;transcription factor activity, sequence-specific DNA binding;DNA binding</data>
<data key="uniprot">Q8L5W8;PIL1</data>
<data key="synonyms">PIL1</data>
<data key="tair.type">protein_coding</data>
<data key="tair.description">Transcription factor PIL1</data>
<data key="tair.localization">Nucleus</data>
<data key="cold_2d_log2fc">-0.913956</data>
<data key="cold_2d_qvalue">0.045154</data>
<data key="cold_3h_log2fc">0.124691</data>
<data key="cold_3h_qvalue">0.895005</data>
<data key="cold_6h_log2fc">0.375018</data>
<data key="cold_6h_qvalue">0.515602</data>
<data key="label_copy">Target</data>
<data key="modularity_class">14</data>
<data key="size">10.161943</data>
<data key="r">194</data>
<data key="g">194</data>
<data key="b">194</data>
<data key="x">-503.4938</data>
<data key="y">183.057</data>
</node>
<node id="AT2G28780">
<data key="go.nr">16021</data>
<data key="go.name">integral component of membrane</data>
<data key="uniprot">Q84W96</data>
<data key="tair.type">protein_coding</data>
<data key="tair.description">Putative uncharacterized protein At2g28780</data>
<data key="tair.localization">Cell membrane</data>
<data key="cold_2d_log2fc">0.390794</data>
<data key="cold_2d_qvalue">0.579042</data>
<data key="cold_3h_log2fc">0.713316</data>
<data key="cold_3h_qvalue">0.415338</data>
<data key="cold_6h_log2fc">-0.204794</data>
<data key="cold_6h_qvalue">0.815449</data>
<data key="label_copy">Target</data>
<data key="modularity_class">8</data>
<data key="size">10.809716</data>
<data key="r">194</data>
<data key="g">194</data>
<data key="b">194</data>
<data key="x">-964.4405</data>
<data key="y">-433.35577</data>
</node>
<node id="AT5G13630">
<data key="label">CHLH</data>
<data key="mapman.nr">19.1</data>
<data key="mapman.name">tetrapyrrole synthesis.magnesium chelatase</data>
<data key="go.nr">0016851;0015995;0015979;0010007;0009706;0009570;0009507;0009058;0005739;0005524</data>
<data key="go.name">magnesium chelatase activity;chlorophyll biosynthetic process;photosynthesis;magnesium chelatase complex;chloroplast inner membrane;chloroplast stroma;chloroplast;biosynthetic process;mitochondrion;ATP binding</data>
<data key="uniprot">CCH;GUN5;A8MR05;CHLH;CCH1;ABAR;Q9FNB0</data>
<data key="synonyms">CHLH</data>
<data key="tair.type">protein_coding</data>
<data key="tair.description">Magnesium-chelatase subunit ChlH, chloroplastic</data>
<data key="tair.localization">Chloroplast</data>
<data key="cold_2d_log2fc">-0.792568</data>
<data key="cold_2d_qvalue">4.0E-6</data>
<data key="cold_3h_log2fc">-0.089868</data>
<data key="cold_3h_qvalue">0.805383</data>
<data key="cold_6h_log2fc">-0.079169</data>
<data key="cold_6h_qvalue">0.76582</data>
<data key="label_copy">Target</data>
<data key="modularity_class">8</data>
<data key="size">10.48583</data>
<data key="r">194</data>
<data key="g">194</data>
<data key="b">194</data>
<data key="x">-1012.92084</data>
<data key="y">-611.45386</data>
</node>
<node id="AT3G05380">
<data key="label">ALY2</data>
<data key="mapman.nr">27.3.25</data>
<data key="mapman.name">RNA.regulation of transcription.MYB domain transcription factor family</data>
<data key="go.nr">0017053;0007049;0006351;0005634;0003677</data>
<data key="go.name">transcriptional repressor complex;cell cycle;transcription, DNA-templated;nucleus;DNA binding</data>
<data key="uniprot">ATALY2;ALY2;Q6A333</data>
<data key="synonyms">ALY2</data>
<data key="tair.type">protein_coding</data>
<data key="tair.description">DIRP ;Myb-like DNA-binding domain</data>
<data key="tair.localization">Nucleus</data>
<data key="cold_2d_log2fc">1.337653</data>
<data key="cold_2d_qvalue">0.0</data>
<data key="cold_3h_log2fc">0.70838</data>
<data key="cold_3h_qvalue">0.024501</data>
<data key="cold_6h_log2fc">0.602547</data>
<data key="cold_6h_qvalue">0.046351</data>
<data key="label_copy">Target</data>
<data key="modularity_class">8</data>
<data key="size">10.182186</data>
<data key="r">194</data>
<data key="g">194</data>
<data key="b">194</data>
<data key="x">-1046.92</data>
<data key="y">-488.24786</data>
</node>
<node id="AT5G54310">
<data key="label">AGD5</data>
<data key="mapman.nr">27.3.99</data>
<data key="mapman.name">RNA.regulation of transcription.unclassified</data>
<data key="go.nr">0090630;0046872;0010227;0005829;0005802;0005768;0005096</data>
<data key="go.name">activation of GTPase activity;metal ion binding;floral organ abscission;cytosol;trans-Golgi network;endosome;GTPase activator activity</data>
<data key="uniprot">Q9FL69;AGD5;NEV</data>
<data key="synonyms">AGD5</data>
<data key="tair.type">protein_coding</data>
<data key="tair.description">Nevershed</data>
<data key="tair.localization">Nucleus</data>
<data key="cold_2d_log2fc">0.280952</data>
<data key="cold_2d_qvalue">0.092471</data>
<data key="cold_3h_log2fc">0.267556</data>
<data key="cold_3h_qvalue">0.225169</data>
<data key="cold_6h_log2fc">0.636236</data>
<data key="cold_6h_qvalue">4.7E-5</data>
<data key="label_copy">Target</data>
<data key="modularity_class">0</data>
<data key="size">10.202429</data>
<data key="r">194</data>
<data key="g">194</data>
<data key="b">194</data>
<data key="x">-710.90753</data>
<data key="y">-79.60349</data>
</node>
<node id="AT1G79650">
<data key="label">RAD23</data>
<data key="mapman.nr">28.2</data>
<data key="mapman.name">DNA.repair</data>
<data key="go.nr">0070628;0043161;0031593;0006289;0005737;0005634;0005515;0003684</data>
<data key="go.name">proteasome binding;proteasome-mediated ubiquitin-dependent protein catabolic process;polyubiquitin binding;nucleotide-excision repair;cytoplasm;nucleus;protein binding;damaged DNA binding</data>
<data key="uniprot">F4IF85;RAD23;Q84L33;F4IF83;RAD23B</data>
<data key="synonyms">RAD23</data>
<data key="tair.type">protein_coding</data>
<data key="tair.description">Putative DNA repair protein RAD23-1</data>
<data key="tair.localization">Nucleus</data>
<data key="cold_2d_log2fc">0.770521</data>
<data key="cold_2d_qvalue">6.3E-5</data>
<data key="cold_3h_log2fc">0.244045</data>
<data key="cold_3h_qvalue">0.447333</data>
<data key="cold_6h_log2fc">0.322691</data>
<data key="cold_6h_qvalue">0.195912</data>
<data key="label_copy">Target</data>
<data key="modularity_class">8</data>
<data key="size">10.506073</data>
<data key="r">194</data>
<data key="g">194</data>
<data key="b">194</data>
<data key="x">-1240.2479</data>
<data key="y">35.083282</data>
</node>
<node id="AT4G34860">
<data key="label">INVB</data>
<data key="mapman.nr">2.2.1.3.1</data>
<data key="mapman.name">major CHO metabolism.degradation.sucrose.invertases.neutral</data>
<data key="go.nr">0033926;0005975;0005829;0004575;0003824</data>
<data key="go.name">glycopeptide alpha-N-acetylgalactosaminidase activity;carbohydrate metabolic process;cytosol;sucrose alpha-glucosidase activity;catalytic activity</data>
<data key="uniprot">Q9SW48</data>
<data key="synonyms">INVB</data>
<data key="tair.type">protein_coding</data>
<data key="tair.description">A/N-InvB</data>
<data key="tair.localization">Nucleus</data>
<data key="cold_2d_log2fc">0.02948</data>
<data key="cold_2d_qvalue">0.959251</data>
<data key="cold_3h_log2fc">0.694658</data>
<data key="cold_3h_qvalue">0.176566</data>
<data key="cold_6h_log2fc">0.494058</data>
<data key="cold_6h_qvalue">0.30604</data>
<data key="label_copy">Target</data>
<data key="modularity_class">10</data>
<data key="size">10.566802</data>
<data key="r">194</data>
<data key="g">194</data>
<data key="b">194</data>
<data key="x">-1270.7566</data>
<data key="y">-490.80426</data>
</node>
<node id="AT3G28007">
<data key="label">SWEET4</data>
<data key="mapman.nr">33.99</data>
<data key="mapman.name">development.unspecified</data>
<data key="go.nr">0051260;0051119;0016021;0008643;0005887;0005886</data>
<data key="go.name">protein homooligomerization;sugar transmembrane transporter activity;integral component of membrane;carbohydrate transport;integral component of plasma membrane;plasma membrane</data>
<data key="uniprot">SWEET4;Q944M5;AtSWEET4</data>
<data key="synonyms">SWEET4</data>
<data key="tair.type">protein_coding</data>
<data key="tair.description">Bidirectional sugar transporter SWEET4</data>
<data key="tair.localization">Cell membrane</data>
<data key="cold_2d_log2fc">2.437456</data>
<data key="cold_2d_qvalue">0.0</data>
<data key="cold_3h_log2fc">0.300202</data>
<data key="cold_3h_qvalue">0.701344</data>
<data key="cold_6h_log2fc">0.455762</data>
<data key="cold_6h_qvalue">0.410411</data>
<data key="label_copy">Target</data>
<data key="modularity_class">8</data>
<data key="size">10.242915</data>
<data key="r">194</data>
<data key="g">194</data>
<data key="b">194</data>
<data key="x">-634.04456</data>
<data key="y">-456.96103</data>
</node>
<node id="AT5G04410">
<data key="label">NAC078</data>
<data key="mapman.nr">33.99</data>
<data key="mapman.name">development.unspecified</data>
<data key="go.nr">0045893;0016021;0009962;0009644;0006355;0006351;0005737;0005634;0003700;0003677</data>
<data key="go.name">positive regulation of transcription, DNA-templated;integral component of membrane;regulation of flavonoid biosynthetic process;response to high light intensity;regulation of transcription, DNA-templated;transcription, DNA-templated;cytoplasm;nucleus;transcription factor activity, sequence-specific DNA binding;DNA binding</data>
<data key="uniprot">Q84K00;NAC2;anac078</data>
<data key="synonyms">NAC078</data>
<data key="tair.type">protein_coding</data>
<data key="tair.description">NAC domain-containing protein 78</data>
<data key="tair.localization">Nucleus</data>
<data key="cold_2d_log2fc">0.359168</data>
<data key="cold_2d_qvalue">0.026891</data>
<data key="cold_3h_log2fc">-0.078464</data>
<data key="cold_3h_qvalue">0.811144</data>
<data key="cold_6h_log2fc">0.17578</data>
<data key="cold_6h_qvalue">0.397577</data>
<data key="label_copy">TF</data>
<data key="modularity_class">8</data>
<data key="size">11.032389</data>
<data key="r">255</data>
<data key="g">127</data>
<data key="b">14</data>
<data key="x">-1073.2542</data>
<data key="y">-402.42188</data>
</node>
<node id="AT1G20225">
<data key="go.nr">0005829;0005773</data>
<data key="go.name">cytosol;vacuole</data>
<data key="tair.type">protein_coding</data>
<data key="tair.description">Putative uncharacterized protein At1g20220</data>
<data key="tair.localization">Unknown</data>
<data key="cold_2d_log2fc">-0.491371</data>
<data key="cold_2d_qvalue">0.005921</data>
<data key="cold_3h_log2fc">-0.372679</data>
<data key="cold_3h_qvalue">0.106998</data>
<data key="cold_6h_log2fc">-0.518434</data>
<data key="cold_6h_qvalue">0.007969</data>
<data key="label_copy">Target</data>
<data key="modularity_class">8</data>
<data key="size">10.34413</data>
<data key="r">194</data>
<data key="g">194</data>
<data key="b">194</data>
<data key="x">-965.6069</data>
<data key="y">-253.20941</data>
</node>
<node id="AT2G35880">
<data key="label">WDL4</data>
<data key="mapman.nr">35.2</data>
<data key="mapman.name">not assigned.unknown</data>
<data key="go.nr">0005874;0005737</data>
<data key="go.name">microtubule;cytoplasm</data>
<data key="uniprot">Q9SJ62</data>
<data key="synonyms">WDL4</data>
<data key="tair.type">protein_coding</data>
<data key="tair.description">Protein WVD2-like 4</data>
<data key="tair.localization">Nucleus</data>
<data key="cold_2d_log2fc">-0.808098</data>
<data key="cold_2d_qvalue">3.87E-4</data>
<data key="cold_3h_log2fc">0.007354</data>
<data key="cold_3h_qvalue">0.988823</data>
<data key="cold_6h_log2fc">0.090141</data>
<data key="cold_6h_qvalue">0.794761</data>
<data key="label_copy">Target</data>
<data key="modularity_class">8</data>
<data key="size">10.769231</data>
<data key="r">194</data>
<data key="g">194</data>
<data key="b">194</data>
<data key="x">1001.2825</data>
<data key="y">498.0263</data>
</node>
<node id="AT5G36170">
<data key="label">PRFB1</data>
<data key="mapman.nr">29.2.5</data>
<data key="mapman.name">protein.synthesis.release</data>
<data key="go.nr">0043022;0016149;0009657;0009570;0009507;0006415;0006396;0005737;0003747</data>
<data key="go.name">ribosome binding;translation release factor activity, codon specific;plastid organization;chloroplast stroma;chloroplast;translational termination;RNA processing;cytoplasm;translation release factor activity</data>
<data key="uniprot">HCF109;ATPRFB;Q9LVY0;F4K2X9</data>
<data key="synonyms">PRFB1</data>
<data key="tair.type">protein_coding</data>
<data key="tair.description">HCF109</data>
<data key="tair.localization">Cytoplasm</data>
<data key="cold_2d_log2fc">-0.774435</data>
<data key="cold_2d_qvalue">1.11E-4</data>
<data key="cold_3h_log2fc">-0.361992</data>
<data key="cold_3h_qvalue">0.202986</data>
<data key="cold_6h_log2fc">-0.47341</data>
<data key="cold_6h_qvalue">0.040894</data>
<data key="label_copy">Target</data>
<data key="modularity_class">8</data>
<data key="size">10.425101</data>
<data key="r">194</data>
<data key="g">194</data>
<data key="b">194</data>
<data key="x">-1123.1737</data>
<data key="y">-277.94778</data>
</node>
<node id="AT1G04500">
<data key="mapman.nr">27.3.99</data>
<data key="mapman.name">RNA.regulation of transcription.unclassified</data>
<data key="go.nr">5515</data>
<data key="go.name">protein binding</data>
<data key="uniprot">Q1PFY7</data>
<data key="tair.type">protein_coding</data>
<data key="tair.description">CCT motif-containing protein</data>
<data key="tair.localization">Nucleus</data>
<data key="cold_2d_log2fc">-0.164608</data>
<data key="cold_2d_qvalue">1.0</data>
<data key="cold_3h_log2fc">1.229896</data>
<data key="cold_3h_qvalue">0.172779</data>
<data key="cold_6h_log2fc">0.419131</data>
<data key="cold_6h_qvalue">0.658397</data>
<data key="label_copy">Target</data>
<data key="modularity_class">8</data>
<data key="size">10.303644</data>
<data key="r">194</data>
<data key="g">194</data>
<data key="b">194</data>
<data key="x">-372.67862</data>
<data key="y">-357.32556</data>
</node>
<node id="AT2G25520">
<data key="mapman.nr">34.8</data>
<data key="mapman.name">transport.metabolite transporters at the envelope membrane</data>
<data key="go.nr">0016021;0008643;0005802;0005768</data>
<data key="go.name">integral component of membrane;carbohydrate transport;trans-Golgi network;endosome</data>
<data key="uniprot">Q9SKJ7</data>
<data key="tair.type">protein_coding</data>
<data key="tair.description">Probable sugar phosphate/phosphate translocator At2g25520</data>
<data key="tair.localization">Cell membrane</data>
<data key="cold_2d_log2fc">0.072249</data>
<data key="cold_2d_qvalue">0.799299</data>
<data key="cold_3h_log2fc">-0.074555</data>
<data key="cold_3h_qvalue">0.869066</data>
<data key="cold_6h_log2fc">0.303617</data>
<data key="cold_6h_qvalue">0.233022</data>
<data key="label_copy">Target</data>
<data key="modularity_class">10</data>
<data key="size">10.34413</data>
<data key="r">194</data>
<data key="g">194</data>
<data key="b">194</data>
<data key="x">766.2297</data>
<data key="y">-230.19618</data>
</node>
<node id="AT5G02820">
<data key="label">TOP6A</data>
<data key="mapman.nr">28.1</data>
<data key="mapman.name">DNA.synthesis/chromatin structure</data>
<data key="go.nr">0042802;0009957;0009330;0006265;0006259;0005694;0005634;0005524;0003918;0003824;0003677;0000737;0000287</data>
<data key="go.name">identical protein binding;epidermal cell fate specification;DNA topoisomerase complex (ATP-hydrolyzing);DNA topological change;DNA metabolic process;chromosome;nucleus;ATP binding;DNA topoisomerase type II (ATP-hydrolyzing) activity;catalytic activity;DNA binding;DNA catabolic process, endonucleolytic;magnesium ion binding</data>
<data key="uniprot">Q9LZ03;BIN5;RHL2</data>
<data key="synonyms">TOP6A</data>
<data key="tair.type">protein_coding</data>
<data key="tair.description">DNA topoisomerase 6 subunit A</data>
<data key="tair.localization">Nucleus</data>
<data key="cold_2d_log2fc">1.869469</data>
<data key="cold_2d_qvalue">0.0</data>
<data key="cold_3h_log2fc">0.788318</data>
<data key="cold_3h_qvalue">0.015597</data>
<data key="cold_6h_log2fc">1.433954</data>
<data key="cold_6h_qvalue">0.0</data>
<data key="label_copy">Target</data>
<data key="modularity_class">8</data>
<data key="size">11.174089</data>
<data key="r">194</data>
<data key="g">194</data>
<data key="b">194</data>
<data key="x">-942.6444</data>
<data key="y">116.13063</data>
</node>
<node id="AT3G06500">
<data key="label">INVC</data>
<data key="mapman.nr">2.2.1.3.1</data>
<data key="mapman.name">major CHO metabolism.degradation.sucrose.invertases.neutral</data>
<data key="go.nr">0048510;0033926;0010029;0007623;0005975;0005739;0004575;0003824</data>
<data key="go.name">regulation of timing of transition from vegetative to reproductive phase;glycopeptide alpha-N-acetylgalactosaminidase activity;regulation of seed germination;circadian rhythm;carbohydrate metabolic process;mitochondrion;sucrose alpha-glucosidase activity;catalytic activity</data>
<data key="uniprot">B9DFA8</data>
<data key="synonyms">INVC</data>
<data key="tair.type">protein_coding</data>
<data key="tair.description">Alkaline/neutral invertase C, mitochondrial</data>
<data key="tair.localization">Extracellular</data>
<data key="cold_2d_log2fc">0.078663</data>
<data key="cold_2d_qvalue">0.802496</data>
<data key="cold_3h_log2fc">1.840489</data>
<data key="cold_3h_qvalue">0.0</data>
<data key="cold_6h_log2fc">1.595519</data>
<data key="cold_6h_qvalue">0.0</data>
<data key="label_copy">Target</data>
<data key="modularity_class">8</data>
<data key="size">10.364372</data>
<data key="r">194</data>
<data key="g">194</data>
<data key="b">194</data>
<data key="x">-595.7116</data>
<data key="y">-62.419117</data>
</node>
<node id="AT5G52430">
<data key="mapman.nr">35.1.41</data>
<data key="mapman.name">not assigned.no ontology.hydroxyproline rich proteins</data>
<data key="uniprot">Q9FHB7</data>
<data key="tair.type">protein_coding</data>
<data key="tair.description">At5g52430</data>
<data key="tair.localization">Nucleus</data>
<data key="cold_2d_log2fc">0.094249</data>
<data key="cold_2d_qvalue">0.69039</data>
<data key="cold_3h_log2fc">-0.298069</data>
<data key="cold_3h_qvalue">0.270861</data>
<data key="cold_6h_log2fc">-0.808266</data>
<data key="cold_6h_qvalue">5.0E-5</data>
<data key="label_copy">Target</data>
<data key="modularity_class">8</data>
<data key="size">10.546558</data>
<data key="r">194</data>
<data key="g">194</data>
<data key="b">194</data>
<data key="x">-759.9746</data>
<data key="y">-425.77716</data>
</node>
<node id="AT2G47230">
<data key="label">DUF6</data>
<data key="mapman.nr">35.1.2</data>
<data key="mapman.name">not assigned.no ontology.agenet domain-containing protein</data>
<data key="go.nr">0040008;0006810;0005634</data>
<data key="go.name">regulation of growth;transport;nucleus</data>
<data key="uniprot">DUF6;F4IL23;ATDUF6;O22897</data>
<data key="synonyms">DUF6</data>
<data key="tair.type">protein_coding</data>
<data key="tair.description">DOMAIN OF UNKNOWN FUNCTION 724 6</data>
<data key="tair.localization">Nucleus</data>
<data key="cold_2d_log2fc">0.763343</data>
<data key="cold_2d_qvalue">0.015764</data>
<data key="cold_3h_log2fc">0.589937</data>
<data key="cold_3h_qvalue">0.164385</data>
<data key="cold_6h_log2fc">0.474656</data>
<data key="cold_6h_qvalue">0.226812</data>
<data key="label_copy">Target</data>
<data key="modularity_class">8</data>
<data key="size">10.263158</data>
<data key="r">194</data>
<data key="g">194</data>
<data key="b">194</data>
<data key="x">-1114.6471</data>
<data key="y">-746.94727</data>
</node>
<node id="AT4G10970">
<data key="mapman.nr">35.2</data>
<data key="mapman.name">not assigned.unknown</data>
<data key="uniprot">F4JN75;Q9SN57;F4JN76</data>
<data key="tair.type">protein_coding</data>
<data key="tair.description">unknown protein; BEST Arabidopsis thaliana protein match is: unknown protein (TAIR:AT4G23910.2); Has 1807 Blast hits to 1807 proteins in 277 species: Archae - 0; Bacteria - 0; Metazoa - 736; Fungi - 347; Plants - 385; Viruses - 0; Other Eukaryotes - /.../source: NCBI BLink).</data>
<data key="tair.localization">Unknown</data>
<data key="cold_2d_log2fc">-0.072052</data>
<data key="cold_2d_qvalue">0.830062</data>
<data key="cold_3h_log2fc">-0.013123</data>
<data key="cold_3h_qvalue">0.981298</data>
<data key="cold_6h_log2fc">-0.041013</data>
<data key="cold_6h_qvalue">0.917307</data>
<data key="label_copy">Target</data>
<data key="modularity_class">8</data>
<data key="size">10.080972</data>
<data key="r">194</data>
<data key="g">194</data>
<data key="b">194</data>
<data key="x">-1559.127</data>
<data key="y">-348.96533</data>
</node>
<node id="AT5G62430">
<data key="label">CDF1</data>
<data key="mapman.nr">27.3.8</data>
<data key="mapman.name">RNA.regulation of transcription.C2C2(Zn) DOF zinc finger family</data>
<data key="go.nr">0048510;0046872;0045892;0009908;0009658;0006355;0006351;0005634;0003700;0003677</data>
<data key="go.name">regulation of timing of transition from vegetative to reproductive phase;metal ion binding;negative regulation of transcription, DNA-templated;flower development;chloroplast organization;regulation of transcription, DNA-templated;transcription, DNA-templated;nucleus;transcription factor activity, sequence-specific DNA binding;DNA binding</data>
<data key="uniprot">Q8W1E3;CDF1</data>
<data key="synonyms">CDF1</data>
<data key="tair.type">protein_coding</data>
<data key="tair.description">Cyclic dof factor 1</data>
<data key="tair.localization">Nucleus</data>
<data key="cold_2d_log2fc">0.138458</data>
<data key="cold_2d_qvalue">0.624486</data>
<data key="cold_3h_log2fc">0.447315</data>
<data key="cold_3h_qvalue">0.126915</data>
<data key="cold_6h_log2fc">-1.037733</data>
<data key="cold_6h_qvalue">3.0E-6</data>
<data key="label_copy">Target</data>
<data key="modularity_class">8</data>
<data key="size">10.364372</data>
<data key="r">194</data>
<data key="g">194</data>
<data key="b">194</data>
<data key="x">-335.92795</data>
<data key="y">-422.35535</data>
</node>
<node id="AT1G79750">
<data key="label">NADP-ME4</data>
<data key="mapman.nr">8.2.10</data>
<data key="mapman.name">TCA / organic transformation.other organic acid transformations.malic</data>
<data key="go.nr">0055114;0051289;0051287;0050897;0042803;0009507;0008948;0008270;0006633;0006108;0004473;0004471;0004470</data>
<data key="go.name">oxidation-reduction process;protein homotetramerization;NAD binding;cobalt ion binding;protein homodimerization activity;chloroplast;oxaloacetate decarboxylase activity;zinc ion binding;fatty acid biosynthetic process;malate metabolic process;malate dehydrogenase (decarboxylating) (NADP+) activity;malate dehydrogenase (decarboxylating) (NAD+) activity;malic enzyme activity</data>
<data key="uniprot">Q9CA83;ATNADP-ME4;NADP-ME4</data>
<data key="synonyms">NADP-ME4</data>
<data key="tair.type">protein_coding</data>
<data key="tair.description">Malic enzyme</data>
<data key="tair.localization">Chloroplast</data>
<data key="cold_2d_log2fc">-0.233165</data>
<data key="cold_2d_qvalue">0.122834</data>
<data key="cold_3h_log2fc">0.039214</data>
<data key="cold_3h_qvalue">0.900423</data>
<data key="cold_6h_log2fc">0.114786</data>
<data key="cold_6h_qvalue">0.552487</data>
<data key="label_copy">Target</data>
<data key="modularity_class">8</data>
<data key="size">10.283401</data>
<data key="r">194</data>
<data key="g">194</data>
<data key="b">194</data>
<data key="x">-479.60715</data>
<data key="y">-387.8776</data>
</node>
<node id="AT1G20230">
<data key="label">PCMP-H21</data>
<data key="mapman.nr">35.1.5</data>
<data key="mapman.name">not assigned.no ontology.pentatricopeptide (PPR) repeat-containing protein</data>
<data key="go.nr">0008270;0005515</data>
<data key="go.name">zinc ion binding;protein binding</data>
<data key="uniprot">Q9LNU6</data>
<data key="synonyms">PCMP-H21</data>
<data key="tair.type">protein_coding</data>
<data key="tair.description">Pentatricopeptide repeat-containing protein At1g20230</data>
<data key="tair.localization">Unknown</data>
<data key="cold_2d_log2fc">1.145239</data>
<data key="cold_2d_qvalue">0.0235</data>
<data key="cold_3h_log2fc">0.768276</data>
<data key="cold_3h_qvalue">0.289605</data>
<data key="cold_6h_log2fc">0.28335</data>
<data key="cold_6h_qvalue">0.701879</data>
<data key="label_copy">Target</data>
<data key="modularity_class">8</data>
<data key="size">10.34413</data>
<data key="r">194</data>
<data key="g">194</data>
<data key="b">194</data>
<data key="x">-808.9307</data>
<data key="y">-354.74673</data>
</node>
<node id="AT3G19540">
<data key="go.nr">5886</data>
<data key="go.name">plasma membrane</data>
<data key="uniprot">Q9LH41</data>
<data key="tair.type">protein_coding</data>
<data key="tair.description">AT3g19540/T31J18_4</data>
<data key="tair.localization">Mitochondrion</data>
<data key="cold_2d_log2fc">-0.216796</data>
<data key="cold_2d_qvalue">0.263692</data>
<data key="cold_3h_log2fc">0.09129</data>
<data key="cold_3h_qvalue">0.789895</data>
<data key="cold_6h_log2fc">-0.162297</data>
<data key="cold_6h_qvalue">0.489396</data>
<data key="label_copy">Target</data>
<data key="modularity_class">8</data>
<data key="size">10.546558</data>
<data key="r">194</data>
<data key="g">194</data>
<data key="b">194</data>
<data key="x">-1201.7058</data>
<data key="y">-308.6589</data>
</node>
<node id="AT2G21830">
<data key="mapman.nr">35.1.26</data>
<data key="mapman.name">not assigned.no ontology.DC1 domain containing protein</data>
<data key="go.nr">0035556;0008270;0005622;0005515</data>
<data key="go.name">intracellular signal transduction;zinc ion binding;intracellular;protein binding</data>
<data key="uniprot">Q9SJ16</data>
<data key="tair.type">protein_coding</data>
<data key="tair.description">Cysteine/Histidine-rich C1 domain family protein</data>
<data key="tair.localization">Nucleus</data>
<data key="cold_2d_log2fc">-0.888609</data>
<data key="cold_2d_qvalue">0.001954</data>
<data key="cold_3h_log2fc">-0.138847</data>
<data key="cold_3h_qvalue">0.812347</data>
<data key="cold_6h_log2fc">-0.619068</data>
<data key="cold_6h_qvalue">0.063257</data>
<data key="label_copy">Target</data>
<data key="modularity_class">8</data>
<data key="size">10.404859</data>
<data key="r">194</data>
<data key="g">194</data>
<data key="b">194</data>
<data key="x">-1393.8916</data>
<data key="y">-521.10236</data>
</node>
<node id="AT4G02940">
<data key="go.nr">80167</data>
<data key="go.name">response to karrikin</data>
<data key="uniprot">Q9ZT92</data>
<data key="tair.type">protein_coding</data>
<data key="tair.description">Oxidoreductase, 2OG-Fe(II) oxygenase family protein</data>
<data key="tair.localization">Unknown</data>
<data key="cold_2d_log2fc">0.170744</data>
<data key="cold_2d_qvalue">0.423171</data>
<data key="cold_3h_log2fc">0.016363</data>
<data key="cold_3h_qvalue">0.96961</data>
<data key="cold_6h_log2fc">-0.201741</data>
<data key="cold_6h_qvalue">0.40381</data>
<data key="label_copy">Target</data>
<data key="modularity_class">8</data>
<data key="size">10.668016</data>
<data key="r">194</data>
<data key="g">194</data>
<data key="b">194</data>
<data key="x">-1186.8121</data>
<data key="y">-194.82458</data>
</node>
<node id="AT4G03510">
<data key="label">RMA1</data>
<data key="mapman.nr">29.5.11.4.2</data>
<data key="mapman.name">protein.degradation.ubiquitin.E3.RING</data>
<data key="go.nr">0032527;0016874;0016021;0016020;0008270;0006511;0005789;0005783;0005515;0004842</data>
<data key="go.name">protein exit from endoplasmic reticulum;ligase activity;integral component of membrane;membrane;zinc ion binding;ubiquitin-dependent protein catabolic process;endoplasmic reticulum membrane;endoplasmic reticulum;protein binding;ubiquitin-protein transferase activity</data>
<data key="uniprot">O64425;RMA1;ATRMA1</data>
<data key="synonyms">RMA1</data>
<data key="tair.type">protein_coding</data>
<data key="tair.description">E3 ubiquitin-protein ligase RMA1</data>
<data key="tair.localization">Nucleus</data>
<data key="cold_2d_log2fc">-0.173061</data>
<data key="cold_2d_qvalue">0.660321</data>
<data key="cold_3h_log2fc">1.50362</data>
<data key="cold_3h_qvalue">0.0</data>
<data key="cold_6h_log2fc">2.1829</data>
<data key="cold_6h_qvalue">0.0</data>
<data key="label_copy">Target</data>
<data key="modularity_class">8</data>
<data key="size">10.364372</data>
<data key="r">194</data>
<data key="g">194</data>
<data key="b">194</data>
<data key="x">-1060.0146</data>
<data key="y">-543.5842</data>
</node>
<node id="AT3G02940">
<data key="label">MYB107</data>
<data key="mapman.nr">27.3.25</data>
<data key="mapman.name">RNA.regulation of transcription.MYB domain transcription factor family</data>
<data key="go.nr">0009751;0003700;0003677</data>
<data key="go.name">response to salicylic acid;transcription factor activity, sequence-specific DNA binding;DNA binding</data>
<data key="uniprot">Q9LDI5;AtMYB107;MYB107</data>
<data key="synonyms">MYB107</data>
<data key="tair.type">protein_coding</data>
<data key="tair.description">At3g02940</data>
<data key="tair.localization">Nucleus</data>
<data key="cold_2d_log2fc">-0.136826</data>
<data key="cold_2d_qvalue">1.0</data>
<data key="cold_3h_log2fc">0.413093</data>
<data key="cold_3h_qvalue">1.0</data>
<data key="cold_6h_log2fc">-0.147892</data>
<data key="cold_6h_qvalue">1.0</data>
<data key="label_copy">TF</data>
<data key="modularity_class">0</data>
<data key="size">10.951417</data>
<data key="r">255</data>
<data key="g">127</data>
<data key="b">14</data>
<data key="x">-390.98593</data>
<data key="y">-642.3806</data>
</node>
<node id="AT2G27590">
<data key="go.nr">8168</data>
<data key="go.name">methyltransferase activity</data>
<data key="uniprot">Q8VYF0</data>
<data key="tair.type">protein_coding</data>
<data key="tair.description">Expressed protein</data>
<data key="tair.localization">Nucleus</data>
<data key="cold_2d_log2fc">0.98307</data>
<data key="cold_2d_qvalue">6.2E-4</data>
<data key="cold_3h_log2fc">0.243125</data>
<data key="cold_3h_qvalue">0.647519</data>
<data key="cold_6h_log2fc">0.404299</data>
<data key="cold_6h_qvalue">0.279918</data>
<data key="label_copy">Target</data>
<data key="modularity_class">8</data>
<data key="size">10.34413</data>
<data key="r">194</data>
<data key="g">194</data>
<data key="b">194</data>
<data key="x">-292.84802</data>
<data key="y">-19.437586</data>
</node>
<node id="AT3G61740">
<data key="label">ATX3</data>
<data key="mapman.nr">27.3.69</data>
<data key="mapman.name">RNA.regulation of transcription.SET-domain transcriptional regulator family</data>
<data key="go.nr">0018024;0008270;0008168;0005634;0005515;0003677</data>
<data key="go.name">histone-lysine N-methyltransferase activity;zinc ion binding;methyltransferase activity;nucleus;protein binding;DNA binding</data>
<data key="uniprot">Q9M364;ATX3;SDG14;F4JFG2</data>
<data key="synonyms">ATX3</data>
<data key="tair.type">protein_coding</data>
<data key="tair.description">Histone-lysine N-methyltransferase ATX3</data>
<data key="tair.localization">Nucleus</data>
<data key="cold_2d_log2fc">0.043464</data>
<data key="cold_2d_qvalue">0.896655</data>
<data key="cold_3h_log2fc">0.039241</data>
<data key="cold_3h_qvalue">0.944314</data>
<data key="cold_6h_log2fc">0.098234</data>
<data key="cold_6h_qvalue">0.781311</data>
<data key="label_copy">Target</data>
<data key="modularity_class">8</data>
<data key="size">10.546558</data>
<data key="r">194</data>
<data key="g">194</data>
<data key="b">194</data>
<data key="x">-398.9702</data>
<data key="y">-297.42264</data>
</node>
<node id="AT3G14930">
<data key="label">HEME1</data>
<data key="mapman.nr">19.7</data>
<data key="mapman.name">tetrapyrrole synthesis.uroporphyrinogen decarboxylase</data>
<data key="go.nr">0046686;0015995;0009570;0009507;0006783;0006782;0006779;0005829;0004853</data>
<data key="go.name">response to cadmium ion;chlorophyll biosynthetic process;chloroplast stroma;chloroplast;heme biosynthetic process;protoporphyrinogen IX biosynthetic process;porphyrin-containing compound biosynthetic process;cytosol;uroporphyrinogen decarboxylase activity</data>
<data key="uniprot">HEME1;Q93ZB6</data>
<data key="synonyms">HEME1</data>
<data key="tair.type">protein_coding</data>
<data key="tair.description">Uroporphyrinogen decarboxylase 1, chloroplastic</data>
<data key="tair.localization">Chloroplast</data>
<data key="cold_2d_log2fc">-1.510345</data>
<data key="cold_2d_qvalue">0.0</data>
<data key="cold_3h_log2fc">-0.043398</data>
<data key="cold_3h_qvalue">0.914616</data>
<data key="cold_6h_log2fc">0.0633</data>
<data key="cold_6h_qvalue">0.811842</data>
<data key="label_copy">Target</data>
<data key="modularity_class">0</data>
<data key="size">10.263158</data>
<data key="r">194</data>
<data key="g">194</data>
<data key="b">194</data>
<data key="x">-719.5691</data>
<data key="y">-491.26355</data>
</node>
<node id="AT5G03140">
<data key="label">LECRK82</data>
<data key="mapman.nr">29.4</data>
<data key="mapman.name">protein.postranslational modification</data>
<data key="go.nr">0030246;0016021;0006468;0005886;0005524;0004674;0004672;0002229</data>
<data key="go.name">carbohydrate binding;integral component of membrane;protein phosphorylation;plasma membrane;ATP binding;protein serine/threonine kinase activity;protein kinase activity;defense response to oomycetes</data>
<data key="uniprot">Q9LYX1</data>
<data key="synonyms">LECRK82</data>
<data key="tair.type">protein_coding</data>
<data key="tair.description">L-type lectin-domain containing receptor kinase VIII.2</data>
<data key="tair.localization">Cell membrane</data>
<data key="cold_2d_log2fc">-0.422563</data>
<data key="cold_2d_qvalue">0.202182</data>
<data key="cold_3h_log2fc">-0.373392</data>
<data key="cold_3h_qvalue">0.422734</data>
<data key="cold_6h_log2fc">-1.211014</data>
<data key="cold_6h_qvalue">7.2E-5</data>
<data key="label_copy">Target</data>
<data key="modularity_class">8</data>
<data key="size">10.789474</data>
<data key="r">194</data>
<data key="g">194</data>
<data key="b">194</data>
<data key="x">-794.35114</data>
<data key="y">-318.1656</data>
</node>
<node id="AT3G46520">
<data key="label">ACT12</data>
<data key="mapman.nr">31.1.1.1.1;31.1</data>
<data key="mapman.name">cell.organisation.cytoskeleton.actin.Actin;cell.organisation</data>
<data key="go.nr">0009941;0009570;0005856;0005739;0005524;0005200</data>
<data key="go.name">chloroplast envelope;chloroplast stroma;cytoskeleton;mitochondrion;ATP binding;structural constituent of cytoskeleton</data>
<data key="uniprot">P53497;ACT12</data>
<data key="synonyms">ACT12</data>
<data key="tair.type">protein_coding</data>
<data key="tair.description">Actin-12</data>
<data key="tair.localization">Cytoplasm</data>
<data key="cold_2d_log2fc">-0.406105</data>
<data key="cold_2d_qvalue">1.0</data>
<data key="cold_3h_log2fc">0.086804</data>
<data key="cold_3h_qvalue">1.0</data>
<data key="cold_6h_log2fc">-0.383146</data>
<data key="cold_6h_qvalue">1.0</data>
<data key="label_copy">Target</data>
<data key="modularity_class">8</data>
<data key="size">10.283401</data>
<data key="r">194</data>
<data key="g">194</data>
<data key="b">194</data>
<data key="x">-1117.0237</data>
<data key="y">100.75203</data>
</node>
<node id="AT3G53180">
<data key="mapman.nr">12.2.2</data>
<data key="mapman.name">N-metabolism.ammonia metabolism.glutamine synthetase</data>
<data key="go.nr">0048829;0043621;0043015;0016787;0010311;0009737;0009617;0006807;0006542;0005829;0004356;0003824</data>
<data key="go.name">root cap development;protein self-association;gamma-tubulin binding;hydrolase activity;lateral root formation;response to abscisic acid;response to bacterium;nitrogen compound metabolic process;glutamine biosynthetic process;cytosol;glutamate-ammonia ligase activity;catalytic activity</data>
<data key="uniprot">F4J9A0</data>
<data key="tair.type">protein_coding</data>
<data key="tair.description">Nodulin/glutamine synthase-like protein</data>
<data key="tair.localization">Cytoplasm</data>
<data key="cold_2d_log2fc">-1.873886</data>
<data key="cold_2d_qvalue">0.0</data>
<data key="cold_3h_log2fc">-0.198424</data>
<data key="cold_3h_qvalue">0.494661</data>
<data key="cold_6h_log2fc">-0.26329</data>
<data key="cold_6h_qvalue">0.236443</data>
<data key="label_copy">Target</data>
<data key="modularity_class">10</data>
<data key="size">10.566802</data>
<data key="r">194</data>
<data key="g">194</data>
<data key="b">194</data>
<data key="x">-1395.2833</data>
<data key="y">623.45496</data>
</node>
<node id="AT2G41190">
<data key="mapman.nr">34.3</data>
<data key="mapman.name">transport.amino acids</data>
<data key="go.nr">0016021;0015171;0005774;0003333</data>
<data key="go.name">integral component of membrane;amino acid transmembrane transporter activity;vacuolar membrane;amino acid transmembrane transport</data>
<data key="uniprot">O80668</data>
<data key="tair.type">protein_coding</data>
<data key="tair.description">Expressed protein</data>
<data key="tair.localization">Cell membrane</data>
<data key="cold_2d_log2fc">1.374811</data>
<data key="cold_2d_qvalue">0.015208</data>
<data key="cold_3h_log2fc">0.75054</data>
<data key="cold_3h_qvalue">0.375511</data>
<data key="cold_6h_log2fc">0.269749</data>
<data key="cold_6h_qvalue">0.743648</data>
<data key="label_copy">Target</data>
<data key="modularity_class">8</data>
<data key="size">10.445344</data>
<data key="r">194</data>
<data key="g">194</data>
<data key="b">194</data>
<data key="x">-1501.3966</data>
<data key="y">-589.93896</data>
</node>
<node id="AT2G43240">
<data key="mapman.nr">34.2</data>
<data key="mapman.name">transport.sugars</data>
<data key="go.nr">0016021;0015739;0015136;0008643;0005351;0000139</data>
<data key="go.name">integral component of membrane;sialic acid transport;sialic acid transmembrane transporter activity;carbohydrate transport;sugar:proton symporter activity;Golgi membrane</data>
<data key="uniprot">Q8GY97</data>
<data key="tair.type">protein_coding</data>
<data key="tair.description">CMP-sialic acid transporter 2</data>
<data key="tair.localization">Unknown</data>
<data key="cold_2d_log2fc">0.520338</data>
<data key="cold_2d_qvalue">0.026854</data>
<data key="cold_3h_log2fc">0.195972</data>
<data key="cold_3h_qvalue">0.631289</data>
<data key="cold_6h_log2fc">0.263372</data>
<data key="cold_6h_qvalue">0.385649</data>
<data key="label_copy">Target</data>
<data key="modularity_class">8</data>
<data key="size">10.465587</data>
<data key="r">194</data>
<data key="g">194</data>
<data key="b">194</data>
<data key="x">-818.24866</data>
<data key="y">-460.83206</data>
</node>
<node id="AT2G46020">
<data key="label">BRM</data>
<data key="mapman.nr">27.3.44</data>
<data key="mapman.name">RNA.regulation of transcription.chromatin remodeling factors</data>
<data key="go.nr">0043044;0040029;0016569;0010199;0008094;0006355;0006351;0005829;0005634;0005524;0005515;0004386;0003682;0003677</data>
<data key="go.name">ATP-dependent chromatin remodeling;regulation of gene expression, epigenetic;covalent chromatin modification;organ boundary specification between lateral organs and the meristem;DNA-dependent ATPase activity;regulation of transcription, DNA-templated;transcription, DNA-templated;cytosol;nucleus;ATP binding;protein binding;helicase activity;chromatin binding;DNA binding</data>
<data key="uniprot">ATBRM;BRM;Q6EVK6;CHR2;CHA2</data>
<data key="synonyms">BRM</data>
<data key="tair.type">protein_coding</data>
<data key="tair.description">ATP-dependent helicase BRM</data>
<data key="tair.localization">Nucleus</data>
<data key="cold_2d_log2fc">-0.414146</data>
<data key="cold_2d_qvalue">0.001998</data>
<data key="cold_3h_log2fc">-0.111211</data>
<data key="cold_3h_qvalue">0.642596</data>
<data key="cold_6h_log2fc">-0.144548</data>
<data key="cold_6h_qvalue">0.416467</data>
<data key="label_copy">Target</data>
<data key="modularity_class">10</data>
<data key="size">11.497975</data>
<data key="r">194</data>
<data key="g">194</data>
<data key="b">194</data>
<data key="x">-594.1201</data>
<data key="y">182.19652</data>
</node>
<node id="AT2G14510">
<data key="mapman.nr">30.2.1</data>
<data key="mapman.name">signalling.receptor kinases.leucine rich repeat I</data>
<data key="go.nr">0016021;0006468;0005886;0005524;0004674;0004672</data>
<data key="go.name">integral component of membrane;protein phosphorylation;plasma membrane;ATP binding;protein serine/threonine kinase activity;protein kinase activity</data>
<data key="uniprot">Q9ZQR3</data>
<data key="tair.type">protein_coding</data>
<data key="tair.description">Leucine-rich repeat protein kinase family protein</data>
<data key="tair.localization">Cell membrane</data>
<data key="cold_2d_log2fc">-0.075999</data>
<data key="cold_2d_qvalue">1.0</data>
<data key="cold_3h_log2fc">0.233045</data>
<data key="cold_3h_qvalue">1.0</data>
<data key="cold_6h_log2fc">-0.506621</data>
<data key="cold_6h_qvalue">1.0</data>
<data key="label_copy">Target</data>
<data key="modularity_class">8</data>
<data key="size">10.323887</data>
<data key="r">194</data>
<data key="g">194</data>
<data key="b">194</data>
<data key="x">-1203.9006</data>
<data key="y">-678.1741</data>
</node>
<node id="AT3G26000">
<data key="label">SKIP14</data>
<data key="mapman.nr">29.5.11.4.3.2</data>
<data key="mapman.name">protein.degradation.ubiquitin.E3.SCF.FBOX</data>
<data key="go.nr">0016567;0005515</data>
<data key="go.name">protein ubiquitination;protein binding</data>
<data key="uniprot">Q9LU91</data>
<data key="synonyms">SKIP14</data>
<data key="tair.type">protein_coding</data>
<data key="tair.description">F-box protein SKIP14</data>
<data key="tair.localization">Unknown</data>
<data key="cold_2d_log2fc">-0.942844</data>
<data key="cold_2d_qvalue">2.5E-4</data>
<data key="cold_3h_log2fc">-0.28435</data>
<data key="cold_3h_qvalue">0.501989</data>
<data key="cold_6h_log2fc">-0.365705</data>
<data key="cold_6h_qvalue">0.261577</data>
<data key="label_copy">Target</data>
<data key="modularity_class">8</data>
<data key="size">10.101214</data>
<data key="r">194</data>
<data key="g">194</data>
<data key="b">194</data>
<data key="x">-1227.9369</data>
<data key="y">-625.4452</data>
</node>
<node id="AT3G22440">
<data key="label">FRL4A</data>
<data key="mapman.nr">10.5.4</data>
<data key="mapman.name">cell wall.cell wall proteins.HRGP</data>
<data key="go.nr">0030154;0009908</data>
<data key="go.name">cell differentiation;flower development</data>
<data key="uniprot">Q9LUV4</data>
<data key="synonyms">FRL4A</data>
<data key="tair.type">protein_coding</data>
<data key="tair.description">FRIGIDA-like protein 4a</data>
<data key="tair.localization">Nucleus</data>
<data key="cold_2d_log2fc">0.358015</data>
<data key="cold_2d_qvalue">0.001315</data>
<data key="cold_3h_log2fc">-0.005103</data>
<data key="cold_3h_qvalue">0.983935</data>
<data key="cold_6h_log2fc">0.170136</data>
<data key="cold_6h_qvalue">0.2199</data>
<data key="label_copy">Target</data>
<data key="modularity_class">8</data>
<data key="size">10.566802</data>
<data key="r">194</data>
<data key="g">194</data>
<data key="b">194</data>
<data key="x">210.5539</data>
<data key="y">-424.18835</data>
</node>
<node id="AT2G35800">
<data key="mapman.nr">34.9</data>
<data key="mapman.name">transport.metabolite transporters at the mitochondrial membrane</data>
<data key="go.nr">0055085;0016021;0009941;0009536;0009507;0006412;0005509;0003735</data>
<data key="go.name">transmembrane transport;integral component of membrane;chloroplast envelope;plastid;chloroplast;translation;calcium ion binding;structural constituent of ribosome</data>
<data key="uniprot">Q8VZP7</data>
<data key="tair.type">protein_coding</data>
<data key="tair.description">Mitochondrial substrate carrier family protein</data>
<data key="tair.localization">Mitochondrion</data>
<data key="cold_2d_log2fc">-0.068954</data>
<data key="cold_2d_qvalue">0.793897</data>
<data key="cold_3h_log2fc">-0.31564</data>
<data key="cold_3h_qvalue">0.254421</data>
<data key="cold_6h_log2fc">-0.409858</data>
<data key="cold_6h_qvalue">0.064442</data>
<data key="label_copy">Target</data>
<data key="modularity_class">8</data>
<data key="size">10.364372</data>
<data key="r">194</data>
<data key="g">194</data>
<data key="b">194</data>
<data key="x">-764.12195</data>
<data key="y">-47.870975</data>
</node>
<node id="AT1G60430">
<data key="label">ARPC3</data>
<data key="mapman.nr">31.1</data>
<data key="mapman.name">cell.organisation</data>
<data key="go.nr">0042995;0034314;0030833;0007015;0005885;0005856;0005737</data>
<data key="go.name">cell projection;Arp2/3 complex-mediated actin nucleation;regulation of actin filament polymerization;actin filament organization;Arp2/3 protein complex;cytoskeleton;cytoplasm</data>
<data key="uniprot">ARPC3;Q1ECJ7</data>
<data key="synonyms">ARPC3</data>
<data key="tair.type">protein_coding</data>
<data key="tair.description">Actin-related protein 2/3 complex subunit 3</data>
<data key="tair.localization">Cytoplasm</data>
<data key="cold_2d_log2fc">-0.194449</data>
<data key="cold_2d_qvalue">0.570356</data>
<data key="cold_3h_log2fc">0.08079</data>
<data key="cold_3h_qvalue">0.895099</data>
<data key="cold_6h_log2fc">-0.171749</data>
<data key="cold_6h_qvalue">0.673482</data>
<data key="label_copy">Target</data>
<data key="modularity_class">8</data>
<data key="size">10.323887</data>
<data key="r">194</data>
<data key="g">194</data>
<data key="b">194</data>
<data key="x">-1564.0085</data>
<data key="y">-411.29562</data>
</node>
<node id="AT2G47460">
<data key="label">MYB12</data>
<data key="mapman.nr">27.3.25</data>
<data key="mapman.name">RNA.regulation of transcription.MYB domain transcription factor family</data>
<data key="go.nr">0045893;0009813;0009733;0009723;0009651;0006351;0005634;0003700;0003677</data>
<data key="go.name">positive regulation of transcription, DNA-templated;flavonoid biosynthetic process;response to auxin;response to ethylene;response to salt stress;transcription, DNA-templated;nucleus;transcription factor activity, sequence-specific DNA binding;DNA binding</data>
<data key="uniprot">PFG1;ATMYB12;MYB12;O22264</data>
<data key="synonyms">MYB12</data>
<data key="tair.type">protein_coding</data>
<data key="tair.description">Transcription factor MYB12</data>
<data key="tair.localization">Nucleus</data>
<data key="cold_2d_log2fc">0.541547</data>
<data key="cold_2d_qvalue">0.478287</data>
<data key="cold_3h_log2fc">0.282969</data>
<data key="cold_3h_qvalue">0.83086</data>
<data key="cold_6h_log2fc">-0.422501</data>
<data key="cold_6h_qvalue">0.651388</data>
<data key="label_copy">TF</data>
<data key="modularity_class">0</data>
<data key="size">10.7287445</data>
<data key="r">255</data>
<data key="g">127</data>
<data key="b">14</data>
<data key="x">-200.41774</data>
<data key="y">90.4915</data>
</node>
<node id="AT4G05100">
<data key="label">AtMYB74</data>
<data key="mapman.nr">27.3.25</data>
<data key="mapman.name">RNA.regulation of transcription.MYB domain transcription factor family</data>
<data key="go.nr">0009753;0009737;0009723;0009651;0003700;0003677</data>
<data key="go.name">response to jasmonic acid;response to abscisic acid;response to ethylene;response to salt stress;transcription factor activity, sequence-specific DNA binding;DNA binding</data>
<data key="uniprot">Q9M0Y5;MYB74;AtMYB74</data>
<data key="synonyms">AtMYB74</data>
<data key="tair.type">protein_coding</data>
<data key="tair.description">Transcription factor MYB74</data>
<data key="tair.localization">Nucleus</data>
<data key="cold_2d_log2fc">-0.015903</data>
<data key="cold_2d_qvalue">0.98749</data>
<data key="cold_3h_log2fc">0.387342</data>
<data key="cold_3h_qvalue">0.76908</data>
<data key="cold_6h_log2fc">-0.52322</data>
<data key="cold_6h_qvalue">0.573806</data>
<data key="label_copy">TF</data>
<data key="modularity_class">0</data>
<data key="size">10.425101</data>
<data key="r">255</data>
<data key="g">127</data>
<data key="b">14</data>
<data key="x">746.6667</data>
<data key="y">-663.1872</data>
</node>
<node id="AT3G62980">
<data key="label">TIR1</data>
<data key="mapman.nr">17.2.2</data>
<data key="mapman.name">hormone metabolism.auxin.signal transduction</data>
<data key="go.nr">0048443;0038198;0019005;0016036;0010311;0010152;0010011;0009873;0009734;0009733;0007049;0006952;0005634;0005515;0004842;0000822</data>
<data key="go.name">stamen development;auxin receptor activity;SCF ubiquitin ligase complex;cellular response to phosphate starvation;lateral root formation;pollen maturation;auxin binding;ethylene-activated signaling pathway;auxin-activated signaling pathway;response to auxin;cell cycle;defense response;nucleus;protein binding;ubiquitin-protein transferase activity;inositol hexakisphosphate binding</data>
<data key="uniprot">Q570C0;TIR1</data>
<data key="synonyms">TIR1</data>
<data key="tair.type">protein_coding</data>
<data key="tair.description">TIR1</data>
<data key="tair.localization">Nucleus</data>
<data key="cold_2d_log2fc">-0.446689</data>
<data key="cold_2d_qvalue">1.05E-4</data>
<data key="cold_3h_log2fc">-0.928523</data>
<data key="cold_3h_qvalue">0.0</data>
<data key="cold_6h_log2fc">-1.486868</data>
<data key="cold_6h_qvalue">0.0</data>
<data key="label_copy">Target</data>
<data key="modularity_class">0</data>
<data key="size">11.032389</data>
<data key="r">194</data>
<data key="g">194</data>
<data key="b">194</data>
<data key="x">-501.5547</data>
<data key="y">-77.29168</data>
</node>
<node id="AT1G70210">
<data key="label">CYCD1-1</data>
<data key="mapman.nr">31.3</data>
<data key="mapman.name">cell.cycle</data>
<data key="go.nr">0051301;0007049;0005634</data>
<data key="go.name">cell division;cell cycle;nucleus</data>
<data key="uniprot">ATCYCD1;1;P42751;CYCD1;1</data>
<data key="synonyms">CYCD1-1</data>
<data key="tair.type">protein_coding</data>
<data key="tair.description">Cyclin-D1-1</data>
<data key="tair.localization">Nucleus</data>
<data key="cold_2d_log2fc">-1.171484</data>
<data key="cold_2d_qvalue">0.0</data>
<data key="cold_3h_log2fc">0.224044</data>
<data key="cold_3h_qvalue">0.43895</data>
<data key="cold_6h_log2fc">-0.679516</data>
<data key="cold_6h_qvalue">5.81E-4</data>
<data key="label_copy">Target</data>
<data key="modularity_class">8</data>
<data key="size">10.222672</data>
<data key="r">194</data>
<data key="g">194</data>
<data key="b">194</data>
<data key="x">-822.32074</data>
<data key="y">484.99472</data>
</node>
<node id="AT1G16290">
<data key="mapman.nr">35.2</data>
<data key="mapman.name">not assigned.unknown</data>
<data key="go.nr">0009507;0005773</data>
<data key="go.name">chloroplast;vacuole</data>
<data key="uniprot">A1L4W6</data>
<data key="tair.type">protein_coding</data>
<data key="tair.description">FUNCTIONS IN: molecular_function unknown; INVOLVED IN: biological_process unknown; LOCATED IN: chloroplast, vacuole; EXPRESSED IN: 19 plant structures; EXPRESSED DURING: 11 growth stages; CONTAINS InterPro DOMAIN/s: Lytic transglycosylase-like, cata /.../(InterPro:IPR008258); Has 171 Blast hits to 155 proteins in 40 species: Archae - 0; Bacteria - 54; Metazoa - 0; Fungi - 0; Plants - 55; Viruses - 0; Other Eukaryotes - 62 (source: NCBI BLink).</data>
<data key="tair.localization">Nucleus</data>
<data key="cold_2d_log2fc">-0.202353</data>
<data key="cold_2d_qvalue">1.0</data>
<data key="cold_3h_log2fc">0.375651</data>
<data key="cold_3h_qvalue">1.0</data>
<data key="cold_6h_log2fc">-0.220556</data>
<data key="cold_6h_qvalue">1.0</data>
<data key="label_copy">Target</data>
<data key="modularity_class">14</data>
<data key="size">10.283401</data>
<data key="r">194</data>
<data key="g">194</data>
<data key="b">194</data>
<data key="x">-603.49475</data>
<data key="y">-290.58896</data>
</node>
<node id="AT3G08500">
<data key="label">MYB83</data>
<data key="mapman.nr">27.3.25</data>
<data key="mapman.name">RNA.regulation of transcription.MYB domain transcription factor family</data>
<data key="go.nr">2000652;0045893;0003700;0003677</data>
<data key="go.name">regulation of secondary cell wall biogenesis;positive regulation of transcription, DNA-templated;transcription factor activity, sequence-specific DNA binding;DNA binding</data>
<data key="uniprot">MYB83;Q9C6U1;AtMYB83</data>
<data key="synonyms">MYB83</data>
<data key="tair.type">protein_coding</data>
<data key="tair.description">At3g08500</data>
<data key="tair.localization">Nucleus</data>
<data key="cold_2d_log2fc">-0.520012</data>
<data key="cold_2d_qvalue">0.527347</data>
<data key="cold_3h_log2fc">0.623471</data>
<data key="cold_3h_qvalue">0.584041</data>
<data key="cold_6h_log2fc">-0.287114</data>
<data key="cold_6h_qvalue">0.774617</data>
<data key="label_copy">TF</data>
<data key="modularity_class">0</data>
<data key="size">12.449392</data>
<data key="r">255</data>
<data key="g">127</data>
<data key="b">14</data>
<data key="x">127.40555</data>
<data key="y">305.9882</data>
</node>
<node id="AT3G51990">
<data key="mapman.nr">30.2.26</data>
<data key="mapman.name">signalling.receptor kinases.crinkly like</data>
<data key="go.nr">0006468;0005576;0005524;0004674;0004672</data>
<data key="go.name">protein phosphorylation;extracellular region;ATP binding;protein serine/threonine kinase activity;protein kinase activity</data>
<data key="uniprot">Q9SV05</data>
<data key="tair.type">protein_coding</data>
<data key="tair.description">Serine/threonine-protein kinase-like protein At3g51990</data>
<data key="tair.localization">Extracellular</data>
<data key="cold_2d_log2fc">-0.329397</data>
<data key="cold_2d_qvalue">0.300094</data>
<data key="cold_3h_log2fc">-0.822632</data>
<data key="cold_3h_qvalue">0.013571</data>
<data key="cold_6h_log2fc">-0.951691</data>
<data key="cold_6h_qvalue">0.002438</data>
<data key="label_copy">Target</data>
<data key="modularity_class">8</data>
<data key="size">10.404859</data>
<data key="r">194</data>
<data key="g">194</data>
<data key="b">194</data>
<data key="x">-817.3324</data>
<data key="y">-620.5086</data>
</node>
<node id="AT2G32800">
<data key="label">LECRKS2</data>
<data key="mapman.nr">30.2.19</data>
<data key="mapman.name">signalling.receptor kinases.legume-lectin</data>
<data key="go.nr">0071446;0071395;0009617;0009611;0006468;0005886;0005524;0004674;0004672</data>
<data key="go.name">cellular response to salicylic acid stimulus;cellular response to jasmonic acid stimulus;response to bacterium;response to wounding;protein phosphorylation;plasma membrane;ATP binding;protein serine/threonine kinase activity;protein kinase activity</data>
<data key="uniprot">AP4.3A;O48837</data>
<data key="synonyms">LECRKS2</data>
<data key="tair.type">protein_coding</data>
<data key="tair.description">Receptor like protein kinase S.2</data>
<data key="tair.localization">Cell membrane</data>
<data key="cold_2d_log2fc">-1.486536</data>
<data key="cold_2d_qvalue">0.0</data>
<data key="cold_3h_log2fc">-0.098176</data>
<data key="cold_3h_qvalue">0.837491</data>
<data key="cold_6h_log2fc">-0.566616</data>
<data key="cold_6h_qvalue">0.025017</data>
<data key="label_copy">Target</data>
<data key="modularity_class">10</data>
<data key="size">10.242915</data>
<data key="r">194</data>
<data key="g">194</data>
<data key="b">194</data>
<data key="x">-229.98607</data>
<data key="y">262.89456</data>
</node>
<node id="AT1G42990">
<data key="label">BZIP60</data>
<data key="mapman.nr">27.3.35</data>
<data key="mapman.name">RNA.regulation of transcription.bZIP transcription factor family</data>
<data key="go.nr">0043565;0030968;0016021;0010200;0006355;0006351;0005789;0005634;0003700;0002376</data>
<data key="go.name">sequence-specific DNA binding;endoplasmic reticulum unfolded protein response;integral component of membrane;response to chitin;regulation of transcription, DNA-templated;transcription, DNA-templated;endoplasmic reticulum membrane;nucleus;transcription factor activity, sequence-specific DNA binding;immune system process</data>
<data key="uniprot">BZIP60;Q9C7S0;ATBZIP60</data>
<data key="synonyms">BZIP60</data>
<data key="tair.type">protein_coding</data>
<data key="tair.description">bZIP transcription factor 60</data>
<data key="tair.localization">Nucleus</data>
<data key="cold_2d_log2fc">0.208248</data>
<data key="cold_2d_qvalue">0.524106</data>
<data key="cold_3h_log2fc">0.514159</data>
<data key="cold_3h_qvalue">0.147919</data>
<data key="cold_6h_log2fc">0.233985</data>
<data key="cold_6h_qvalue">0.518696</data>
<data key="label_copy">TF</data>
<data key="modularity_class">11</data>
<data key="size">10.7287445</data>
<data key="r">255</data>
<data key="g">127</data>
<data key="b">14</data>
<data key="x">544.5391</data>
<data key="y">-618.4521</data>
</node>
<node id="AT5G44800">
<data key="label">CHR4</data>
<data key="mapman.nr">28.1</data>
<data key="mapman.name">DNA.synthesis/chromatin structure</data>
<data key="go.nr">0016569;0008270;0005634;0005524;0005515;0004386;0003677</data>
<data key="go.name">covalent chromatin modification;zinc ion binding;nucleus;ATP binding;protein binding;helicase activity;DNA binding</data>
<data key="uniprot">CHR4;PKR1;F4KBP5</data>
<data key="synonyms">CHR4</data>
<data key="tair.type">protein_coding</data>
<data key="tair.description">PKR1</data>
<data key="tair.localization">Nucleus</data>
<data key="cold_2d_log2fc">-0.284575</data>
<data key="cold_2d_qvalue">0.166968</data>
<data key="cold_3h_log2fc">-0.146972</data>
<data key="cold_3h_qvalue">0.664986</data>
<data key="cold_6h_log2fc">-0.412053</data>
<data key="cold_6h_qvalue">0.055075</data>
<data key="label_copy">Target</data>
<data key="modularity_class">8</data>
<data key="size">10.546558</data>
<data key="r">194</data>
<data key="g">194</data>
<data key="b">194</data>
<data key="x">-647.3103</data>
<data key="y">-359.78766</data>
</node>
<node id="AT2G22810">
<data key="label">ACS4</data>
<data key="mapman.nr">17.5.1.1</data>
<data key="mapman.name">hormone metabolism.ethylene.synthesis-degradation.1-aminocyclopropane-1-carboxylate synthase</data>
<data key="go.nr">0071281;0042802;0030170;0016847;0009835;0009693;0009058;0003824</data>
<data key="go.name">cellular response to iron ion;identical protein binding;pyridoxal phosphate binding;1-aminocyclopropane-1-carboxylate synthase activity;fruit ripening;ethylene biosynthetic process;biosynthetic process;catalytic activity</data>
<data key="uniprot">ATACS4;Q43309;ACS4;ACC4</data>
<data key="synonyms">ACS4</data>
<data key="tair.type">protein_coding</data>
<data key="tair.description">1-aminocyclopropane-1-carboxylate synthase 4</data>
<data key="tair.localization">Cytoplasm</data>
<data key="cold_2d_log2fc">-1.952355</data>
<data key="cold_2d_qvalue">5.2E-5</data>
<data key="cold_3h_log2fc">-1.102444</data>
<data key="cold_3h_qvalue">0.071621</data>
<data key="cold_6h_log2fc">0.457211</data>
<data key="cold_6h_qvalue">0.468905</data>
<data key="label_copy">Target</data>
<data key="modularity_class">0</data>
<data key="size">10.283401</data>
<data key="r">194</data>
<data key="g">194</data>
<data key="b">194</data>
<data key="x">-525.4635</data>
<data key="y">69.805695</data>
</node>
<node id="AT4G37770">
<data key="label">ACS8</data>
<data key="mapman.nr">17.5.1.1</data>
<data key="mapman.name">hormone metabolism.ethylene.synthesis-degradation.1-aminocyclopropane-1-carboxylate synthase</data>
<data key="go.nr">0042802;0030170;0016847;0009835;0009693;0009058;0003824</data>
<data key="go.name">identical protein binding;pyridoxal phosphate binding;1-aminocyclopropane-1-carboxylate synthase activity;fruit ripening;ethylene biosynthetic process;biosynthetic process;catalytic activity</data>
<data key="uniprot">Q9T065;ACS8</data>
<data key="synonyms">ACS8</data>
<data key="tair.type">protein_coding</data>
<data key="tair.description">1-aminocyclopropane-1-carboxylate synthase-like protein</data>
<data key="tair.localization">Cytoplasm</data>
<data key="cold_2d_log2fc">-2.740273</data>
<data key="cold_2d_qvalue">3.0E-6</data>
<data key="cold_3h_log2fc">-0.817226</data>
<data key="cold_3h_qvalue">0.351701</data>
<data key="cold_6h_log2fc">-1.753271</data>
<data key="cold_6h_qvalue">0.005785</data>
<data key="label_copy">Target</data>
<data key="modularity_class">10</data>
<data key="size">10.465587</data>
<data key="r">194</data>
<data key="g">194</data>
<data key="b">194</data>
<data key="x">-221.68661</data>
<data key="y">207.24156</data>
</node>
<node id="AT3G53850">
<data key="mapman.nr">35.2</data>
<data key="mapman.name">not assigned.unknown</data>
<data key="go.nr">0016021;0005886</data>
<data key="go.name">integral component of membrane;plasma membrane</data>
<data key="uniprot">Q945M8</data>
<data key="tair.type">protein_coding</data>
<data key="tair.description">CASP-like protein</data>
<data key="tair.localization">Unknown</data>
<data key="cold_2d_log2fc">0.096767</data>
<data key="cold_2d_qvalue">0.743665</data>
<data key="cold_3h_log2fc">-0.334118</data>
<data key="cold_3h_qvalue">0.325981</data>
<data key="cold_6h_log2fc">-0.533091</data>
<data key="cold_6h_qvalue">0.043328</data>
<data key="label_copy">Target</data>
<data key="modularity_class">8</data>
<data key="size">10.141701</data>
<data key="r">194</data>
<data key="g">194</data>
<data key="b">194</data>
<data key="x">167.71211</data>
<data key="y">-356.56024</data>
</node>
<node id="AT1G09540">
<data key="label">MYB61</data>
<data key="mapman.nr">27.3.25</data>
<data key="mapman.name">RNA.regulation of transcription.MYB domain transcription factor family</data>
<data key="go.nr">0048364;0010214;0010119;0010089;0009733;0003700;0003677;0001944</data>
<data key="go.name">root development;seed coat development;regulation of stomatal movement;xylem development;response to auxin;transcription factor activity, sequence-specific DNA binding;DNA binding;vasculature development</data>
<data key="uniprot">ATMYB61;Q8VZQ2;MYB61</data>
<data key="synonyms">MYB61</data>
<data key="tair.type">protein_coding</data>
<data key="tair.description">MYB61</data>
<data key="tair.localization">Nucleus</data>
<data key="cold_2d_log2fc">-0.977867</data>
<data key="cold_2d_qvalue">0.19441</data>
<data key="cold_3h_log2fc">-0.358238</data>
<data key="cold_3h_qvalue">0.7925</data>
<data key="cold_6h_log2fc">-0.704081</data>
<data key="cold_6h_qvalue">0.433091</data>
<data key="label_copy">TF</data>
<data key="modularity_class">0</data>
<data key="size">11.072874</data>
<data key="r">255</data>
<data key="g">127</data>
<data key="b">14</data>
<data key="x">-100.3442</data>
<data key="y">-398.8601</data>
</node>
<node id="AT5G12870">
<data key="label">MYB46</data>
<data key="mapman.nr">27.3.25</data>
<data key="mapman.name">RNA.regulation of transcription.MYB domain transcription factor family</data>
<data key="go.nr">2000652;1901348;0050832;0045893;0009834;0009751;0006351;0005634;0003700;0003677</data>
<data key="go.name">regulation of secondary cell wall biogenesis;positive regulation of secondary cell wall biogenesis;defense response to fungus;positive regulation of transcription, DNA-templated;plant-type secondary cell wall biogenesis;response to salicylic acid;transcription, DNA-templated;nucleus;transcription factor activity, sequence-specific DNA binding;DNA binding</data>
<data key="uniprot">Q9LXV2;MYB46;ATMYB46</data>
<data key="synonyms">MYB46</data>
<data key="tair.type">protein_coding</data>
<data key="tair.description">Transcription factor MYB46</data>
<data key="tair.localization">Nucleus</data>
<data key="cold_2d_log2fc">-0.293872</data>
<data key="cold_2d_qvalue">0.710563</data>
<data key="cold_3h_log2fc">0.130283</data>
<data key="cold_3h_qvalue">0.927605</data>
<data key="cold_6h_log2fc">0.185267</data>
<data key="cold_6h_qvalue">0.842473</data>
<data key="label_copy">TF</data>
<data key="modularity_class">0</data>
<data key="size">11.052631</data>
<data key="r">255</data>
<data key="g">127</data>
<data key="b">14</data>
<data key="x">391.3278</data>
<data key="y">-334.7472</data>
</node>
<node id="AT5G65700">
<data key="label">BAM1</data>
<data key="mapman.nr">30.2.11</data>
<data key="mapman.name">signalling.receptor kinases.leucine rich repeat XI</data>
<data key="go.nr">0048437;0048229;0043621;0033612;0030154;0016021;0010075;0006468;0005886;0005524;0004674;0004672</data>
<data key="go.name">floral organ development;gametophyte development;protein self-association;receptor serine/threonine kinase binding;cell differentiation;integral component of membrane;regulation of meristem growth;protein phosphorylation;plasma membrane;ATP binding;protein serine/threonine kinase activity;protein kinase activity</data>
<data key="uniprot">BAM1;O49545</data>
<data key="synonyms">BAM1</data>
<data key="tair.type">protein_coding</data>
<data key="tair.description">Leucine-rich repeat receptor-like serine/threonine-protein kinase BAM1</data>
<data key="tair.localization">Cell membrane</data>
<data key="cold_2d_log2fc">0.171981</data>
<data key="cold_2d_qvalue">0.158035</data>
<data key="cold_3h_log2fc">-0.098605</data>
<data key="cold_3h_qvalue">0.614712</data>
<data key="cold_6h_log2fc">0.157089</data>
<data key="cold_6h_qvalue">0.257905</data>
<data key="label_copy">Target</data>
<data key="modularity_class">8</data>
<data key="size">10.182186</data>
<data key="r">194</data>
<data key="g">194</data>
<data key="b">194</data>
<data key="x">-327.65646</data>
<data key="y">-263.11798</data>
</node>
<node id="AT3G53720">
<data key="label">CHX20</data>
<data key="mapman.nr">34.12</data>
<data key="mapman.name">transport.metal</data>
<data key="go.nr">0055085;0030104;0030007;0016021;0015299;0012505;0006885;0006813;0006812;0006623;0005783;0005451</data>
<data key="go.name">transmembrane transport;water homeostasis;cellular potassium ion homeostasis;integral component of membrane;solute:proton antiporter activity;endomembrane system;regulation of pH;potassium ion transport;cation transport;protein targeting to vacuole;endoplasmic reticulum;monovalent cation:proton antiporter activity</data>
<data key="uniprot">ATCHX20;CHX20;Q9M353</data>
<data key="synonyms">CHX20</data>
<data key="tair.type">protein_coding</data>
<data key="tair.description">Cation/H(+) antiporter 20</data>
<data key="tair.localization">Chloroplast</data>
<data key="cold_2d_log2fc">-0.380083</data>
<data key="cold_2d_qvalue">0.204854</data>
<data key="cold_3h_log2fc">0.156212</data>
<data key="cold_3h_qvalue">0.768876</data>
<data key="cold_6h_log2fc">0.017815</data>
<data key="cold_6h_qvalue">0.969267</data>
<data key="label_copy">Target</data>
<data key="modularity_class">13</data>
<data key="size">10.141701</data>
<data key="r">194</data>
<data key="g">194</data>
<data key="b">194</data>
<data key="x">-987.9037</data>
<data key="y">-27.132519</data>
</node>
<node id="AT3G12820">
<data key="label">AtMYB10</data>
<data key="mapman.nr">27.3.25</data>
<data key="mapman.name">RNA.regulation of transcription.MYB domain transcription factor family</data>
<data key="go.nr">0003700;0003677</data>
<data key="go.name">transcription factor activity, sequence-specific DNA binding;DNA binding</data>
<data key="uniprot">MYB10;Q9LTV4;AtMYB10</data>
<data key="synonyms">AtMYB10</data>
<data key="tair.type">protein_coding</data>
<data key="tair.description">MYB transcription factor</data>
<data key="tair.localization">Nucleus</data>
<data key="cold_2d_log2fc">-0.03373</data>
<data key="cold_2d_qvalue">0.972866</data>
<data key="cold_3h_log2fc">0.302015</data>
<data key="cold_3h_qvalue">0.819982</data>
<data key="cold_6h_log2fc">-0.252796</data>
<data key="cold_6h_qvalue">0.797277</data>
<data key="label_copy">TF</data>
<data key="modularity_class">0</data>
<data key="size">10.809716</data>
<data key="r">255</data>
<data key="g">127</data>
<data key="b">14</data>
<data key="x">736.2242</data>
<data key="y">-730.38873</data>
</node>
<node id="AT3G17611">
<data key="label">RBL14</data>
<data key="mapman.nr">27.3.99</data>
<data key="mapman.name">RNA.regulation of transcription.unclassified</data>
<data key="go.nr">0031966;0016021;0008270;0005886;0004252</data>
<data key="go.name">mitochondrial membrane;integral component of membrane;zinc ion binding;plasma membrane;serine-type endopeptidase activity</data>
<data key="uniprot">ATRBL14;RBL14;Q8RXW0</data>
<data key="synonyms">RBL14</data>
<data key="tair.type">protein_coding</data>
<data key="tair.description">RBL14</data>
<data key="tair.localization">Unknown</data>
<data key="cold_2d_log2fc">0.575837</data>
<data key="cold_2d_qvalue">0.14244</data>
<data key="cold_3h_log2fc">-0.364103</data>
<data key="cold_3h_qvalue">0.569377</data>
<data key="cold_6h_log2fc">0.14763</data>
<data key="cold_6h_qvalue">0.792553</data>
<data key="label_copy">Target</data>
<data key="modularity_class">0</data>
<data key="size">10.425101</data>
<data key="r">194</data>
<data key="g">194</data>
<data key="b">194</data>
<data key="x">-246.02463</data>
<data key="y">-388.4063</data>
</node>
<node id="AT3G15940">
<data key="mapman.nr">26.2</data>
<data key="mapman.name">misc.UDP glucosyl and glucoronyl transferases</data>
<data key="go.nr">0016740;0016021</data>
<data key="go.name">transferase activity;integral component of membrane</data>
<data key="uniprot">Q9LSB5</data>
<data key="tair.type">protein_coding</data>
<data key="tair.description">AT3g15940/MVC8_7</data>
<data key="tair.localization">Unknown</data>
<data key="cold_2d_log2fc">-0.399078</data>
<data key="cold_2d_qvalue">0.031889</data>
<data key="cold_3h_log2fc">-0.258766</data>
<data key="cold_3h_qvalue">0.339319</data>
<data key="cold_6h_log2fc">-0.153906</data>
<data key="cold_6h_qvalue">0.538551</data>
<data key="label_copy">Target</data>
<data key="modularity_class">11</data>
<data key="size">10.34413</data>
<data key="r">194</data>
<data key="g">194</data>
<data key="b">194</data>
<data key="x">-832.40265</data>
<data key="y">-229.05617</data>
</node>
<node id="AT3G05030">
<data key="label">NHX2</data>
<data key="mapman.nr">34.14</data>
<data key="mapman.name">transport.unspecified cations</data>
<data key="go.nr">0090333;0055085;0055075;0016021;0015386;0015385;0015299;0010107;0009651;0006885;0006814;0006812;0005886;0005774</data>
<data key="go.name">regulation of stomatal closure;transmembrane transport;potassium ion homeostasis;integral component of membrane;potassium:proton antiporter activity;sodium:proton antiporter activity;solute:proton antiporter activity;potassium ion import;response to salt stress;regulation of pH;sodium ion transport;cation transport;plasma membrane;vacuolar membrane</data>
<data key="uniprot">ATNHX2;Q56XP4;NHX2</data>
<data key="synonyms">NHX2</data>
<data key="tair.type">protein_coding</data>
<data key="tair.description">Sodium/hydrogen exchanger 2</data>
<data key="tair.localization">Extracellular</data>
<data key="cold_2d_log2fc">0.177778</data>
<data key="cold_2d_qvalue">0.672038</data>
<data key="cold_3h_log2fc">0.429879</data>
<data key="cold_3h_qvalue">0.388396</data>
<data key="cold_6h_log2fc">0.351229</data>
<data key="cold_6h_qvalue">0.410878</data>
<data key="label_copy">Target</data>
<data key="modularity_class">8</data>
<data key="size">10.182186</data>
<data key="r">194</data>
<data key="g">194</data>
<data key="b">194</data>
<data key="x">-1109.6296</data>
<data key="y">-225.27495</data>
</node>
<node id="AT1G06210">
<data key="mapman.nr">31.4</data>
<data key="mapman.name">cell.vesicle transport</data>
<data key="go.nr">0006886;0005622</data>
<data key="go.name">intracellular protein transport;intracellular</data>
<data key="uniprot">F4IC14;Q9LNC6</data>
<data key="tair.type">protein_coding</data>
<data key="tair.description">At1g06210/F9P14_4</data>
<data key="tair.localization">Unknown</data>
<data key="cold_2d_log2fc">0.093637</data>
<data key="cold_2d_qvalue">0.670123</data>
<data key="cold_3h_log2fc">0.203336</data>
<data key="cold_3h_qvalue">0.45292</data>
<data key="cold_6h_log2fc">0.266177</data>
<data key="cold_6h_qvalue">0.207137</data>
<data key="label_copy">Target</data>
<data key="modularity_class">10</data>
<data key="size">11.295547</data>
<data key="r">194</data>
<data key="g">194</data>
<data key="b">194</data>
<data key="x">-463.6618</data>
<data key="y">575.17694</data>
</node>
<node id="AT1G34670">
<data key="label">AtMYB93</data>
<data key="mapman.nr">27.3.25</data>
<data key="mapman.name">RNA.regulation of transcription.MYB domain transcription factor family</data>
<data key="go.nr">0009751;0009737;0009733;0003700;0003677</data>
<data key="go.name">response to salicylic acid;response to abscisic acid;response to auxin;transcription factor activity, sequence-specific DNA binding;DNA binding</data>
<data key="uniprot">MYB93;AtMYB93;Q9S9Z2</data>
<data key="synonyms">AtMYB93</data>
<data key="tair.type">protein_coding</data>
<data key="tair.description">F21H2.9 protein</data>
<data key="tair.localization">Nucleus</data>
<data key="cold_2d_log2fc">-0.458044</data>
<data key="cold_2d_qvalue">1.0</data>
<data key="cold_3h_log2fc">0.389463</data>
<data key="cold_3h_qvalue">1.0</data>
<data key="cold_6h_log2fc">-0.420166</data>
<data key="cold_6h_qvalue">1.0</data>
<data key="label_copy">TF</data>
<data key="modularity_class">0</data>
<data key="size">10.951417</data>
<data key="r">255</data>
<data key="g">127</data>
<data key="b">14</data>
<data key="x">376.37436</data>
<data key="y">-410.06583</data>
</node>
<node id="AT2G46710">
<data key="label">ROPGAP3</data>
<data key="mapman.nr">30.5</data>
<data key="mapman.name">signalling.G-proteins</data>
<data key="go.nr">0009664;0009531;0007275;0007165;0005886;0005096</data>
<data key="go.name">plant-type cell wall organization;secondary cell wall;multicellular organismal development;signal transduction;plasma membrane;GTPase activator activity</data>
<data key="uniprot">Q8GYY5</data>
<data key="synonyms">ROPGAP3</data>
<data key="tair.type">protein_coding</data>
<data key="tair.description">Rho GTPase-activating protein 3</data>
<data key="tair.localization">Cytoplasm</data>
<data key="cold_2d_log2fc">-1.753002</data>
<data key="cold_2d_qvalue">0.0</data>
<data key="cold_3h_log2fc">-1.014181</data>
<data key="cold_3h_qvalue">0.0</data>
<data key="cold_6h_log2fc">-1.815864</data>
<data key="cold_6h_qvalue">0.0</data>
<data key="label_copy">Target</data>
<data key="modularity_class">0</data>
<data key="size">10.445344</data>
<data key="r">194</data>
<data key="g">194</data>
<data key="b">194</data>
<data key="x">901.70874</data>
<data key="y">-575.3641</data>
</node>
<node id="AT3G14810">
<data key="label">MSL5</data>
<data key="go.nr">0055085;0050982;0016021;0016020;0008381;0006820;0005886</data>
<data key="go.name">transmembrane transport;detection of mechanical stimulus;integral component of membrane;membrane;mechanically-gated ion channel activity;anion transport;plasma membrane</data>
<data key="uniprot">MSL5;Q9LH74;F4IWA1</data>
<data key="synonyms">MSL5</data>
<data key="tair.type">protein_coding</data>
<data key="tair.description">Mechanosensitive ion channel protein 5</data>
<data key="tair.localization">Nucleus</data>
<data key="cold_2d_log2fc">0.562812</data>
<data key="cold_2d_qvalue">7.64E-4</data>
<data key="cold_3h_log2fc">0.579739</data>
<data key="cold_3h_qvalue">0.001647</data>
<data key="cold_6h_log2fc">1.073933</data>
<data key="cold_6h_qvalue">0.0</data>
<data key="label_copy">Target</data>
<data key="modularity_class">12</data>
<data key="size">10.121457</data>
<data key="r">194</data>
<data key="g">194</data>
<data key="b">194</data>
<data key="x">556.3089</data>
<data key="y">-580.60803</data>
</node>
<node id="AT3G49690">
<data key="label">RAX3</data>
<data key="mapman.nr">27.3.25</data>
<data key="mapman.name">RNA.regulation of transcription.MYB domain transcription factor family</data>
<data key="go.nr">0009751;0007275;0006351;0005634;0003700;0003677</data>
<data key="go.name">response to salicylic acid;multicellular organismal development;transcription, DNA-templated;nucleus;transcription factor activity, sequence-specific DNA binding;DNA binding</data>
<data key="uniprot">RAX3;Q9M2Y9;MYB84;ATMYB84</data>
<data key="synonyms">RAX3</data>
<data key="tair.type">protein_coding</data>
<data key="tair.description">Transcription factor RAX3</data>
<data key="tair.localization">Nucleus</data>
<data key="cold_2d_log2fc">-0.42961</data>
<data key="cold_2d_qvalue">0.617405</data>
<data key="cold_3h_log2fc">-0.307595</data>
<data key="cold_3h_qvalue">0.827614</data>
<data key="cold_6h_log2fc">-0.425938</data>
<data key="cold_6h_qvalue">0.662264</data>
<data key="label_copy">TF</data>
<data key="modularity_class">0</data>
<data key="size">11.174089</data>
<data key="r">255</data>
<data key="g">127</data>
<data key="b">14</data>
<data key="x">768.72723</data>
<data key="y">471.10812</data>
</node>
<node id="AT4G12350">
<data key="label">MYB42</data>
<data key="mapman.nr">27.3.25</data>
<data key="mapman.name">RNA.regulation of transcription.MYB domain transcription factor family</data>
<data key="go.nr">2000652;0044212;0006355;0005634;0003700;0003677</data>
<data key="go.name">regulation of secondary cell wall biogenesis;transcription regulatory region DNA binding;regulation of transcription, DNA-templated;nucleus;transcription factor activity, sequence-specific DNA binding;DNA binding</data>
<data key="uniprot">AtMYB42;Q9SPG1;MYB42</data>
<data key="synonyms">MYB42</data>
<data key="tair.type">protein_coding</data>
<data key="tair.description">Myb domain protein 42</data>
<data key="tair.localization">Nucleus</data>
<data key="cold_2d_log2fc">-0.12119</data>
<data key="cold_2d_qvalue">1.0</data>
<data key="cold_3h_log2fc">0.222398</data>
<data key="cold_3h_qvalue">1.0</data>
<data key="cold_6h_log2fc">0.17972</data>
<data key="cold_6h_qvalue">1.0</data>
<data key="label_copy">Target</data>
<data key="modularity_class">10</data>
<data key="size">11.072874</data>
<data key="r">194</data>
<data key="g">194</data>
<data key="b">194</data>
<data key="x">-760.40204</data>
<data key="y">519.1015</data>
</node>
<node id="AT3G48185">
<data key="go.nr">16021</data>
<data key="go.name">integral component of membrane</data>
<data key="uniprot">Q8VZW8</data>
<data key="tair.type">protein_coding</data>
<data key="tair.description">Putative uncharacterized protein At3g48185</data>
<data key="tair.localization">Mitochondrion</data>
<data key="cold_2d_log2fc">-0.19054</data>
<data key="cold_2d_qvalue">0.763171</data>
<data key="cold_3h_log2fc">0.046979</data>
<data key="cold_3h_qvalue">0.967222</data>
<data key="cold_6h_log2fc">-0.036517</data>
<data key="cold_6h_qvalue">0.964766</data>
<data key="label_copy">Target</data>
<data key="modularity_class">0</data>
<data key="size">10.647774</data>
<data key="r">194</data>
<data key="g">194</data>
<data key="b">194</data>
<data key="x">179.96198</data>
<data key="y">-295.79446</data>
</node>
<node id="AT4G22680">
<data key="label">MYB85</data>
<data key="mapman.nr">27.3.25</data>
<data key="mapman.name">RNA.regulation of transcription.MYB domain transcription factor family</data>
<data key="go.nr">2000652;0045893;0005634;0003700;0003677</data>
<data key="go.name">regulation of secondary cell wall biogenesis;positive regulation of transcription, DNA-templated;nucleus;transcription factor activity, sequence-specific DNA binding;DNA binding</data>
<data key="uniprot">MYB85;AtMYB85;Q94GA6</data>
<data key="synonyms">MYB85</data>
<data key="tair.type">protein_coding</data>
<data key="tair.description">MYB transcription factor</data>
<data key="tair.localization">Nucleus</data>
<data key="cold_2d_log2fc">-0.496227</data>
<data key="cold_2d_qvalue">1.0</data>
<data key="cold_3h_log2fc">-0.121092</data>
<data key="cold_3h_qvalue">1.0</data>
<data key="cold_6h_log2fc">-0.268956</data>
<data key="cold_6h_qvalue">0.767775</data>
<data key="label_copy">TF</data>
<data key="modularity_class">16</data>
<data key="size">10.101214</data>
<data key="r">255</data>
<data key="g">127</data>
<data key="b">14</data>
<data key="x">516.57654</data>
<data key="y">-920.69226</data>
</node>
<node id="AT5G63780">
<data key="label">SHA1</data>
<data key="mapman.nr">29.5.11.4.2</data>
<data key="mapman.name">protein.degradation.ubiquitin.E3.RING</data>
<data key="go.nr">0048507;0016874;0016021;0010492;0008270</data>
<data key="go.name">meristem development;ligase activity;integral component of membrane;maintenance of shoot apical meristem identity;zinc ion binding</data>
<data key="uniprot">Q8GUG6;SHA1</data>
<data key="synonyms">SHA1</data>
<data key="tair.type">protein_coding</data>
<data key="tair.description">At5g63780</data>
<data key="tair.localization">Nucleus</data>
<data key="cold_2d_log2fc">-0.952043</data>
<data key="cold_2d_qvalue">2.3E-5</data>
<data key="cold_3h_log2fc">0.163617</data>
<data key="cold_3h_qvalue">0.70273</data>
<data key="cold_6h_log2fc">0.357119</data>
<data key="cold_6h_qvalue">0.201758</data>
<data key="label_copy">Target</data>
<data key="modularity_class">12</data>
<data key="size">10.182186</data>
<data key="r">194</data>
<data key="g">194</data>
<data key="b">194</data>
<data key="x">1047.5049</data>
<data key="y">-402.4822</data>
</node>
<node id="AT3G23690">
<data key="label">BHLH77</data>
<data key="mapman.nr">27.3.6</data>
<data key="mapman.name">RNA.regulation of transcription.basic helix-loop-helix family (bHLH)</data>
<data key="go.nr">0046983;0044212;0006355;0006351;0005634;0003700</data>
<data key="go.name">protein dimerization activity;transcription regulatory region DNA binding;regulation of transcription, DNA-templated;transcription, DNA-templated;nucleus;transcription factor activity, sequence-specific DNA binding</data>
<data key="uniprot">Q9LK48</data>
<data key="synonyms">BHLH77</data>
<data key="tair.type">protein_coding</data>
<data key="tair.description">Transcription factor bHLH77</data>
<data key="tair.localization">Nucleus</data>
<data key="cold_2d_log2fc">-1.044166</data>
<data key="cold_2d_qvalue">0.0</data>
<data key="cold_3h_log2fc">-0.650245</data>
<data key="cold_3h_qvalue">2.4E-5</data>
<data key="cold_6h_log2fc">-0.883949</data>
<data key="cold_6h_qvalue">0.0</data>
<data key="label_copy">TF</data>
<data key="modularity_class">8</data>
<data key="size">11.842105</data>
<data key="r">255</data>
<data key="g">127</data>
<data key="b">14</data>
<data key="x">-1488.696</data>
<data key="y">-488.4143</data>
</node>
<node id="AT5G42620">
<data key="mapman.nr">29.5</data>
<data key="mapman.name">protein.degradation</data>
<data key="go.nr">0016020;0007155;0006508;0005515;0004222</data>
<data key="go.name">membrane;cell adhesion;proteolysis;protein binding;metalloendopeptidase activity</data>
<data key="uniprot">F4K306;Q67ZD0</data>
<data key="tair.type">protein_coding</data>
<data key="tair.description">Metalloendopeptidase / zinc ion binding protein</data>
<data key="tair.localization">Cell membrane</data>
<data key="cold_2d_log2fc">-0.805781</data>
<data key="cold_2d_qvalue">0.0</data>
<data key="cold_3h_log2fc">-0.426571</data>
<data key="cold_3h_qvalue">0.004496</data>
<data key="cold_6h_log2fc">-0.744417</data>
<data key="cold_6h_qvalue">0.0</data>
<data key="label_copy">Target</data>
<data key="modularity_class">0</data>
<data key="size">10.242915</data>
<data key="r">194</data>
<data key="g">194</data>
<data key="b">194</data>
<data key="x">707.58905</data>
<data key="y">-595.2039</data>
</node>
<node id="AT3G11440">
<data key="label">ATMYB65</data>
<data key="mapman.nr">27.3.25</data>
<data key="mapman.name">RNA.regulation of transcription.MYB domain transcription factor family</data>
<data key="go.nr">0048235;0045926;0045893;0043068;0009908;0009751;0009740;0009723;0006355;0006351;0005634;0003700;0003677</data>
<data key="go.name">pollen sperm cell differentiation;negative regulation of growth;positive regulation of transcription, DNA-templated;positive regulation of programmed cell death;flower development;response to salicylic acid;gibberellic acid mediated signaling pathway;response to ethylene;regulation of transcription, DNA-templated;transcription, DNA-templated;nucleus;transcription factor activity, sequence-specific DNA binding;DNA binding</data>
<data key="uniprot">Q9FR97;MYB65;ATMYB65</data>
<data key="synonyms">ATMYB65</data>
<data key="tair.type">protein_coding</data>
<data key="tair.description">Transcription factor MYB65</data>
<data key="tair.localization">Nucleus</data>
<data key="cold_2d_log2fc">-0.392248</data>
<data key="cold_2d_qvalue">0.379004</data>
<data key="cold_3h_log2fc">0.294825</data>
<data key="cold_3h_qvalue">0.663298</data>
<data key="cold_6h_log2fc">0.019536</data>
<data key="cold_6h_qvalue">0.976086</data>
<data key="label_copy">TF</data>
<data key="modularity_class">0</data>
<data key="size">10.48583</data>
<data key="r">255</data>
<data key="g">127</data>
<data key="b">14</data>
<data key="x">275.87064</data>
<data key="y">66.49757</data>
</node>
<node id="AT4G13480">
<data key="label">AtMYB79</data>
<data key="mapman.nr">27.3.25</data>
<data key="mapman.name">RNA.regulation of transcription.MYB domain transcription factor family</data>
<data key="go.nr">0003700;0003677</data>
<data key="go.name">transcription factor activity, sequence-specific DNA binding;DNA binding</data>
<data key="uniprot">AtMYB79;MYB79;Q9T0G9</data>
<data key="synonyms">AtMYB79</data>
<data key="tair.type">protein_coding</data>
<data key="tair.description">Myb domain protein 79</data>
<data key="tair.localization">Nucleus</data>
<data key="cold_2d_log2fc">0.141689</data>
<data key="cold_2d_qvalue">1.0</data>
<data key="cold_3h_log2fc">0.411124</data>
<data key="cold_3h_qvalue">1.0</data>
<data key="cold_6h_log2fc">-0.077449</data>
<data key="cold_6h_qvalue">1.0</data>
<data key="label_copy">Target</data>
<data key="modularity_class">0</data>
<data key="size">10.384615</data>
<data key="r">194</data>
<data key="g">194</data>
<data key="b">194</data>
<data key="x">-435.06027</data>
<data key="y">-218.8087</data>
</node>
<node id="AT1G63100">
<data key="label">SCL28</data>
<data key="mapman.nr">27.3.21</data>
<data key="mapman.name">RNA.regulation of transcription.GRAS transcription factor family</data>
<data key="go.nr">0043565;0006355;0006351;0005634;0003700</data>
<data key="go.name">sequence-specific DNA binding;regulation of transcription, DNA-templated;transcription, DNA-templated;nucleus;transcription factor activity, sequence-specific DNA binding</data>
<data key="uniprot">Q9CAN3</data>
<data key="synonyms">SCL28</data>
<data key="tair.type">protein_coding</data>
<data key="tair.description">Scarecrow-like protein 28</data>
<data key="tair.localization">Nucleus</data>
<data key="cold_2d_log2fc">-0.415504</data>
<data key="cold_2d_qvalue">0.5255</data>
<data key="cold_3h_log2fc">0.19811</data>
<data key="cold_3h_qvalue">0.862397</data>
<data key="cold_6h_log2fc">-1.312126</data>
<data key="cold_6h_qvalue">0.033119</data>
<data key="label_copy">Target</data>
<data key="modularity_class">0</data>
<data key="size">10.242915</data>
<data key="r">194</data>
<data key="g">194</data>
<data key="b">194</data>
<data key="x">751.62775</data>
<data key="y">-489.05524</data>
</node>
<node id="AT1G22060">
<data key="mapman.nr">35.2</data>
<data key="mapman.name">not assigned.unknown</data>
<data key="go.nr">5773</data>
<data key="go.name">vacuole</data>
<data key="uniprot">F4HZS8</data>
<data key="tair.type">protein_coding</data>
<data key="tair.description">LOCATED IN: vacuole; EXPRESSED IN: 23 plant structures; EXPRESSED DURING: 13 growth stages; BEST Arabidopsis thaliana protein match is: FBD, F-box and Leucine Rich Repeat domains containing protein (TAIR:AT1G22000.1); Has 84739 Blast hits to 38714 p /.../s in 2257 species: Archae - 1436; Bacteria - 11314; Metazoa - 40747; Fungi - 7706; Plants - 4675; Viruses - 308; Other Eukaryotes - 18553 (source: NCBI BLink).</data>
<data key="tair.localization">Cytoplasm</data>
<data key="cold_2d_log2fc">-0.698733</data>
<data key="cold_2d_qvalue">1.6E-5</data>
<data key="cold_3h_log2fc">-0.095735</data>
<data key="cold_3h_qvalue">0.773528</data>
<data key="cold_6h_log2fc">-0.01324</data>
<data key="cold_6h_qvalue">0.962847</data>
<data key="label_copy">Target</data>
<data key="modularity_class">16</data>
<data key="size">10.141701</data>
<data key="r">194</data>
<data key="g">194</data>
<data key="b">194</data>
<data key="x">-861.1897</data>
<data key="y">-592.8373</data>
</node>
<node id="AT5G08770">
<data key="uniprot">F4KCH4</data>
<data key="tair.type">protein_coding</data>
<data key="tair.description">unknown protein; Has 30201 Blast hits to 17322 proteins in 780 species: Archae - 12; Bacteria - 1396; Metazoa - 17338; Fungi - 3422; Plants - 5037; Viruses - 0; Other Eukaryotes - 2996 (source: NCBI BLink).</data>
<data key="tair.localization">Mitochondrion</data>
<data key="cold_2d_log2fc">-0.064929</data>
<data key="cold_2d_qvalue">0.90938</data>
<data key="cold_3h_log2fc">0.210103</data>
<data key="cold_3h_qvalue">0.789306</data>
<data key="cold_6h_log2fc">-0.759495</data>
<data key="cold_6h_qvalue">0.128199</data>
<data key="label_copy">Target</data>
<data key="modularity_class">14</data>
<data key="size">10.445344</data>
<data key="r">194</data>
<data key="g">194</data>
<data key="b">194</data>
<data key="x">163.89651</data>
<data key="y">573.03357</data>
</node>
<node id="AT4G09460">
<data key="label">MYB6</data>
<data key="mapman.nr">27.3.25</data>
<data key="mapman.name">RNA.regulation of transcription.MYB domain transcription factor family</data>
<data key="go.nr">0009753;0009751;0009739;0006351;0005634;0003700;0003677</data>
<data key="go.name">response to jasmonic acid;response to salicylic acid;response to gibberellin;transcription, DNA-templated;nucleus;transcription factor activity, sequence-specific DNA binding;DNA binding</data>
<data key="uniprot">Q38851;AtMYB6;MYB6</data>
<data key="synonyms">MYB6</data>
<data key="tair.type">protein_coding</data>
<data key="tair.description">Transcription repressor MYB6</data>
<data key="tair.localization">Nucleus</data>
<data key="cold_2d_log2fc">-1.281206</data>
<data key="cold_2d_qvalue">2.0E-6</data>
<data key="cold_3h_log2fc">-0.636864</data>
<data key="cold_3h_qvalue">0.066695</data>
<data key="cold_6h_log2fc">-0.80261</data>
<data key="cold_6h_qvalue">0.008215</data>
<data key="label_copy">Target</data>
<data key="modularity_class">14</data>
<data key="size">10.445344</data>
<data key="r">194</data>
<data key="g">194</data>
<data key="b">194</data>
<data key="x">434.61755</data>
<data key="y">-176.27528</data>
</node>
<node id="AT1G33811">
<data key="mapman.nr">26.28</data>
<data key="mapman.name">misc.GDSL-motif lipase</data>
<data key="go.nr">0016788;0016042;0005576</data>
<data key="go.name">hydrolase activity, acting on ester bonds;lipid catabolic process;extracellular region</data>
<data key="uniprot">Q8L5Z1</data>
<data key="tair.type">protein_coding</data>
<data key="tair.description">GDSL esterase/lipase At1g33811</data>
<data key="tair.localization">Extracellular</data>
<data key="cold_2d_log2fc">-1.298822</data>
<data key="cold_2d_qvalue">0.0</data>
<data key="cold_3h_log2fc">-0.354002</data>
<data key="cold_3h_qvalue">0.280356</data>
<data key="cold_6h_log2fc">-0.551743</data>
<data key="cold_6h_qvalue">0.027829</data>
<data key="label_copy">Target</data>
<data key="modularity_class">0</data>
<data key="size">10.242915</data>
<data key="r">194</data>
<data key="g">194</data>
<data key="b">194</data>
<data key="x">95.315414</data>
<data key="y">-119.38436</data>
</node>
<node id="AT4G38810">
<data key="mapman.nr">30.3</data>
<data key="mapman.name">signalling.calcium</data>
<data key="go.nr">5509</data>
<data key="go.name">calcium ion binding</data>
<data key="uniprot">Q8L428;Q9T0I9</data>
<data key="tair.type">protein_coding</data>
<data key="tair.description">EF-Hand containing protein-like</data>
<data key="tair.localization">Nucleus</data>
<data key="cold_2d_log2fc">-0.771495</data>
<data key="cold_2d_qvalue">2.09E-4</data>
<data key="cold_3h_log2fc">-0.007323</data>
<data key="cold_3h_qvalue">0.988106</data>
<data key="cold_6h_log2fc">0.100696</data>
<data key="cold_6h_qvalue">0.748645</data>
<data key="label_copy">Target</data>
<data key="modularity_class">9</data>
<data key="size">10.384615</data>
<data key="r">194</data>
<data key="g">194</data>
<data key="b">194</data>
<data key="x">60.531902</data>
<data key="y">126.892914</data>
</node>
<node id="AT1G01030">
<data key="label">NGA3</data>
<data key="mapman.nr">27.3.1</data>
<data key="mapman.name">RNA.regulation of transcription.ABI3/VP1-related B3-domain-containing transcription factor family</data>
<data key="go.nr">0048366;0009908;0006355;0006351;0005634;0003700;0003677</data>
<data key="go.name">leaf development;flower development;regulation of transcription, DNA-templated;transcription, DNA-templated;nucleus;transcription factor activity, sequence-specific DNA binding;DNA binding</data>
<data key="uniprot">Q9MAN1;NGA3</data>
<data key="synonyms">NGA3</data>
<data key="tair.type">protein_coding</data>
<data key="tair.description">NGA3</data>
<data key="tair.localization">Nucleus</data>
<data key="cold_2d_log2fc">-0.279378</data>
<data key="cold_2d_qvalue">0.594323</data>
<data key="cold_3h_log2fc">0.212946</data>
<data key="cold_3h_qvalue">0.800093</data>
<data key="cold_6h_log2fc">0.180909</data>
<data key="cold_6h_qvalue">0.772363</data>
<data key="label_copy">Target</data>
<data key="modularity_class">14</data>
<data key="size">10.080972</data>
<data key="r">194</data>
<data key="g">194</data>
<data key="b">194</data>
<data key="x">1005.373</data>
<data key="y">-339.97845</data>
</node>
<node id="AT1G52060">
<data key="label">JAL9</data>
<data key="mapman.nr">17.7.3</data>
<data key="mapman.name">hormone metabolism.jasmonate.induced-regulated-responsive-activated</data>
<data key="go.nr">30246</data>
<data key="go.name">carbohydrate binding</data>
<data key="uniprot">F4IB95</data>
<data key="synonyms">JAL9</data>
<data key="tair.type">protein_coding</data>
<data key="tair.description">Jacalin-related lectin 9</data>
<data key="tair.localization">Extracellular</data>
<data key="cold_2d_log2fc">-0.200957</data>
<data key="cold_2d_qvalue">1.0</data>
<data key="cold_3h_log2fc">-0.027529</data>
<data key="cold_3h_qvalue">1.0</data>
<data key="cold_6h_log2fc">-0.206602</data>
<data key="cold_6h_qvalue">1.0</data>
<data key="label_copy">Target</data>
<data key="modularity_class">14</data>
<data key="size">10.060729</data>
<data key="r">194</data>
<data key="g">194</data>
<data key="b">194</data>
<data key="x">621.22064</data>
<data key="y">-214.01215</data>
</node>
<node id="AT1G01040">
<data key="label">DCL1</data>
<data key="mapman.nr">27.1.20</data>
<data key="mapman.name">RNA.processing.degradation dicer</data>
<data key="go.nr">0046872;0031047;0016891;0016787;0016442;0016075;0006396;0005737;0005634;0005524;0005515;0004525;0004386;0003723;0003677</data>
<data key="go.name">metal ion binding;gene silencing by RNA;endoribonuclease activity, producing 5'-phosphomonoesters;hydrolase activity;RISC complex;rRNA catabolic process;RNA processing;cytoplasm;nucleus;ATP binding;protein binding;ribonuclease III activity;helicase activity;RNA binding;DNA binding</data>
<data key="uniprot">Q9SP32;SUS1;F4HQG6;DCL1;CAF;SIN1;ATDCL1;EMB60;ASU1;EMB76</data>
<data key="synonyms">DCL1</data>
<data key="tair.type">protein_coding</data>
<data key="tair.description">Endoribonuclease Dicer-like 1</data>
<data key="tair.localization">Nucleus</data>
<data key="cold_2d_log2fc">0.167034</data>
<data key="cold_2d_qvalue">0.476543</data>
<data key="cold_3h_log2fc">0.090996</data>
<data key="cold_3h_qvalue">0.822302</data>
<data key="cold_6h_log2fc">0.02076</data>
<data key="cold_6h_qvalue">0.950466</data>
<data key="label_copy">Target</data>
<data key="modularity_class">14</data>
<data key="size">10.283401</data>
<data key="r">194</data>
<data key="g">194</data>
<data key="b">194</data>
<data key="x">841.6335</data>
<data key="y">177.50992</data>
</node>
<node id="AT2G29980">
<data key="label">FAD3</data>
<data key="mapman.nr">11.2.3</data>
<data key="mapman.name">lipid metabolism.FA desaturation.omega 3 desaturase</data>
<data key="go.nr">0080167;0055114;0042389;0016717;0016021;0006636;0006629;0005789;0005783</data>
<data key="go.name">response to karrikin;oxidation-reduction process;omega-3 fatty acid desaturase activity;oxidoreductase activity, acting on paired donors, with oxidation of a pair of donors resulting in the reduction of molecular oxygen to two molecules of water;integral component of membrane;unsaturated fatty acid biosynthetic process;lipid metabolic process;endoplasmic reticulum membrane;endoplasmic reticulum</data>
<data key="uniprot">F4ILQ4;P48623;FAD3</data>
<data key="synonyms">FAD3</data>
<data key="tair.type">protein_coding</data>
<data key="tair.description">FAD3</data>
<data key="tair.localization">Chloroplast</data>
<data key="cold_2d_log2fc">0.503887</data>
<data key="cold_2d_qvalue">0.003502</data>
<data key="cold_3h_log2fc">0.033517</data>
<data key="cold_3h_qvalue">0.936745</data>
<data key="cold_6h_log2fc">0.533746</data>
<data key="cold_6h_qvalue">0.00326</data>
<data key="label_copy">Target</data>
<data key="modularity_class">14</data>
<data key="size">10.141701</data>
<data key="r">194</data>
<data key="g">194</data>
<data key="b">194</data>
<data key="x">731.5351</data>
<data key="y">-305.8465</data>
</node>
<node id="AT5G09850">
<data key="label">MED26C</data>
<data key="mapman.nr">27.3.67</data>
<data key="mapman.name">RNA.regulation of transcription.putative transcription regulator</data>
<data key="go.nr">0070449;0006368;0006355;0006351;0005829;0005634;0003746;0003677</data>
<data key="go.name">elongin complex;transcription elongation from RNA polymerase II promoter;regulation of transcription, DNA-templated;transcription, DNA-templated;cytosol;nucleus;translation elongation factor activity;DNA binding</data>
<data key="uniprot">F4KFC7</data>
<data key="synonyms">MED26C</data>
<data key="tair.type">protein_coding</data>
<data key="tair.description">Probable mediator of RNA polymerase II transcription subunit 26c</data>
<data key="tair.localization">Nucleus</data>
<data key="cold_2d_log2fc">0.013601</data>
<data key="cold_2d_qvalue">0.964502</data>
<data key="cold_3h_log2fc">-0.343868</data>
<data key="cold_3h_qvalue">0.228258</data>
<data key="cold_6h_log2fc">-0.477462</data>
<data key="cold_6h_qvalue">0.037197</data>
<data key="label_copy">Target</data>
<data key="modularity_class">14</data>
<data key="size">10.364372</data>
<data key="r">194</data>
<data key="g">194</data>
<data key="b">194</data>
<data key="x">447.34293</data>
<data key="y">-141.35426</data>
</node>
<node id="AT1G27340">
<data key="label">FBX6</data>
<data key="mapman.nr">29.5.11.4.3.2</data>
<data key="mapman.name">protein.degradation.ubiquitin.E3.SCF.FBOX</data>
<data key="go.nr">0060776;0031146;0019005;0010928;0010305;0005515;0004842</data>
<data key="go.name">simple leaf morphogenesis;SCF-dependent proteasomal ubiquitin-dependent protein catabolic process;SCF ubiquitin ligase complex;regulation of auxin mediated signaling pathway;leaf vascular tissue pattern formation;protein binding;ubiquitin-protein transferase activity</data>
<data key="uniprot">Q9FZK1</data>
<data key="synonyms">FBX6</data>
<data key="tair.type">protein_coding</data>
<data key="tair.description">LCR</data>
<data key="tair.localization">Nucleus</data>
<data key="cold_2d_log2fc">0.092945</data>
<data key="cold_2d_qvalue">0.671891</data>
<data key="cold_3h_log2fc">-0.122639</data>
<data key="cold_3h_qvalue">0.702505</data>
<data key="cold_6h_log2fc">-0.101732</data>
<data key="cold_6h_qvalue">0.68851</data>
<data key="label_copy">Target</data>
<data key="modularity_class">14</data>
<data key="size">10.425101</data>
<data key="r">194</data>
<data key="g">194</data>
<data key="b">194</data>
<data key="x">258.04733</data>
<data key="y">-327.7107</data>
</node>
<node id="AT1G23490">
<data key="label">ARF2-A</data>
<data key="mapman.nr">29.3.4.99</data>
<data key="mapman.name">protein.targeting.secretory pathway.unspecified</data>
<data key="go.nr">0046686;0016192;0016004;0015031;0007264;0005622;0005525</data>
<data key="go.name">response to cadmium ion;vesicle-mediated transport;phospholipase activator activity;protein transport;small GTPase mediated signal transduction;intracellular;GTP binding</data>
<data key="uniprot">ARF1;Q9LQC8;ATARFA1A;ATARF;ATARF1</data>
<data key="synonyms">ARF2-A</data>
<data key="tair.type">protein_coding</data>
<data key="tair.description">ADP-ribosylation factor 2-A</data>
<data key="tair.localization">Golgi body</data>
<data key="cold_2d_log2fc">0.161561</data>
<data key="cold_2d_qvalue">0.309205</data>
<data key="cold_3h_log2fc">0.238461</data>
<data key="cold_3h_qvalue">0.217934</data>
<data key="cold_6h_log2fc">0.297026</data>
<data key="cold_6h_qvalue">0.058742</data>
<data key="label_copy">Target</data>
<data key="modularity_class">14</data>
<data key="size">10.182186</data>
<data key="r">194</data>
<data key="g">194</data>
<data key="b">194</data>
<data key="x">635.3735</data>
<data key="y">347.4509</data>
</node>
<node id="AT1G58235">
<data key="mapman.nr">35.2</data>
<data key="mapman.name">not assigned.unknown</data>
<data key="uniprot">Q93ZI5</data>
<data key="tair.type">protein_coding</data>
<data key="tair.description">At1g58243/At1g58243</data>
<data key="tair.localization">Mitochondrion</data>
<data key="cold_2d_log2fc">0.757401</data>
<data key="cold_2d_qvalue">2.34E-4</data>
<data key="cold_3h_log2fc">0.119887</data>
<data key="cold_3h_qvalue">0.782368</data>
<data key="cold_6h_log2fc">0.520111</data>
<data key="cold_6h_qvalue">0.029745</data>
<data key="label_copy">Target</data>
<data key="modularity_class">14</data>
<data key="size">10.121457</data>
<data key="r">194</data>
<data key="g">194</data>
<data key="b">194</data>
<data key="x">941.60834</data>
<data key="y">146.7437</data>
</node>
<node id="AT1G68640">
<data key="label">PAN</data>
<data key="mapman.nr">27.3.35</data>
<data key="mapman.name">RNA.regulation of transcription.bZIP transcription factor family</data>
<data key="go.nr">0043565;0009909;0006355;0006351;0005634;0003700;0003677</data>
<data key="go.name">sequence-specific DNA binding;regulation of flower development;regulation of transcription, DNA-templated;transcription, DNA-templated;nucleus;transcription factor activity, sequence-specific DNA binding;DNA binding</data>
<data key="uniprot">Q9SX27;PAN</data>
<data key="synonyms">PAN</data>
<data key="tair.type">protein_coding</data>
<data key="tair.description">Transcription factor PERIANTHIA</data>
<data key="tair.localization">Nucleus</data>
<data key="cold_2d_log2fc">0.965541</data>
<data key="cold_2d_qvalue">0.120376</data>
<data key="cold_3h_log2fc">0.352138</data>
<data key="cold_3h_qvalue">0.759915</data>
<data key="cold_6h_log2fc">-1.260299</data>
<data key="cold_6h_qvalue">0.08313</data>
<data key="label_copy">Target</data>
<data key="modularity_class">14</data>
<data key="size">10.141701</data>
<data key="r">194</data>
<data key="g">194</data>
<data key="b">194</data>
<data key="x">1092.1726</data>
<data key="y">-223.3448</data>
</node>
<node id="AT2G45160">
<data key="label">SCL27</data>
<data key="mapman.nr">33.99</data>
<data key="mapman.name">development.unspecified</data>
<data key="go.nr">0051301;0048768;0043565;0030154;0006355;0006351;0005634;0003700</data>
<data key="go.name">cell division;root hair cell tip growth;sequence-specific DNA binding;cell differentiation;regulation of transcription, DNA-templated;transcription, DNA-templated;nucleus;transcription factor activity, sequence-specific DNA binding</data>
<data key="uniprot">LOM1;Q7XJM8;ATHAM1;HAM1</data>
<data key="synonyms">SCL27</data>
<data key="tair.type">protein_coding</data>
<data key="tair.description">LOM1</data>
<data key="tair.localization">Nucleus</data>
<data key="cold_2d_log2fc">0.954581</data>
<data key="cold_2d_qvalue">2.0E-6</data>
<data key="cold_3h_log2fc">0.138684</data>
<data key="cold_3h_qvalue">0.731874</data>
<data key="cold_6h_log2fc">0.504167</data>
<data key="cold_6h_qvalue">0.031338</data>
<data key="label_copy">Target</data>
<data key="modularity_class">14</data>
<data key="size">10.303644</data>
<data key="r">194</data>
<data key="g">194</data>
<data key="b">194</data>
<data key="x">77.94163</data>
<data key="y">411.8099</data>
</node>
<node id="AT5G46290">
<data key="label">KASI</data>
<data key="mapman.nr">11.1.3</data>
<data key="mapman.name">lipid metabolism.FA synthesis and FA elongation.ketoacyl ACP synthase</data>
<data key="go.nr">0016747;0009570;0008152;0006633;0004315;0003824</data>
<data key="go.name">transferase activity, transferring acyl groups other than amino-acyl groups;chloroplast stroma;metabolic process;fatty acid biosynthetic process;3-oxoacyl-[acyl-carrier-protein] synthase activity;catalytic activity</data>
<data key="uniprot">P52410;KAS1;KASI;F4KHF4</data>
<data key="synonyms">KASI</data>
<data key="tair.type">protein_coding</data>
<data key="tair.description">Beta-ketoacyl-[acyl carrier protein] synthase I</data>
<data key="tair.localization">Chloroplast</data>
<data key="cold_2d_log2fc">0.111415</data>
<data key="cold_2d_qvalue">0.681811</data>
<data key="cold_3h_log2fc">0.029217</data>
<data key="cold_3h_qvalue">0.954106</data>
<data key="cold_6h_log2fc">0.354214</data>
<data key="cold_6h_qvalue">0.155295</data>
<data key="label_copy">Target</data>
<data key="modularity_class">14</data>
<data key="size">10.080972</data>
<data key="r">194</data>
<data key="g">194</data>
<data key="b">194</data>
<data key="x">848.20703</data>
<data key="y">373.15268</data>
</node>
<node id="AT1G18650">
<data key="label">PDCB3</data>
<data key="mapman.nr">26.4</data>
<data key="mapman.name">misc.beta 1,3 glucan hydrolases</data>
<data key="go.nr">0052543;0046658;0031225;0030247;0009506;0009505;0009408;0004553;0001872</data>
<data key="go.name">callose deposition in cell wall;anchored component of plasma membrane;anchored component of membrane;polysaccharide binding;plasmodesma;plant-type cell wall;response to heat;hydrolase activity, hydrolyzing O-glycosyl compounds;(1-&gt;3)-beta-D-glucan binding</data>
<data key="uniprot">PDCB3;Q9FZ86</data>
<data key="synonyms">PDCB3</data>
<data key="tair.type">protein_coding</data>
<data key="tair.description">PLASMODESMATA CALLOSE-BINDING PROTEIN 3</data>
<data key="tair.localization">Cell membrane</data>
<data key="cold_2d_log2fc">-1.745765</data>
<data key="cold_2d_qvalue">0.0</data>
<data key="cold_3h_log2fc">-0.56599</data>
<data key="cold_3h_qvalue">0.011017</data>
<data key="cold_6h_log2fc">-1.268672</data>
<data key="cold_6h_qvalue">0.0</data>
<data key="label_copy">Target</data>
<data key="modularity_class">14</data>
<data key="size">10.121457</data>
<data key="r">194</data>
<data key="g">194</data>
<data key="b">194</data>
<data key="x">17.386482</data>
<data key="y">273.5965</data>
</node>
<node id="AT5G08280">
<data key="label">HEMC</data>
<data key="mapman.nr">19.5</data>
<data key="mapman.name">tetrapyrrole synthesis.porphobilinogen deaminase</data>
<data key="go.nr">0048046;0042742;0033014;0018160;0015995;0009941;0009570;0009507;0006782;0004418</data>
<data key="go.name">apoplast;defense response to bacterium;tetrapyrrole biosynthetic process;peptidyl-pyrromethane cofactor linkage;chlorophyll biosynthetic process;chloroplast envelope;chloroplast stroma;chloroplast;protoporphyrinogen IX biosynthetic process;hydroxymethylbilane synthase activity</data>
<data key="uniprot">HEMC;Q43316</data>
<data key="synonyms">HEMC</data>
<data key="tair.type">protein_coding</data>
<data key="tair.description">Porphobilinogen deaminase, chloroplastic</data>
<data key="tair.localization">Chloroplast</data>
<data key="cold_2d_log2fc">-0.59324</data>
<data key="cold_2d_qvalue">0.002271</data>
<data key="cold_3h_log2fc">-0.127111</data>
<data key="cold_3h_qvalue">0.733032</data>
<data key="cold_6h_log2fc">-0.10731</data>
<data key="cold_6h_qvalue">0.705723</data>
<data key="label_copy">Target</data>
<data key="modularity_class">13</data>
<data key="size">10.202429</data>
<data key="r">194</data>
<data key="g">194</data>
<data key="b">194</data>
<data key="x">-1216.6537</data>
<data key="y">174.99506</data>
</node>
<node id="AT5G14210">
<data key="mapman.nr">30.2.6</data>
<data key="mapman.name">signalling.receptor kinases.leucine rich repeat VI</data>
<data key="go.nr">0016021;0006468;0005524;0005515;0004672</data>
<data key="go.name">integral component of membrane;protein phosphorylation;ATP binding;protein binding;protein kinase activity</data>
<data key="uniprot">C0LGT2</data>
<data key="tair.type">protein_coding</data>
<data key="tair.description">Leucine-rich repeat protein kinase family protein</data>
<data key="tair.localization">Cell membrane</data>
<data key="cold_2d_log2fc">-0.238249</data>
<data key="cold_2d_qvalue">0.113052</data>
<data key="cold_3h_log2fc">-0.141614</data>
<data key="cold_3h_qvalue">0.543383</data>
<data key="cold_6h_log2fc">-0.116547</data>
<data key="cold_6h_qvalue">0.549153</data>
<data key="label_copy">Target</data>
<data key="modularity_class">13</data>
<data key="size">10.283401</data>
<data key="r">194</data>
<data key="g">194</data>
<data key="b">194</data>
<data key="x">61.548462</data>
<data key="y">123.43599</data>
</node>
<node id="AT5G06510">
<data key="label">NFYA10</data>
<data key="mapman.nr">27.3.14</data>
<data key="mapman.name">RNA.regulation of transcription.CCAAT box binding factor family, HAP2</data>
<data key="go.nr">0016602;0006355;0006351;0003700;0003677</data>
<data key="go.name">CCAAT-binding factor complex;regulation of transcription, DNA-templated;transcription, DNA-templated;transcription factor activity, sequence-specific DNA binding;DNA binding</data>
<data key="uniprot">Q8LFU0;F4K3V7;NF-YA10</data>
<data key="synonyms">NFYA10</data>
<data key="tair.type">protein_coding</data>
<data key="tair.description">NF-YA10</data>
<data key="tair.localization">Nucleus</data>
<data key="cold_2d_log2fc">-0.428703</data>
<data key="cold_2d_qvalue">0.590711</data>
<data key="cold_3h_log2fc">0.082645</data>
<data key="cold_3h_qvalue">0.957189</data>
<data key="cold_6h_log2fc">-0.171047</data>
<data key="cold_6h_qvalue">0.864982</data>
<data key="label_copy">Target</data>
<data key="modularity_class">9</data>
<data key="size">10.546558</data>
<data key="r">194</data>
<data key="g">194</data>
<data key="b">194</data>
<data key="x">-956.1843</data>
<data key="y">81.91162</data>
</node>
<node id="AT1G11400">
<data key="label">PYM</data>
<data key="mapman.nr">35.2</data>
<data key="mapman.name">not assigned.unknown</data>
<data key="go.nr">0010628;0005737;0005730;0005654</data>
<data key="go.name">positive regulation of gene expression;cytoplasm;nucleolus;nucleoplasm</data>
<data key="uniprot">Q9LPZ4;PYM</data>
<data key="synonyms">PYM</data>
<data key="tair.type">protein_coding</data>
<data key="tair.description">PYM</data>
<data key="tair.localization">Nucleus</data>
<data key="cold_2d_log2fc">-0.409614</data>
<data key="cold_2d_qvalue">0.131928</data>
<data key="cold_3h_log2fc">0.305143</data>
<data key="cold_3h_qvalue">0.428583</data>
<data key="cold_6h_log2fc">0.441585</data>
<data key="cold_6h_qvalue">0.132767</data>
<data key="label_copy">Target</data>
<data key="modularity_class">14</data>
<data key="size">10.263158</data>
<data key="r">194</data>
<data key="g">194</data>
<data key="b">194</data>
<data key="x">-161.28174</data>
<data key="y">411.71606</data>
</node>
<node id="AT5G04560">
<data key="label">DME</data>
<data key="mapman.nr">27.3.34</data>
<data key="mapman.name">RNA.regulation of transcription.orphan family</data>
<data key="go.nr">0051539;0046872;0043078;0019104;0009793;0006355;0006351;0006349;0006306;0006284;0006281;0005634;0003906;0003824;0003677</data>
<data key="go.name">4 iron, 4 sulfur cluster binding;metal ion binding;polar nucleus;DNA N-glycosylase activity;embryo development ending in seed dormancy;regulation of transcription, DNA-templated;transcription, DNA-templated;regulation of gene expression by genetic imprinting;DNA methylation;base-excision repair;DNA repair;nucleus;DNA-(apurinic or apyrimidinic site) lyase activity;catalytic activity;DNA binding</data>
<data key="uniprot">DME;Q8LK56</data>
<data key="synonyms">DME</data>
<data key="tair.type">protein_coding</data>
<data key="tair.description">Transcriptional activator DEMETER</data>
<data key="tair.localization">Nucleus</data>
<data key="cold_2d_log2fc">-0.75629</data>
<data key="cold_2d_qvalue">8.06E-4</data>
<data key="cold_3h_log2fc">0.324601</data>
<data key="cold_3h_qvalue">0.33854</data>
<data key="cold_6h_log2fc">0.07799</data>
<data key="cold_6h_qvalue">0.821818</data>
<data key="label_copy">Target</data>
<data key="modularity_class">14</data>
<data key="size">10.141701</data>
<data key="r">194</data>
<data key="g">194</data>
<data key="b">194</data>
<data key="x">515.05365</data>
<data key="y">435.664</data>
</node>
<node id="AT1G15400">
<data key="go.nr">5886</data>
<data key="go.name">plasma membrane</data>
<data key="uniprot">Q9XI29</data>
<data key="tair.type">protein_coding</data>
<data key="tair.description">Uncharacterized protein At1g15400</data>
<data key="tair.localization">Unknown</data>
<data key="cold_2d_log2fc">-1.061004</data>
<data key="cold_2d_qvalue">0.0</data>
<data key="cold_3h_log2fc">-0.575893</data>
<data key="cold_3h_qvalue">0.011875</data>
<data key="cold_6h_log2fc">-0.935128</data>
<data key="cold_6h_qvalue">4.0E-6</data>
<data key="label_copy">Target</data>
<data key="modularity_class">13</data>
<data key="size">10.161943</data>
<data key="r">194</data>
<data key="g">194</data>
<data key="b">194</data>
<data key="x">1174.6289</data>
<data key="y">-192.9045</data>
</node>
<node id="AT2G22650">
<data key="mapman.nr">35.1</data>
<data key="mapman.name">not assigned.no ontology</data>
<data key="go.nr">0055114;0016491</data>
<data key="go.name">oxidation-reduction process;oxidoreductase activity</data>
<data key="uniprot">Q5S4X7</data>
<data key="tair.type">protein_coding</data>
<data key="tair.description">FAD-dependent oxidoreductase-like protein</data>
<data key="tair.localization">Chloroplast</data>
<data key="cold_2d_log2fc">0.186842</data>
<data key="cold_2d_qvalue">0.69478</data>
<data key="cold_3h_log2fc">0.144319</data>
<data key="cold_3h_qvalue">0.854788</data>
<data key="cold_6h_log2fc">-0.623582</data>
<data key="cold_6h_qvalue">0.181548</data>
<data key="label_copy">Target</data>
<data key="modularity_class">14</data>
<data key="size">10.121457</data>
<data key="r">194</data>
<data key="g">194</data>
<data key="b">194</data>
<data key="x">437.10806</data>
<data key="y">644.97644</data>
</node>
<node id="AT2G42200">
<data key="label">SPL9</data>
<data key="mapman.nr">33.3</data>
<data key="mapman.name">development.squamosa promoter binding like (SPL)</data>
<data key="go.nr">2000025;0048653;0048366;0046872;0006355;0006351;0005737;0005634;0003700;0003677</data>
<data key="go.name">regulation of leaf formation;anther development;leaf development;metal ion binding;regulation of transcription, DNA-templated;transcription, DNA-templated;cytoplasm;nucleus;transcription factor activity, sequence-specific DNA binding;DNA binding</data>
<data key="uniprot">SPL9;Q700W2;AtSPL9</data>
<data key="synonyms">SPL9</data>
<data key="tair.type">protein_coding</data>
<data key="tair.description">Squamosa promoter-binding-like protein 9</data>
<data key="tair.localization">Nucleus</data>
<data key="cold_2d_log2fc">0.600399</data>
<data key="cold_2d_qvalue">0.058118</data>
<data key="cold_3h_log2fc">0.889897</data>
<data key="cold_3h_qvalue">0.009062</data>
<data key="cold_6h_log2fc">1.313997</data>
<data key="cold_6h_qvalue">9.0E-6</data>
<data key="label_copy">TF</data>
<data key="modularity_class">12</data>
<data key="size">10.708502</data>
<data key="r">255</data>
<data key="g">127</data>
<data key="b">14</data>
<data key="x">1006.49493</data>
<data key="y">-21.63831</data>
</node>
<node id="AT3G28690">
<data key="mapman.nr">29.4.1.57</data>
<data key="mapman.name">protein.postranslational modification.kinase.receptor like cytoplasmatic kinase VII</data>
<data key="go.nr">0006468;0005524;0004674;0004672</data>
<data key="go.name">protein phosphorylation;ATP binding;protein serine/threonine kinase activity;protein kinase activity</data>
<data key="uniprot">B3LFC3;F4J0D2;F4J0D1</data>
<data key="tair.type">protein_coding</data>
<data key="tair.description">Protein kinase superfamily protein</data>
<data key="tair.localization">Cell membrane</data>
<data key="cold_2d_log2fc">-0.09382</data>
<data key="cold_2d_qvalue">0.612001</data>
<data key="cold_3h_log2fc">0.260509</data>
<data key="cold_3h_qvalue">0.194468</data>
<data key="cold_6h_log2fc">0.474578</data>
<data key="cold_6h_qvalue">0.001782</data>
<data key="label_copy">Target</data>
<data key="modularity_class">12</data>
<data key="size">10.384615</data>
<data key="r">194</data>
<data key="g">194</data>
<data key="b">194</data>
<data key="x">954.401</data>
<data key="y">-244.17601</data>
</node>
<node id="AT5G43270">
<data key="label">SPL2</data>
<data key="mapman.nr">33.3</data>
<data key="mapman.name">development.squamosa promoter binding like (SPL)</data>
<data key="go.nr">0048653;0048510;0046872;0044212;0006355;0006351;0005634;0003700;0003677</data>
<data key="go.name">anther development;regulation of timing of transition from vegetative to reproductive phase;metal ion binding;transcription regulatory region DNA binding;regulation of transcription, DNA-templated;transcription, DNA-templated;nucleus;transcription factor activity, sequence-specific DNA binding;DNA binding</data>
<data key="uniprot">SPL2;Q9S840</data>
<data key="synonyms">SPL2</data>
<data key="tair.type">protein_coding</data>
<data key="tair.description">Squamosa promoter-binding-like protein 2</data>
<data key="tair.localization">Nucleus</data>
<data key="cold_2d_log2fc">-0.449807</data>
<data key="cold_2d_qvalue">0.193146</data>
<data key="cold_3h_log2fc">-0.019037</data>
<data key="cold_3h_qvalue">0.978977</data>
<data key="cold_6h_log2fc">-0.256491</data>
<data key="cold_6h_qvalue">0.551589</data>
<data key="label_copy">TF</data>
<data key="modularity_class">12</data>
<data key="size">10.668016</data>
<data key="r">255</data>
<data key="g">127</data>
<data key="b">14</data>
<data key="x">903.6657</data>
<data key="y">-305.13855</data>
</node>
<node id="AT3G57330">
<data key="label">ACA11</data>
<data key="mapman.nr">30.3</data>
<data key="mapman.name">signalling.calcium</data>
<data key="go.nr">0070588;0055081;0046872;0043069;0042742;0016021;0016020;0009705;0009507;0005887;0005886;0005774;0005773;0005524;0005516;0005388;0000166</data>
<data key="go.name">calcium ion transmembrane transport;anion homeostasis;metal ion binding;negative regulation of programmed cell death;defense response to bacterium;integral component of membrane;membrane;plant-type vacuole membrane;chloroplast;integral component of plasma membrane;plasma membrane;vacuolar membrane;vacuole;ATP binding;calmodulin binding;calcium-transporting ATPase activity;nucleotide binding</data>
<data key="uniprot">Q9M2L4;ACA11</data>
<data key="synonyms">ACA11</data>
<data key="tair.type">protein_coding</data>
<data key="tair.description">Putative calcium-transporting ATPase 11, plasma membrane-type</data>
<data key="tair.localization">Unknown</data>
<data key="cold_2d_log2fc">-1.198951</data>
<data key="cold_2d_qvalue">0.0</data>
<data key="cold_3h_log2fc">0.250534</data>
<data key="cold_3h_qvalue">0.362336</data>
<data key="cold_6h_log2fc">0.018714</data>
<data key="cold_6h_qvalue">0.951716</data>
<data key="label_copy">Target</data>
<data key="modularity_class">10</data>
<data key="size">10.465587</data>
<data key="r">194</data>
<data key="g">194</data>
<data key="b">194</data>
<data key="x">-438.4177</data>
<data key="y">539.21173</data>
</node>
<node id="AT3G05690">
<data key="label">UNE8</data>
<data key="mapman.nr">27.3.14</data>
<data key="mapman.name">RNA.regulation of transcription.CCAAT box binding factor family, HAP2</data>
<data key="go.nr">0016602;0009567;0006355;0006351;0003700;0003677</data>
<data key="go.name">CCAAT-binding factor complex;double fertilization forming a zygote and endosperm;regulation of transcription, DNA-templated;transcription, DNA-templated;transcription factor activity, sequence-specific DNA binding;DNA binding</data>
<data key="uniprot">UNE8;Q9M9X4;ATHAP2B;NF-YA2;HAP2B</data>
<data key="synonyms">UNE8</data>
<data key="tair.type">protein_coding</data>
<data key="tair.description">Nuclear factor Y, subunit A2</data>
<data key="tair.localization">Nucleus</data>
<data key="cold_2d_log2fc">0.193587</data>
<data key="cold_2d_qvalue">0.657723</data>
<data key="cold_3h_log2fc">0.551027</data>
<data key="cold_3h_qvalue">0.2568</data>
<data key="cold_6h_log2fc">0.270832</data>
<data key="cold_6h_qvalue">0.572179</data>
<data key="label_copy">Target</data>
<data key="modularity_class">9</data>
<data key="size">10.48583</data>
<data key="r">194</data>
<data key="g">194</data>
<data key="b">194</data>
<data key="x">-1226.8098</data>
<data key="y">-162.84676</data>
</node>
<node id="AT1G56010">
<data key="label">NAC021</data>
<data key="mapman.nr">27.3.27</data>
<data key="mapman.name">RNA.regulation of transcription.NAC domain transcription factor family</data>
<data key="go.nr">0048527;0010072;0009734;0006355;0006351;0005634;0003700;0003677</data>
<data key="go.name">lateral root development;primary shoot apical meristem specification;auxin-activated signaling pathway;regulation of transcription, DNA-templated;transcription, DNA-templated;nucleus;transcription factor activity, sequence-specific DNA binding;DNA binding</data>
<data key="uniprot">anac021;NAC1;ANAC022;Q84TE6</data>
<data key="synonyms">NAC021</data>
<data key="tair.type">protein_coding</data>
<data key="tair.description">NAC1</data>
<data key="tair.localization">Nucleus</data>
<data key="cold_2d_log2fc">-0.702543</data>
<data key="cold_2d_qvalue">0.081725</data>
<data key="cold_3h_log2fc">-1.071792</data>
<data key="cold_3h_qvalue">0.017991</data>
<data key="cold_6h_log2fc">-1.287187</data>
<data key="cold_6h_qvalue">0.002147</data>
<data key="label_copy">Target</data>
<data key="modularity_class">16</data>
<data key="size">10.141701</data>
<data key="r">194</data>
<data key="g">194</data>
<data key="b">194</data>
<data key="x">1231.4203</data>
<data key="y">-160.86206</data>
</node>
<node id="AT3G57670">
<data key="label">WIP2</data>
<data key="mapman.nr">27.3.11</data>
<data key="mapman.name">RNA.regulation of transcription.C2H2 zinc finger family</data>
<data key="go.nr">1990058;0046872;0010500;0009860;0006355;0006351;0005634;0003700;0003676</data>
<data key="go.name">fruit replum development;metal ion binding;transmitting tissue development;pollen tube growth;regulation of transcription, DNA-templated;transcription, DNA-templated;nucleus;transcription factor activity, sequence-specific DNA binding;nucleic acid binding</data>
<data key="uniprot">Q9SVY1;NTT;WIP2</data>
<data key="synonyms">WIP2</data>
<data key="tair.type">protein_coding</data>
<data key="tair.description">WIP2</data>
<data key="tair.localization">Nucleus</data>
<data key="cold_2d_log2fc">0.403149</data>
<data key="cold_2d_qvalue">0.618529</data>
<data key="cold_3h_log2fc">0.103858</data>
<data key="cold_3h_qvalue">0.947345</data>
<data key="cold_6h_log2fc">-1.021054</data>
<data key="cold_6h_qvalue">0.204675</data>
<data key="label_copy">Target</data>
<data key="modularity_class">14</data>
<data key="size">10.263158</data>
<data key="r">194</data>
<data key="g">194</data>
<data key="b">194</data>
<data key="x">699.9667</data>
<data key="y">301.11505</data>
</node>
<node id="AT1G20910">
<data key="label">ARID6</data>
<data key="mapman.nr">27.3.38</data>
<data key="mapman.name">RNA.regulation of transcription.AT-rich interaction domain containing transcription factor family</data>
<data key="go.nr">0006355;0005634;0003700;0003677;0001228;0000977</data>
<data key="go.name">regulation of transcription, DNA-templated;nucleus;transcription factor activity, sequence-specific DNA binding;DNA binding;transcriptional activator activity, RNA polymerase II transcription regulatory region sequence-specific binding;RNA polymerase II regulatory region sequence-specific DNA binding</data>
<data key="uniprot">C0SUW7</data>
<data key="synonyms">ARID6</data>
<data key="tair.type">protein_coding</data>
<data key="tair.description">AT-rich interactive domain-containing protein 6</data>
<data key="tair.localization">Nucleus</data>
<data key="cold_2d_log2fc">1.325375</data>
<data key="cold_2d_qvalue">0.0</data>
<data key="cold_3h_log2fc">0.4906</data>
<data key="cold_3h_qvalue">0.142615</data>
<data key="cold_6h_log2fc">0.850172</data>
<data key="cold_6h_qvalue">9.98E-4</data>
<data key="label_copy">Target</data>
<data key="modularity_class">14</data>
<data key="size">10.161943</data>
<data key="r">194</data>
<data key="g">194</data>
<data key="b">194</data>
<data key="x">335.99118</data>
<data key="y">-966.1696</data>
</node>
<node id="AT1G55050">
<data key="go.nr">3677</data>
<data key="go.name">DNA binding</data>
<data key="uniprot">F4HYN6</data>
<data key="tair.type">protein_coding</data>
<data key="tair.description">unknown protein; FUNCTIONS IN: molecular_function unknown; INVOLVED IN: biological_process unknown; LOCATED IN: cellular_component unknown; EXPRESSED IN: cultured cell; BEST Arabidopsis thaliana protein match is: unknown protein (TAIR:AT1G09040.1);  /.../40 Blast hits to 1999 proteins in 271 species: Archae - 0; Bacteria - 138; Metazoa - 960; Fungi - 166; Plants - 162; Viruses - 14; Other Eukaryotes - 1000 (source: NCBI BLink).</data>
<data key="tair.localization">Unknown</data>
<data key="cold_2d_log2fc">-0.597568</data>
<data key="cold_2d_qvalue">0.313251</data>
<data key="cold_3h_log2fc">0.887527</data>
<data key="cold_3h_qvalue">0.195129</data>
<data key="cold_6h_log2fc">-0.5503</data>
<data key="cold_6h_qvalue">0.430348</data>
<data key="label_copy">Target</data>
<data key="modularity_class">14</data>
<data key="size">10.121457</data>
<data key="r">194</data>
<data key="g">194</data>
<data key="b">194</data>
<data key="x">693.14813</data>
<data key="y">-356.02026</data>
</node>
<node id="AT1G48310">
<data key="label">CHR18</data>
<data key="mapman.nr">27.3.44</data>
<data key="mapman.name">RNA.regulation of transcription.chromatin remodeling factors</data>
<data key="go.nr">5524</data>
<data key="go.name">ATP binding</data>
<data key="uniprot">F4HWU9;CHR18;CHA18</data>
<data key="synonyms">CHR18</data>
<data key="tair.type">protein_coding</data>
<data key="tair.description">chromatin remodeling factor18</data>
<data key="tair.localization">Nucleus</data>
<data key="cold_2d_log2fc">0.274486</data>
<data key="cold_2d_qvalue">0.314129</data>
<data key="cold_3h_log2fc">-0.003885</data>
<data key="cold_3h_qvalue">0.99422</data>
<data key="cold_6h_log2fc">-0.141347</data>
<data key="cold_6h_qvalue">0.696926</data>
<data key="label_copy">Target</data>
<data key="modularity_class">14</data>
<data key="size">10.242915</data>
<data key="r">194</data>
<data key="g">194</data>
<data key="b">194</data>
<data key="x">126.10819</data>
<data key="y">507.17932</data>
</node>
<node id="AT3G02750">
<data key="mapman.nr">29.4</data>
<data key="mapman.name">protein.postranslational modification</data>
<data key="go.nr">0046872;0006470;0004722;0003824</data>
<data key="go.name">metal ion binding;protein dephosphorylation;protein serine/threonine phosphatase activity;catalytic activity</data>
<data key="uniprot">Q9M8R7</data>
<data key="tair.type">protein_coding</data>
<data key="tair.description">Protein phosphatase 2C family protein</data>
<data key="tair.localization">Mitochondrion</data>
<data key="cold_2d_log2fc">0.029166</data>
<data key="cold_2d_qvalue">0.878566</data>
<data key="cold_3h_log2fc">0.117185</data>
<data key="cold_3h_qvalue">0.612654</data>
<data key="cold_6h_log2fc">0.81773</data>
<data key="cold_6h_qvalue">0.0</data>
<data key="label_copy">Target</data>
<data key="modularity_class">14</data>
<data key="size">10.283401</data>
<data key="r">194</data>
<data key="g">194</data>
<data key="b">194</data>
<data key="x">803.8229</data>
<data key="y">-273.56384</data>
</node>
<node id="AT1G67480">
<data key="mapman.nr">29.5.11.4.3.2</data>
<data key="mapman.name">protein.degradation.ubiquitin.E3.SCF.FBOX</data>
<data key="go.nr">0031463;0016567;0005515</data>
<data key="go.name">Cul3-RING ubiquitin ligase complex;protein ubiquitination;protein binding</data>
<data key="uniprot">Q9CAG8</data>
<data key="tair.type">protein_coding</data>
<data key="tair.description">F-box/kelch-repeat protein At1g67480</data>
<data key="tair.localization">Cytoplasm</data>
<data key="cold_2d_log2fc">-1.133908</data>
<data key="cold_2d_qvalue">0.0</data>
<data key="cold_3h_log2fc">-0.766532</data>
<data key="cold_3h_qvalue">6.4E-5</data>
<data key="cold_6h_log2fc">-1.260026</data>
<data key="cold_6h_qvalue">0.0</data>
<data key="label_copy">Target</data>
<data key="modularity_class">13</data>
<data key="size">10.020243</data>
<data key="r">194</data>
<data key="g">194</data>
<data key="b">194</data>
<data key="x">354.76398</data>
<data key="y">-362.67908</data>
</node>
<node id="AT5G57050">
<data key="label">ABI2</data>
<data key="mapman.nr">29.4;17.1.2</data>
<data key="mapman.name">protein.postranslational modification;hormone metabolism.abscisic acid.signal transduction</data>
<data key="go.nr">1902456;0046872;0043169;0010205;0009738;0009737;0009414;0009408;0006970;0006470;0006469;0004722;0003824</data>
<data key="go.name">regulation of stomatal opening;metal ion binding;cation binding;photoinhibition;abscisic acid-activated signaling pathway;response to abscisic acid;response to water deprivation;response to heat;response to osmotic stress;protein dephosphorylation;negative regulation of protein kinase activity;protein serine/threonine phosphatase activity;catalytic activity</data>
<data key="uniprot">O04719;AtABI2;ABI2</data>
<data key="synonyms">ABI2</data>
<data key="tair.type">protein_coding</data>
<data key="tair.description">AtABI2</data>
<data key="tair.localization">Unknown</data>
<data key="cold_2d_log2fc">0.808794</data>
<data key="cold_2d_qvalue">0.001179</data>
<data key="cold_3h_log2fc">1.179952</data>
<data key="cold_3h_qvalue">3.0E-6</data>
<data key="cold_6h_log2fc">1.122457</data>
<data key="cold_6h_qvalue">6.0E-6</data>
<data key="label_copy">Target</data>
<data key="modularity_class">14</data>
<data key="size">10.141701</data>
<data key="r">194</data>
<data key="g">194</data>
<data key="b">194</data>
<data key="x">185.53429</data>
<data key="y">455.22955</data>
</node>
<node id="AT1G79180">
<data key="label">ATMYB63</data>
<data key="mapman.nr">27.3.25</data>
<data key="mapman.name">RNA.regulation of transcription.MYB domain transcription factor family</data>
<data key="go.nr">2000652;0045893;0009753;0009751;0003700;0003677</data>
<data key="go.name">regulation of secondary cell wall biogenesis;positive regulation of transcription, DNA-templated;response to jasmonic acid;response to salicylic acid;transcription factor activity, sequence-specific DNA binding;DNA binding</data>
<data key="uniprot">Q6R0A6;ATMYB63;MYB63</data>
<data key="synonyms">ATMYB63</data>
<data key="tair.type">protein_coding</data>
<data key="tair.description">myb domain protein 63</data>
<data key="tair.localization">Nucleus</data>
<data key="cold_2d_log2fc">0.380348</data>
<data key="cold_2d_qvalue">1.0</data>
<data key="cold_3h_log2fc">0.694432</data>
<data key="cold_3h_qvalue">1.0</data>
<data key="cold_6h_log2fc">-0.717542</data>
<data key="cold_6h_qvalue">0.392951</data>
<data key="label_copy">TF</data>
<data key="modularity_class">0</data>
<data key="size">11.376518</data>
<data key="r">255</data>
<data key="g">127</data>
<data key="b">14</data>
<data key="x">660.2896</data>
<data key="y">419.18277</data>
</node>
<node id="AT3G27810">
<data key="label">MYB21</data>
<data key="mapman.nr">27.3.25</data>
<data key="mapman.name">RNA.regulation of transcription.MYB domain transcription factor family</data>
<data key="go.nr">0080086;0048443;0009867;0009753;0009740;0009585;0006355;0006351;0005634;0003677</data>
<data key="go.name">stamen filament development;stamen development;jasmonic acid mediated signaling pathway;response to jasmonic acid;gibberellic acid mediated signaling pathway;red, far-red light phototransduction;regulation of transcription, DNA-templated;transcription, DNA-templated;nucleus;DNA binding</data>
<data key="uniprot">ATMYB3;Q9LK95;MYB21;ATMYB21</data>
<data key="synonyms">MYB21</data>
<data key="tair.type">protein_coding</data>
<data key="tair.description">MYB21</data>
<data key="tair.localization">Nucleus</data>
<data key="cold_2d_log2fc">-0.266142</data>
<data key="cold_2d_qvalue">1.0</data>
<data key="cold_3h_log2fc">0.508059</data>
<data key="cold_3h_qvalue">1.0</data>
<data key="cold_6h_log2fc">-0.064112</data>
<data key="cold_6h_qvalue">1.0</data>
<data key="label_copy">TF</data>
<data key="modularity_class">0</data>
<data key="size">10.283401</data>
<data key="r">255</data>
<data key="g">127</data>
<data key="b">14</data>
<data key="x">624.70734</data>
<data key="y">-79.16004</data>
</node>
<node id="AT4G34990">
<data key="label">MYB32</data>
<data key="mapman.nr">27.3.25</data>
<data key="mapman.name">RNA.regulation of transcription.MYB domain transcription factor family</data>
<data key="go.nr">0046686;0009753;0009751;0009737;0009723;0009651;0006351;0005634;0003700;0003677</data>
<data key="go.name">response to cadmium ion;response to jasmonic acid;response to salicylic acid;response to abscisic acid;response to ethylene;response to salt stress;transcription, DNA-templated;nucleus;transcription factor activity, sequence-specific DNA binding;DNA binding</data>
<data key="uniprot">MYB32;O49608;AtMYB32</data>
<data key="synonyms">MYB32</data>
<data key="tair.type">protein_coding</data>
<data key="tair.description">Transcription factor MYB32</data>
<data key="tair.localization">Nucleus</data>
<data key="cold_2d_log2fc">1.397591</data>
<data key="cold_2d_qvalue">3.0E-6</data>
<data key="cold_3h_log2fc">0.097012</data>
<data key="cold_3h_qvalue">0.893317</data>
<data key="cold_6h_log2fc">1.749545</data>
<data key="cold_6h_qvalue">0.0</data>
<data key="label_copy">Target</data>
<data key="modularity_class">14</data>
<data key="size">10.303644</data>
<data key="r">194</data>
<data key="g">194</data>
<data key="b">194</data>
<data key="x">566.7194</data>
<data key="y">1.6843123</data>
</node>
<node id="AT5G05800">
<data key="label">LIMYB</data>
<data key="mapman.nr">35.2</data>
<data key="mapman.name">not assigned.unknown</data>
<data key="go.nr">0006355;0006351;0005634</data>
<data key="go.name">regulation of transcription, DNA-templated;transcription, DNA-templated;nucleus</data>
<data key="uniprot">Q9FFJ8</data>
<data key="synonyms">LIMYB</data>
<data key="tair.type">protein_coding</data>
<data key="tair.description">L10-interacting MYB domain-containing protein</data>
<data key="tair.localization">Nucleus</data>
<data key="cold_2d_log2fc">-1.25821</data>
<data key="cold_2d_qvalue">0.0</data>
<data key="cold_3h_log2fc">-0.355388</data>
<data key="cold_3h_qvalue">0.180205</data>
<data key="cold_6h_log2fc">-0.738454</data>
<data key="cold_6h_qvalue">3.73E-4</data>
<data key="label_copy">Target</data>
<data key="modularity_class">14</data>
<data key="size">10.404859</data>
<data key="r">194</data>
<data key="g">194</data>
<data key="b">194</data>
<data key="x">587.0521</data>
<data key="y">-695.1994</data>
</node>
<node id="AT5G52260">
<data key="label">AtMYB19</data>
<data key="mapman.nr">27.3.25</data>
<data key="mapman.name">RNA.regulation of transcription.MYB domain transcription factor family</data>
<data key="go.nr">0003700;0003677</data>
<data key="go.name">transcription factor activity, sequence-specific DNA binding;DNA binding</data>
<data key="uniprot">Q9LTJ5;MYB19;AtMYB19</data>
<data key="synonyms">AtMYB19</data>
<data key="tair.type">protein_coding</data>
<data key="tair.description">MYB transcription factor</data>
<data key="tair.localization">Nucleus</data>
<data key="cold_2d_log2fc">-0.046199</data>
<data key="cold_2d_qvalue">1.0</data>
<data key="cold_3h_log2fc">0.287735</data>
<data key="cold_3h_qvalue">1.0</data>
<data key="cold_6h_log2fc">-0.097338</data>
<data key="cold_6h_qvalue">1.0</data>
<data key="label_copy">Target</data>
<data key="modularity_class">14</data>
<data key="size">10.263158</data>
<data key="r">194</data>
<data key="g">194</data>
<data key="b">194</data>
<data key="x">627.21423</data>
<data key="y">47.988</data>
</node>
<node id="AT2G32460">
<data key="label">MYB101</data>
<data key="mapman.nr">27.3.25</data>
<data key="mapman.name">RNA.regulation of transcription.MYB domain transcription factor family</data>
<data key="go.nr">0090406;0045893;0043068;0009789;0009740;0009555;0005634;0003700;0003677</data>
<data key="go.name">pollen tube;positive regulation of transcription, DNA-templated;positive regulation of programmed cell death;positive regulation of abscisic acid-activated signaling pathway;gibberellic acid mediated signaling pathway;pollen development;nucleus;transcription factor activity, sequence-specific DNA binding;DNA binding</data>
<data key="uniprot">ATM1;A8MSC3;ATMYB101;O80883;MYB101</data>
<data key="synonyms">MYB101</data>
<data key="tair.type">protein_coding</data>
<data key="tair.description">Transcription factor MYB101</data>
<data key="tair.localization">Nucleus</data>
<data key="cold_2d_log2fc">-0.218253</data>
<data key="cold_2d_qvalue">1.0</data>
<data key="cold_3h_log2fc">0.28713</data>
<data key="cold_3h_qvalue">1.0</data>
<data key="cold_6h_log2fc">-0.213912</data>
<data key="cold_6h_qvalue">1.0</data>
<data key="label_copy">TF</data>
<data key="modularity_class">0</data>
<data key="size">10.647774</data>
<data key="r">255</data>
<data key="g">127</data>
<data key="b">14</data>
<data key="x">-48.37127</data>
<data key="y">548.7773</data>
</node>
<node id="AT3G08850">
<data key="label">RAPTOR1</data>
<data key="mapman.nr">33.99</data>
<data key="mapman.name">development.unspecified</data>
<data key="go.nr">0080008;0040008;0031931;0031929;0016049;0009793;0005515;0005488</data>
<data key="go.name">Cul4-RING E3 ubiquitin ligase complex;regulation of growth;TORC1 complex;TOR signaling;cell growth;embryo development ending in seed dormancy;protein binding;binding</data>
<data key="uniprot">ATRAPTOR1B;Q93YQ1;RAPTOR1;RAPTOR1B</data>
<data key="synonyms">RAPTOR1</data>
<data key="tair.type">protein_coding</data>
<data key="tair.description">RAPTOR1B</data>
<data key="tair.localization">Unknown</data>
<data key="cold_2d_log2fc">-0.429767</data>
<data key="cold_2d_qvalue">8.07E-4</data>
<data key="cold_3h_log2fc">0.028058</data>
<data key="cold_3h_qvalue">0.927605</data>
<data key="cold_6h_log2fc">0.112314</data>
<data key="cold_6h_qvalue">0.526798</data>
<data key="label_copy">Target</data>
<data key="modularity_class">10</data>
<data key="size">11.376518</data>
<data key="r">194</data>
<data key="g">194</data>
<data key="b">194</data>
<data key="x">-237.50923</data>
<data key="y">533.001</data>
</node>
<node id="AT4G27330">
<data key="label">SPL</data>
<data key="mapman.nr">27.3.67</data>
<data key="mapman.name">RNA.regulation of transcription.putative transcription regulator</data>
<data key="go.nr">0048653;0006351;0005634;0003700</data>
<data key="go.name">anther development;transcription, DNA-templated;nucleus;transcription factor activity, sequence-specific DNA binding</data>
<data key="uniprot">O81836;SPL;NZZ</data>
<data key="synonyms">SPL</data>
<data key="tair.type">protein_coding</data>
<data key="tair.description">Protein SPOROCYTELESS</data>
<data key="tair.localization">Unknown</data>
<data key="cold_2d_log2fc">-0.062665</data>
<data key="cold_2d_qvalue">1.0</data>
<data key="cold_3h_log2fc">-0.03819</data>
<data key="cold_3h_qvalue">1.0</data>
<data key="cold_6h_log2fc">-0.196505</data>
<data key="cold_6h_qvalue">1.0</data>
<data key="label_copy">TF</data>
<data key="modularity_class">0</data>
<data key="size">10.263158</data>
<data key="r">255</data>
<data key="g">127</data>
<data key="b">14</data>
<data key="x">-827.41565</data>
<data key="y">236.30214</data>
</node>
<node id="AT5G06100">
<data key="label">MYB33</data>
<data key="mapman.nr">27.3.25</data>
<data key="mapman.name">RNA.regulation of transcription.MYB domain transcription factor family</data>
<data key="go.nr">0048235;0045926;0045893;0043068;0009908;0009789;0009740;0006351;0005634;0003700;0003677</data>
<data key="go.name">pollen sperm cell differentiation;negative regulation of growth;positive regulation of transcription, DNA-templated;positive regulation of programmed cell death;flower development;positive regulation of abscisic acid-activated signaling pathway;gibberellic acid mediated signaling pathway;transcription, DNA-templated;nucleus;transcription factor activity, sequence-specific DNA binding;DNA binding</data>
<data key="uniprot">Q9LHS6;MYB33;Q8W1W6;ATMYB33</data>
<data key="synonyms">MYB33</data>
<data key="tair.type">protein_coding</data>
<data key="tair.description">Transcription factor MYB33</data>
<data key="tair.localization">Nucleus</data>
<data key="cold_2d_log2fc">0.078284</data>
<data key="cold_2d_qvalue">0.791441</data>
<data key="cold_3h_log2fc">-0.043723</data>
<data key="cold_3h_qvalue">0.934999</data>
<data key="cold_6h_log2fc">-0.128822</data>
<data key="cold_6h_qvalue">0.694255</data>
<data key="label_copy">TF</data>
<data key="modularity_class">0</data>
<data key="size">10.384615</data>
<data key="r">255</data>
<data key="g">127</data>
<data key="b">14</data>
<data key="x">-174.15634</data>
<data key="y">-128.04706</data>
</node>
<node id="AT4G39400">
<data key="label">BRI1</data>
<data key="mapman.nr">17.3.2.1</data>
<data key="mapman.name">hormone metabolism.brassinosteroid.signal transduction.BRI</data>
<data key="go.nr">1900140;0060548;0048657;0048366;0046982;0042803;0042802;0016021;0010584;0010268;0010224;0010008;0009911;0009742;0009729;0006468;0005886;0005768;0005524;0005515;0005496;0004714;0004674;0004672</data>
<data key="go.name">regulation of seedling development;negative regulation of cell death;anther wall tapetum cell differentiation;leaf development;protein heterodimerization activity;protein homodimerization activity;identical protein binding;integral component of membrane;pollen exine formation;brassinosteroid homeostasis;response to UV-B;endosome membrane;positive regulation of flower development;brassinosteroid mediated signaling pathway;detection of brassinosteroid stimulus;protein phosphorylation;plasma membrane;endosome;ATP binding;protein binding;steroid binding;transmembrane receptor protein tyrosine kinase activity;protein serine/threonine kinase activity;protein kinase activity</data>
<data key="uniprot">O22476;DWF2;CBB2;BIN1;BRI1;ATBRI1</data>
<data key="synonyms">BRI1</data>
<data key="tair.type">protein_coding</data>
<data key="tair.description">Protein BRASSINOSTEROID INSENSITIVE 1</data>
<data key="tair.localization">Cell membrane</data>
<data key="cold_2d_log2fc">-0.482601</data>
<data key="cold_2d_qvalue">0.009134</data>
<data key="cold_3h_log2fc">0.090711</data>
<data key="cold_3h_qvalue">0.808148</data>
<data key="cold_6h_log2fc">-0.04617</data>
<data key="cold_6h_qvalue">0.871976</data>
<data key="label_copy">Target</data>
<data key="modularity_class">0</data>
<data key="size">10.364372</data>
<data key="r">194</data>
<data key="g">194</data>
<data key="b">194</data>
<data key="x">378.5027</data>
<data key="y">117.01951</data>
</node>
<node id="AT1G48090">
<data key="mapman.nr">35.1.19</data>
<data key="mapman.name">not assigned.no ontology.C2 domain-containing protein</data>
<data key="go.nr">0045053;0019898;0006623;0005622;0005515</data>
<data key="go.name">protein retention in Golgi apparatus;extrinsic component of membrane;protein targeting to vacuole;intracellular;protein binding</data>
<data key="uniprot">F4HWS2</data>
<data key="tair.type">protein_coding</data>
<data key="tair.description">calcium-dependent lipid-binding family protein</data>
<data key="tair.localization">Unknown</data>
<data key="cold_2d_log2fc">-0.499667</data>
<data key="cold_2d_qvalue">0.011727</data>
<data key="cold_3h_log2fc">-0.035014</data>
<data key="cold_3h_qvalue">0.941197</data>
<data key="cold_6h_log2fc">0.079663</data>
<data key="cold_6h_qvalue">0.784275</data>
<data key="label_copy">Target</data>
<data key="modularity_class">0</data>
<data key="size">10.182186</data>
<data key="r">194</data>
<data key="g">194</data>
<data key="b">194</data>
<data key="x">129.54709</data>
<data key="y">-92.02581</data>
</node>
<node id="AT2G31070">
<data key="label">TCP10</data>
<data key="mapman.nr">27.3.29</data>
<data key="mapman.name">RNA.regulation of transcription.TCP transcription factor family</data>
<data key="go.nr">0048366;0045962;0030154;0009965;0006355;0006351;0005634;0003700;0003677</data>
<data key="go.name">leaf development;positive regulation of development, heterochronic;cell differentiation;leaf morphogenesis;regulation of transcription, DNA-templated;transcription, DNA-templated;nucleus;transcription factor activity, sequence-specific DNA binding;DNA binding</data>
<data key="uniprot">O82277;TCP10</data>
<data key="synonyms">TCP10</data>
<data key="tair.type">protein_coding</data>
<data key="tair.description">Transcription factor TCP10</data>
<data key="tair.localization">Nucleus</data>
<data key="cold_2d_log2fc">0.593628</data>
<data key="cold_2d_qvalue">2.55E-4</data>
<data key="cold_3h_log2fc">0.21735</data>
<data key="cold_3h_qvalue">0.400382</data>
<data key="cold_6h_log2fc">0.401169</data>
<data key="cold_6h_qvalue">0.030523</data>
<data key="label_copy">Target</data>
<data key="modularity_class">14</data>
<data key="size">10.303644</data>
<data key="r">194</data>
<data key="g">194</data>
<data key="b">194</data>
<data key="x">764.1924</data>
<data key="y">-387.17004</data>
</node>
<node id="AT4G18390">
<data key="label">TCP2</data>
<data key="mapman.nr">27.3.29</data>
<data key="mapman.name">RNA.regulation of transcription.TCP transcription factor family</data>
<data key="go.nr">2000306;1903508;0048366;0045962;0030154;0009965;0009637;0006355;0006351;0005634;0003700;0003677</data>
<data key="go.name">positive regulation of photomorphogenesis;positive regulation of nucleic acid-templated transcription;leaf development;positive regulation of development, heterochronic;cell differentiation;leaf morphogenesis;response to blue light;regulation of transcription, DNA-templated;transcription, DNA-templated;nucleus;transcription factor activity, sequence-specific DNA binding;DNA binding</data>
<data key="uniprot">TCP2;Q93V43</data>
<data key="synonyms">TCP2</data>
<data key="tair.type">protein_coding</data>
<data key="tair.description">Transcription factor TCP2</data>
<data key="tair.localization">Nucleus</data>
<data key="cold_2d_log2fc">1.353745</data>
<data key="cold_2d_qvalue">0.0</data>
<data key="cold_3h_log2fc">1.59645</data>
<data key="cold_3h_qvalue">0.0</data>
<data key="cold_6h_log2fc">2.403028</data>
<data key="cold_6h_qvalue">0.0</data>
<data key="label_copy">TF</data>
<data key="modularity_class">0</data>
<data key="size">10.607287</data>
<data key="r">255</data>
<data key="g">127</data>
<data key="b">14</data>
<data key="x">27.617622</data>
<data key="y">-234.79369</data>
</node>
<node id="AT2G28350">
<data key="label">ARF10</data>
<data key="mapman.nr">27.3.4</data>
<data key="mapman.name">RNA.regulation of transcription.auxin response transcription factor family (ARF)</data>
<data key="go.nr">0051301;0048829;0048589;0048442;0048441;0048366;0035198;0031540;0010154;0009743;0009738;0009734;0009725;0007389;0006355;0006351;0005634;0005515;0003700;0003677</data>
<data key="go.name">cell division;root cap development;developmental growth;sepal development;petal development;leaf development;miRNA binding;regulation of anthocyanin biosynthetic process;fruit development;response to carbohydrate;abscisic acid-activated signaling pathway;auxin-activated signaling pathway;response to hormone;pattern specification process;regulation of transcription, DNA-templated;transcription, DNA-templated;nucleus;protein binding;transcription factor activity, sequence-specific DNA binding;DNA binding</data>
<data key="uniprot">A0A1P8B1S1;ARF10;Q9SKN5</data>
<data key="synonyms">ARF10</data>
<data key="tair.type">protein_coding</data>
<data key="tair.description">Auxin response factor</data>
<data key="tair.localization">Nucleus</data>
<data key="cold_2d_log2fc">-0.48232</data>
<data key="cold_2d_qvalue">0.114977</data>
<data key="cold_3h_log2fc">-0.642946</data>
<data key="cold_3h_qvalue">0.075723</data>
<data key="cold_6h_log2fc">-1.431966</data>
<data key="cold_6h_qvalue">1.0E-6</data>
<data key="label_copy">Target</data>
<data key="modularity_class">14</data>
<data key="size">10.182186</data>
<data key="r">194</data>
<data key="g">194</data>
<data key="b">194</data>
<data key="x">555.4241</data>
<data key="y">-660.6315</data>
</node>
<node id="AT3G05530">
<data key="label">RPT5A</data>
<data key="mapman.nr">29.5.11.20</data>
<data key="mapman.name">protein.degradation.ubiquitin.proteasom</data>
<data key="go.nr">0045899;0036402;0031597;0031595;0030433;0030163;0017025;0016787;0010498;0009555;0009553;0005829;0005737;0005634;0005524;0000502</data>
<data key="go.name">positive regulation of RNA polymerase II transcriptional preinitiation complex assembly;proteasome-activating ATPase activity;cytosolic proteasome complex;nuclear proteasome complex;ER-associated ubiquitin-dependent protein catabolic process;protein catabolic process;TBP-class protein binding;hydrolase activity;proteasomal protein catabolic process;pollen development;embryo sac development;cytosol;cytoplasm;nucleus;ATP binding;proteasome complex</data>
<data key="uniprot">Q9SEI2;RPT5A;ATS6A.2</data>
<data key="synonyms">RPT5A</data>
<data key="tair.type">protein_coding</data>
<data key="tair.description">26S protease regulatory subunit 6A homolog A</data>
<data key="tair.localization">Nucleus</data>
<data key="cold_2d_log2fc">0.20535</data>
<data key="cold_2d_qvalue">0.144615</data>
<data key="cold_3h_log2fc">-0.130887</data>
<data key="cold_3h_qvalue">0.550278</data>
<data key="cold_6h_log2fc">0.048713</data>
<data key="cold_6h_qvalue">0.806454</data>
<data key="label_copy">Target</data>
<data key="modularity_class">17</data>
<data key="size">10.141701</data>
<data key="r">194</data>
<data key="g">194</data>
<data key="b">194</data>
<data key="x">430.18024</data>
<data key="y">606.0647</data>
</node>
<node id="AT3G54990">
<data key="label">SMZ</data>
<data key="mapman.nr">27.3.3</data>
<data key="mapman.name">RNA.regulation of transcription.AP2/EREBP, APETALA2/ethylene-responsive element binding protein family</data>
<data key="go.nr">0009873;0009658;0007275;0006355;0006351;0005634;0003700;0003677</data>
<data key="go.name">ethylene-activated signaling pathway;chloroplast organization;multicellular organismal development;regulation of transcription, DNA-templated;transcription, DNA-templated;nucleus;transcription factor activity, sequence-specific DNA binding;DNA binding</data>
<data key="uniprot">SMZ;Q6PV68</data>
<data key="synonyms">SMZ</data>
<data key="tair.type">protein_coding</data>
<data key="tair.description">AP2-like ethylene-responsive transcription factor SMZ</data>
<data key="tair.localization">Nucleus</data>
<data key="cold_2d_log2fc">0.211533</data>
<data key="cold_2d_qvalue">0.730746</data>
<data key="cold_3h_log2fc">0.903128</data>
<data key="cold_3h_qvalue">0.140493</data>
<data key="cold_6h_log2fc">1.300216</data>
<data key="cold_6h_qvalue">0.007961</data>
<data key="label_copy">TF</data>
<data key="modularity_class">17</data>
<data key="size">10.566802</data>
<data key="r">255</data>
<data key="g">127</data>
<data key="b">14</data>
<data key="x">-119.35958</data>
<data key="y">238.38864</data>
</node>
<node id="AT5G12900">
<data key="label">IRKI</data>
<data key="uniprot">Q9LXU9</data>
<data key="synonyms">IRKI</data>
<data key="tair.type">protein_coding</data>
<data key="tair.description">IRK-interacting protein</data>
<data key="tair.localization">Nucleus</data>
<data key="cold_2d_log2fc">-0.159252</data>
<data key="cold_2d_qvalue">0.556401</data>
<data key="cold_3h_log2fc">-0.081559</data>
<data key="cold_3h_qvalue">0.864009</data>
<data key="cold_6h_log2fc">-0.685446</data>
<data key="cold_6h_qvalue">0.005094</data>
<data key="label_copy">Target</data>
<data key="modularity_class">14</data>
<data key="size">10.242915</data>
<data key="r">194</data>
<data key="g">194</data>
<data key="b">194</data>
<data key="x">32.468056</data>
<data key="y">473.27444</data>
</node>
<node id="AT5G65790">
<data key="label">ATMYB68</data>
<data key="mapman.nr">27.3.25</data>
<data key="mapman.name">RNA.regulation of transcription.MYB domain transcription factor family</data>
<data key="go.nr">0009751;0009739;0003700;0003677</data>
<data key="go.name">response to salicylic acid;response to gibberellin;transcription factor activity, sequence-specific DNA binding;DNA binding</data>
<data key="uniprot">O49538;MYB68;ATMYB68</data>
<data key="synonyms">ATMYB68</data>
<data key="tair.type">protein_coding</data>
<data key="tair.description">At5g65790</data>
<data key="tair.localization">Nucleus</data>
<data key="cold_2d_log2fc">-0.372794</data>
<data key="cold_2d_qvalue">0.656754</data>
<data key="cold_3h_log2fc">0.074841</data>
<data key="cold_3h_qvalue">0.962647</data>
<data key="cold_6h_log2fc">-0.131038</data>
<data key="cold_6h_qvalue">0.898125</data>
<data key="label_copy">Target</data>
<data key="modularity_class">17</data>
<data key="size">10.34413</data>
<data key="r">194</data>
<data key="g">194</data>
<data key="b">194</data>
<data key="x">-40.869392</data>
<data key="y">376.1292</data>
</node>
<node id="AT4G25560">
<data key="label">LAF1</data>
<data key="mapman.nr">27.3.25</data>
<data key="mapman.name">RNA.regulation of transcription.MYB domain transcription factor family</data>
<data key="go.nr">0045893;0016607;0009751;0009585;0006351;0005634;0003700;0003677</data>
<data key="go.name">positive regulation of transcription, DNA-templated;nuclear speck;response to salicylic acid;red, far-red light phototransduction;transcription, DNA-templated;nucleus;transcription factor activity, sequence-specific DNA binding;DNA binding</data>
<data key="uniprot">Q9M0K4;MYB18;AtMYB18</data>
<data key="synonyms">LAF1</data>
<data key="tair.type">protein_coding</data>
<data key="tair.description">Transcription factor LAF1</data>
<data key="tair.localization">Nucleus</data>
<data key="cold_2d_log2fc">-0.127057</data>
<data key="cold_2d_qvalue">1.0</data>
<data key="cold_3h_log2fc">0.277456</data>
<data key="cold_3h_qvalue">1.0</data>
<data key="cold_6h_log2fc">-0.234596</data>
<data key="cold_6h_qvalue">1.0</data>
<data key="label_copy">Target</data>
<data key="modularity_class">14</data>
<data key="size">10.080972</data>
<data key="r">194</data>
<data key="g">194</data>
<data key="b">194</data>
<data key="x">584.6795</data>
<data key="y">116.744865</data>
</node>
<node id="AT1G69220">
<data key="label">SIK1</data>
<data key="mapman.nr">29.4</data>
<data key="mapman.name">protein.postranslational modification</data>
<data key="go.nr">0042127;0006468;0005886;0005802;0005769;0005739;0005694;0005634;0005524;0004702;0004672;0001558;0000775</data>
<data key="go.name">regulation of cell proliferation;protein phosphorylation;plasma membrane;trans-Golgi network;early endosome;mitochondrion;chromosome;nucleus;ATP binding;receptor signaling protein serine/threonine kinase activity;protein kinase activity;regulation of cell growth;chromosome, centromeric region</data>
<data key="uniprot">SIK1;O24527;Q8VYC1</data>
<data key="synonyms">SIK1</data>
<data key="tair.type">protein_coding</data>
<data key="tair.description">Putative serine/threonine kinase</data>
<data key="tair.localization">Cytoplasm</data>
<data key="cold_2d_log2fc">-0.121427</data>
<data key="cold_2d_qvalue">0.53033</data>
<data key="cold_3h_log2fc">0.031014</data>
<data key="cold_3h_qvalue">0.935572</data>
<data key="cold_6h_log2fc">-0.237318</data>
<data key="cold_6h_qvalue">0.239058</data>
<data key="label_copy">Target</data>
<data key="modularity_class">10</data>
<data key="size">10.283401</data>
<data key="r">194</data>
<data key="g">194</data>
<data key="b">194</data>
<data key="x">-447.99258</data>
<data key="y">377.35648</data>
</node>
<node id="AT2G36420">
<data key="uniprot">Q9SJR3</data>
<data key="tair.type">protein_coding</data>
<data key="tair.description">Putative uncharacterized protein At2g36420</data>
<data key="tair.localization">Nucleus</data>
<data key="cold_2d_log2fc">0.95336</data>
<data key="cold_2d_qvalue">1.09E-4</data>
<data key="cold_3h_log2fc">1.533913</data>
<data key="cold_3h_qvalue">0.0</data>
<data key="cold_6h_log2fc">1.312902</data>
<data key="cold_6h_qvalue">0.0</data>
<data key="label_copy">Target</data>
<data key="modularity_class">14</data>
<data key="size">10.202429</data>
<data key="r">194</data>
<data key="g">194</data>
<data key="b">194</data>
<data key="x">707.2926</data>
<data key="y">209.24846</data>
</node>
<node id="AT4G22540">
<data key="label">ORP2A</data>
<data key="mapman.nr">31.4</data>
<data key="mapman.name">cell.vesicle transport</data>
<data key="go.nr">0008289;0006869</data>
<data key="go.name">lipid binding;lipid transport</data>
<data key="uniprot">ORP2A;Q940Y1</data>
<data key="synonyms">ORP2A</data>
<data key="tair.type">protein_coding</data>
<data key="tair.description">ORP2A</data>
<data key="tair.localization">Nucleus</data>
<data key="cold_2d_log2fc">-0.454763</data>
<data key="cold_2d_qvalue">0.014282</data>
<data key="cold_3h_log2fc">0.122066</data>
<data key="cold_3h_qvalue">0.722406</data>
<data key="cold_6h_log2fc">-0.181085</data>
<data key="cold_6h_qvalue">0.457783</data>
<data key="label_copy">Target</data>
<data key="modularity_class">16</data>
<data key="size">10.404859</data>
<data key="r">194</data>
<data key="g">194</data>
<data key="b">194</data>
<data key="x">240.13914</data>
<data key="y">-618.55145</data>
</node>
<node id="AT5G60690">
<data key="label">REV</data>
<data key="mapman.nr">33.99</data>
<data key="mapman.name">development.unspecified</data>
<data key="go.nr">0044212;0030154;0010089;0010051;0010014;0009956;0009944;0009855;0008289;0006351;0005634;0003700;0003677</data>
<data key="go.name">transcription regulatory region DNA binding;cell differentiation;xylem development;xylem and phloem pattern formation;meristem initiation;radial pattern formation;polarity specification of adaxial/abaxial axis;determination of bilateral symmetry;lipid binding;transcription, DNA-templated;nucleus;transcription factor activity, sequence-specific DNA binding;DNA binding</data>
<data key="uniprot">Q9SE43;REV;IFL;IFL1</data>
<data key="synonyms">REV</data>
<data key="tair.type">protein_coding</data>
<data key="tair.description">Homeobox-leucine zipper protein REVOLUTA</data>
<data key="tair.localization">Nucleus</data>
<data key="cold_2d_log2fc">0.385755</data>
<data key="cold_2d_qvalue">0.049087</data>
<data key="cold_3h_log2fc">-0.016145</data>
<data key="cold_3h_qvalue">0.971128</data>
<data key="cold_6h_log2fc">0.117682</data>
<data key="cold_6h_qvalue">0.671745</data>
<data key="label_copy">Target</data>
<data key="modularity_class">12</data>
<data key="size">10.97166</data>
<data key="r">194</data>
<data key="g">194</data>
<data key="b">194</data>
<data key="x">861.7669</data>
<data key="y">-507.22116</data>
</node>
<node id="AT3G05360">
<data key="label">RLP30</data>
<data key="mapman.nr">20.1.7</data>
<data key="mapman.name">stress.biotic.PR-proteins</data>
<data key="go.nr">0050832;0032491;0016021;0010204;0009620;0005886;0005515;0002240;0002238;0002237</data>
<data key="go.name">defense response to fungus;detection of molecule of fungal origin;integral component of membrane;defense response signaling pathway, resistance gene-independent;response to fungus;plasma membrane;protein binding;response to molecule of oomycetes origin;response to molecule of fungal origin;response to molecule of bacterial origin</data>
<data key="uniprot">Q9MA83;RLP30;AtRLP30</data>
<data key="synonyms">RLP30</data>
<data key="tair.type">protein_coding</data>
<data key="tair.description">Receptor like protein 30</data>
<data key="tair.localization">Cell membrane</data>
<data key="cold_2d_log2fc">-0.83295</data>
<data key="cold_2d_qvalue">0.017038</data>
<data key="cold_3h_log2fc">-0.635345</data>
<data key="cold_3h_qvalue">0.171616</data>
<data key="cold_6h_log2fc">-0.738131</data>
<data key="cold_6h_qvalue">0.062935</data>
<data key="label_copy">Target</data>
<data key="modularity_class">14</data>
<data key="size">10.101214</data>
<data key="r">194</data>
<data key="g">194</data>
<data key="b">194</data>
<data key="x">923.71295</data>
<data key="y">77.00134</data>
</node>
<node id="AT4G28760">
<data key="uniprot">Q949M4</data>
<data key="tair.type">protein_coding</data>
<data key="tair.description">Putative uncharacterized protein At4g28760</data>
<data key="tair.localization">Nucleus</data>
<data key="cold_2d_log2fc">-0.474969</data>
<data key="cold_2d_qvalue">2.39E-4</data>
<data key="cold_3h_log2fc">-0.368386</data>
<data key="cold_3h_qvalue">0.016955</data>
<data key="cold_6h_log2fc">-0.952655</data>
<data key="cold_6h_qvalue">0.0</data>
<data key="label_copy">Target</data>
<data key="modularity_class">14</data>
<data key="size">10.222672</data>
<data key="r">194</data>
<data key="g">194</data>
<data key="b">194</data>
<data key="x">441.5112</data>
<data key="y">33.09285</data>
</node>
<node id="AT2G36660">
<data key="label">PAB7</data>
<data key="mapman.nr">27.1</data>
<data key="mapman.name">RNA.processing</data>
<data key="go.nr">0006417;0005737;0005634;0003723;0003676;0000166</data>
<data key="go.name">regulation of translation;cytoplasm;nucleus;RNA binding;nucleic acid binding;nucleotide binding</data>
<data key="uniprot">PAB7;Q9ZQA8</data>
<data key="synonyms">PAB7</data>
<data key="tair.type">protein_coding</data>
<data key="tair.description">Polyadenylate-binding protein 7</data>
<data key="tair.localization">Unknown</data>
<data key="cold_2d_log2fc">0.887919</data>
<data key="cold_2d_qvalue">0.23177</data>
<data key="cold_3h_log2fc">1.226408</data>
<data key="cold_3h_qvalue">0.172314</data>
<data key="cold_6h_log2fc">0.094447</data>
<data key="cold_6h_qvalue">0.932082</data>
<data key="label_copy">Target</data>
<data key="modularity_class">14</data>
<data key="size">10.384615</data>
<data key="r">194</data>
<data key="g">194</data>
<data key="b">194</data>
<data key="x">408.40097</data>
<data key="y">446.86575</data>
</node>
<node id="AT1G18890">
<data key="label">CPK10</data>
<data key="mapman.nr">30.3</data>
<data key="mapman.name">signalling.calcium</data>
<data key="go.nr">0046777;0035556;0018105;0009931;0009738;0006468;0005886;0005737;0005634;0005524;0005516;0005509;0004683;0004674;0004672</data>
<data key="go.name">protein autophosphorylation;intracellular signal transduction;peptidyl-serine phosphorylation;calcium-dependent protein serine/threonine kinase activity;abscisic acid-activated signaling pathway;protein phosphorylation;plasma membrane;cytoplasm;nucleus;ATP binding;calmodulin binding;calcium ion binding;calmodulin-dependent protein kinase activity;protein serine/threonine kinase activity;protein kinase activity</data>
<data key="uniprot">CPK10;Q9M9V8;AtCPK10;ATCDPK1;CDPK1</data>
<data key="synonyms">CPK10</data>
<data key="tair.type">protein_coding</data>
<data key="tair.description">Calcium-dependent protein kinase 10</data>
<data key="tair.localization">Nucleus</data>
<data key="cold_2d_log2fc">0.016687</data>
<data key="cold_2d_qvalue">0.965703</data>
<data key="cold_3h_log2fc">0.630225</data>
<data key="cold_3h_qvalue">0.040435</data>
<data key="cold_6h_log2fc">0.686851</data>
<data key="cold_6h_qvalue">0.012317</data>
<data key="label_copy">Target</data>
<data key="modularity_class">14</data>
<data key="size">10.060729</data>
<data key="r">194</data>
<data key="g">194</data>
<data key="b">194</data>
<data key="x">-1241.1182</data>
<data key="y">69.80572</data>
</node>
<node id="AT3G51490">
<data key="label">TMT3</data>
<data key="mapman.nr">34.2</data>
<data key="mapman.name">transport.sugars</data>
<data key="go.nr">0055085;0046323;0035428;0022891;0022857;0016021;0016020;0005887;0005355;0005351;0005215</data>
<data key="go.name">transmembrane transport;glucose import;hexose transmembrane transport;substrate-specific transmembrane transporter activity;transmembrane transporter activity;integral component of membrane;membrane;integral component of plasma membrane;glucose transmembrane transporter activity;sugar:proton symporter activity;transporter activity</data>
<data key="uniprot">TMT3;Q9SD00;F4J4E8</data>
<data key="synonyms">TMT3</data>
<data key="tair.type">protein_coding</data>
<data key="tair.description">Tonoplast monosaccharide transporter3</data>
<data key="tair.localization">Unknown</data>
<data key="cold_2d_log2fc">-0.544035</data>
<data key="cold_2d_qvalue">0.512983</data>
<data key="cold_3h_log2fc">0.683429</data>
<data key="cold_3h_qvalue">0.543383</data>
<data key="cold_6h_log2fc">-0.998675</data>
<data key="cold_6h_qvalue">0.230217</data>
<data key="label_copy">Target</data>
<data key="modularity_class">14</data>
<data key="size">10.101214</data>
<data key="r">194</data>
<data key="g">194</data>
<data key="b">194</data>
<data key="x">889.99915</data>
<data key="y">-18.775492</data>
</node>
<node id="AT2G29125">
<data key="label">RTFL2</data>
<data key="mapman.nr">33.99</data>
<data key="mapman.name">development.unspecified</data>
<data key="go.nr">48367</data>
<data key="go.name">shoot system development</data>
<data key="uniprot">RTFL2;DVL13;Q8L7D0</data>
<data key="synonyms">RTFL2</data>
<data key="tair.type">protein_coding</data>
<data key="tair.description">DVL13</data>
<data key="tair.localization">Nucleus</data>
<data key="cold_2d_log2fc">-2.737456</data>
<data key="cold_2d_qvalue">1.0E-6</data>
<data key="cold_3h_log2fc">-1.026943</data>
<data key="cold_3h_qvalue">0.16652</data>
<data key="cold_6h_log2fc">-1.067971</data>
<data key="cold_6h_qvalue">0.099538</data>
<data key="label_copy">Target</data>
<data key="modularity_class">14</data>
<data key="size">10.141701</data>
<data key="r">194</data>
<data key="g">194</data>
<data key="b">194</data>
<data key="x">97.899</data>
<data key="y">56.25261</data>
</node>
<node id="AT1G12820">
<data key="label">AFB3</data>
<data key="mapman.nr">17.2.2</data>
<data key="mapman.name">hormone metabolism.auxin.signal transduction</data>
<data key="go.nr">0080022;0071249;0048527;0048443;0019005;0016567;0010152;0010011;0009734;0006952;0005634;0005515;0000822</data>
<data key="go.name">primary root development;cellular response to nitrate;lateral root development;stamen development;SCF ubiquitin ligase complex;protein ubiquitination;pollen maturation;auxin binding;auxin-activated signaling pathway;defense response;nucleus;protein binding;inositol hexakisphosphate binding</data>
<data key="uniprot">AFB3;Q9LPW7</data>
<data key="synonyms">AFB3</data>
<data key="tair.type">protein_coding</data>
<data key="tair.description">Protein AUXIN SIGNALING F-BOX 3</data>
<data key="tair.localization">Nucleus</data>
<data key="cold_2d_log2fc">0.049232</data>
<data key="cold_2d_qvalue">0.776939</data>
<data key="cold_3h_log2fc">-0.695171</data>
<data key="cold_3h_qvalue">0.0</data>
<data key="cold_6h_log2fc">-0.570601</data>
<data key="cold_6h_qvalue">2.5E-5</data>
<data key="label_copy">Target</data>
<data key="modularity_class">14</data>
<data key="size">10.303644</data>
<data key="r">194</data>
<data key="g">194</data>
<data key="b">194</data>
<data key="x">250.03363</data>
<data key="y">240.31677</data>
</node>
<node id="AT3G26810">
<data key="label">AFB2</data>
<data key="mapman.nr">17.2.2</data>
<data key="mapman.name">hormone metabolism.auxin.signal transduction</data>
<data key="go.nr">0048443;0019005;0016567;0010152;0010011;0009734;0006952;0005774;0005634;0005515;0000822</data>
<data key="go.name">stamen development;SCF ubiquitin ligase complex;protein ubiquitination;pollen maturation;auxin binding;auxin-activated signaling pathway;defense response;vacuolar membrane;nucleus;protein binding;inositol hexakisphosphate binding</data>
<data key="uniprot">AFB2;Q9LW29</data>
<data key="synonyms">AFB2</data>
<data key="tair.type">protein_coding</data>
<data key="tair.description">AFB2</data>
<data key="tair.localization">Nucleus</data>
<data key="cold_2d_log2fc">-0.302302</data>
<data key="cold_2d_qvalue">0.098</data>
<data key="cold_3h_log2fc">-0.893061</data>
<data key="cold_3h_qvalue">0.0</data>
<data key="cold_6h_log2fc">-1.196596</data>
<data key="cold_6h_qvalue">0.0</data>
<data key="label_copy">Target</data>
<data key="modularity_class">14</data>
<data key="size">10.425101</data>
<data key="r">194</data>
<data key="g">194</data>
<data key="b">194</data>
<data key="x">775.59814</data>
<data key="y">78.45213</data>
</node>
<node id="AT3G57410">
<data key="label">VLN3</data>
<data key="mapman.nr">31.1.1.1.3;31.1</data>
<data key="mapman.name">cell.organisation.cytoskeleton.actin.actin binding;cell.organisation</data>
<data key="go.nr">0051693;0051017;0051015;0051014;0007010;0005884;0005737;0003779</data>
<data key="go.name">actin filament capping;actin filament bundle assembly;actin filament binding;actin filament severing;cytoskeleton organization;actin filament;cytoplasm;actin binding</data>
<data key="uniprot">O81645;VLN3;ATVLN3</data>
<data key="synonyms">VLN3</data>
<data key="tair.type">protein_coding</data>
<data key="tair.description">Villin-3</data>
<data key="tair.localization">Cytoplasm</data>
<data key="cold_2d_log2fc">-1.229909</data>
<data key="cold_2d_qvalue">0.0</data>
<data key="cold_3h_log2fc">-0.307346</data>
<data key="cold_3h_qvalue">0.150496</data>
<data key="cold_6h_log2fc">-0.281045</data>
<data key="cold_6h_qvalue">0.1388</data>
<data key="label_copy">Target</data>
<data key="modularity_class">14</data>
<data key="size">10.182186</data>
<data key="r">194</data>
<data key="g">194</data>
<data key="b">194</data>
<data key="x">-190.25293</data>
<data key="y">17.770218</data>
</node>
<node id="AT4G22590">
<data key="label">TPPG</data>
<data key="mapman.nr">3.2.2</data>
<data key="mapman.name">minor CHO metabolism.trehalose.TPP</data>
<data key="go.nr">0005992;0004805;0003824</data>
<data key="go.name">trehalose biosynthetic process;trehalose-phosphatase activity;catalytic activity</data>
<data key="uniprot">TPPG;Q9SUW0</data>
<data key="synonyms">TPPG</data>
<data key="tair.type">protein_coding</data>
<data key="tair.description">Probable trehalose-phosphate phosphatase G</data>
<data key="tair.localization">Cytoplasm</data>
<data key="cold_2d_log2fc">0.46902</data>
<data key="cold_2d_qvalue">0.054376</data>
<data key="cold_3h_log2fc">1.282466</data>
<data key="cold_3h_qvalue">0.0</data>
<data key="cold_6h_log2fc">1.787979</data>
<data key="cold_6h_qvalue">0.0</data>
<data key="label_copy">Target</data>
<data key="modularity_class">16</data>
<data key="size">10.303644</data>
<data key="r">194</data>
<data key="g">194</data>
<data key="b">194</data>
<data key="x">90.61582</data>
<data key="y">541.74207</data>
</node>
<node id="AT3G07810">
<data key="mapman.nr">27.4</data>
<data key="mapman.name">RNA.RNA binding</data>
<data key="go.nr">0003676;0000166</data>
<data key="go.name">nucleic acid binding;nucleotide binding</data>
<data key="uniprot">Q8W555;F4JFN7</data>
<data key="tair.type">protein_coding</data>
<data key="tair.description">RNA-binding (RRM/RBD/RNP motifs) family protein</data>
<data key="tair.localization">Unknown</data>
<data key="cold_2d_log2fc">0.799105</data>
<data key="cold_2d_qvalue">0.0</data>
<data key="cold_3h_log2fc">0.222999</data>
<data key="cold_3h_qvalue">0.357044</data>
<data key="cold_6h_log2fc">0.548334</data>
<data key="cold_6h_qvalue">8.4E-4</data>
<data key="label_copy">Target</data>
<data key="modularity_class">14</data>
<data key="size">10.060729</data>
<data key="r">194</data>
<data key="g">194</data>
<data key="b">194</data>
<data key="x">1240.2249</data>
<data key="y">387.4731</data>
</node>
<node id="AT3G10390">
<data key="label">FLD</data>
<data key="mapman.nr">26.7</data>
<data key="mapman.name">misc.oxidases - copper, flavone etc</data>
<data key="go.nr">0055114;0016569;0016491;0006355;0006351;0005515;0003677</data>
<data key="go.name">oxidation-reduction process;covalent chromatin modification;oxidoreductase activity;regulation of transcription, DNA-templated;transcription, DNA-templated;protein binding;DNA binding</data>
<data key="uniprot">Q9CAE3;FLD</data>
<data key="synonyms">FLD</data>
<data key="tair.type">protein_coding</data>
<data key="tair.description">Protein FLOWERING locus D-like protein</data>
<data key="tair.localization">Mitochondrion</data>
<data key="cold_2d_log2fc">-0.058644</data>
<data key="cold_2d_qvalue">0.883075</data>
<data key="cold_3h_log2fc">-0.201249</data>
<data key="cold_3h_qvalue">0.697994</data>
<data key="cold_6h_log2fc">-0.169954</data>
<data key="cold_6h_qvalue">0.677046</data>
<data key="label_copy">Target</data>
<data key="modularity_class">10</data>
<data key="size">10.48583</data>
<data key="r">194</data>
<data key="g">194</data>
<data key="b">194</data>
<data key="x">-437.37933</data>
<data key="y">928.074</data>
</node>
<node id="AT3G04820">
<data key="go.nr">0009982;0009451;0005634;0003723;0001522</data>
<data key="go.name">pseudouridine synthase activity;RNA modification;nucleus;RNA binding;pseudouridine synthesis</data>
<data key="uniprot">Q5XVC2</data>
<data key="tair.type">protein_coding</data>
<data key="tair.description">Pseudouridine synthase family protein</data>
<data key="tair.localization">Nucleus</data>
<data key="cold_2d_log2fc">1.535968</data>
<data key="cold_2d_qvalue">0.0</data>
<data key="cold_3h_log2fc">0.061957</data>
<data key="cold_3h_qvalue">0.917829</data>
<data key="cold_6h_log2fc">0.584584</data>
<data key="cold_6h_qvalue">0.040894</data>
<data key="label_copy">Target</data>
<data key="modularity_class">10</data>
<data key="size">10.384615</data>
<data key="r">194</data>
<data key="g">194</data>
<data key="b">194</data>
<data key="x">-307.49365</data>
<data key="y">501.90506</data>
</node>
<node id="AT2G38365">
<data key="uniprot">Q84N39</data>
<data key="tair.type">protein_coding</data>
<data key="tair.description">Putative uncharacterized protein</data>
<data key="tair.localization">Mitochondrion</data>
<data key="cold_2d_log2fc">-0.106738</data>
<data key="cold_2d_qvalue">1.0</data>
<data key="cold_3h_log2fc">0.274261</data>
<data key="cold_3h_qvalue">1.0</data>
<data key="cold_6h_log2fc">-0.348087</data>
<data key="cold_6h_qvalue">1.0</data>
<data key="label_copy">Target</data>
<data key="modularity_class">10</data>
<data key="size">10.48583</data>
<data key="r">194</data>
<data key="g">194</data>
<data key="b">194</data>
<data key="x">-1058.6608</data>
<data key="y">410.00418</data>
</node>
<node id="AT2G42270">
<data key="label">BRR2B</data>
<data key="mapman.nr">28.1</data>
<data key="mapman.name">DNA.synthesis/chromatin structure</data>
<data key="go.nr">0009506;0008380;0006397;0005681;0005524;0005515;0004386;0003723;0003676</data>
<data key="go.name">plasmodesma;RNA splicing;mRNA processing;spliceosomal complex;ATP binding;protein binding;helicase activity;RNA binding;nucleic acid binding</data>
<data key="uniprot">O48534</data>
<data key="synonyms">BRR2B</data>
<data key="tair.type">protein_coding</data>
<data key="tair.description">DExH-box ATP-dependent RNA helicase DExH13</data>
<data key="tair.localization">Nucleus</data>
<data key="cold_2d_log2fc">-0.076989</data>
<data key="cold_2d_qvalue">0.854301</data>
<data key="cold_3h_log2fc">0.246583</data>
<data key="cold_3h_qvalue">0.635476</data>
<data key="cold_6h_log2fc">0.548122</data>
<data key="cold_6h_qvalue">0.110334</data>
<data key="label_copy">Target</data>
<data key="modularity_class">10</data>
<data key="size">10.465587</data>
<data key="r">194</data>
<data key="g">194</data>
<data key="b">194</data>
<data key="x">-392.61115</data>
<data key="y">411.56815</data>
</node>
<node id="AT4G27870">
<data key="mapman.nr">35.1</data>
<data key="mapman.name">not assigned.no ontology</data>
<data key="go.nr">0071421;0071281;0030026;0016021;0016020;0010168;0006880;0005789;0005783;0005384;0005381</data>
<data key="go.name">manganese ion transmembrane transport;cellular response to iron ion;cellular manganese ion homeostasis;integral component of membrane;membrane;ER body;intracellular sequestering of iron ion;endoplasmic reticulum membrane;endoplasmic reticulum;manganese ion transmembrane transporter activity;iron ion transmembrane transporter activity</data>
<data key="uniprot">Q8LPT3</data>
<data key="tair.type">protein_coding</data>
<data key="tair.description">Vacuolar iron transporter (VIT) family protein</data>
<data key="tair.localization">Nucleus</data>
<data key="cold_2d_log2fc">0.185322</data>
<data key="cold_2d_qvalue">0.473316</data>
<data key="cold_3h_log2fc">0.346165</data>
<data key="cold_3h_qvalue">0.260222</data>
<data key="cold_6h_log2fc">0.60317</data>
<data key="cold_6h_qvalue">0.008192</data>
<data key="label_copy">Target</data>
<data key="modularity_class">10</data>
<data key="size">10.991903</data>
<data key="r">194</data>
<data key="g">194</data>
<data key="b">194</data>
<data key="x">-503.24493</data>
<data key="y">660.1205</data>
</node>
<node id="AT3G26400">
<data key="label">EIF4B1</data>
<data key="mapman.nr">29.2.3</data>
<data key="mapman.name">protein.synthesis.initiation</data>
<data key="go.nr">0042803;0005634;0003743</data>
<data key="go.name">protein homodimerization activity;nucleus;translation initiation factor activity</data>
<data key="uniprot">Q9LIN5;EIF4B1</data>
<data key="synonyms">EIF4B1</data>
<data key="tair.type">protein_coding</data>
<data key="tair.description">Eukaryotic translation initiation factor 4B1</data>
<data key="tair.localization">Nucleus</data>
<data key="cold_2d_log2fc">0.611845</data>
<data key="cold_2d_qvalue">0.089177</data>
<data key="cold_3h_log2fc">0.349356</data>
<data key="cold_3h_qvalue">0.535517</data>
<data key="cold_6h_log2fc">0.144906</data>
<data key="cold_6h_qvalue">0.779714</data>
<data key="label_copy">Target</data>
<data key="modularity_class">10</data>
<data key="size">10.7287445</data>
<data key="r">194</data>
<data key="g">194</data>
<data key="b">194</data>
<data key="x">-285.85458</data>
<data key="y">717.3899</data>
</node>
<node id="AT5G58410">
<data key="mapman.nr">35.2</data>
<data key="mapman.name">not assigned.unknown</data>
<data key="go.nr">0016874;0016567;0008270;0005829;0005515;0005488</data>
<data key="go.name">ligase activity;protein ubiquitination;zinc ion binding;cytosol;protein binding;binding</data>
<data key="uniprot">Q9FGI1</data>
<data key="tair.type">protein_coding</data>
<data key="tair.description">E3 ubiquitin-protein ligase listerin</data>
<data key="tair.localization">Nucleus</data>
<data key="cold_2d_log2fc">0.105294</data>
<data key="cold_2d_qvalue">0.614945</data>
<data key="cold_3h_log2fc">-0.144109</data>
<data key="cold_3h_qvalue">0.622329</data>
<data key="cold_6h_log2fc">0.105527</data>
<data key="cold_6h_qvalue">0.661161</data>
<data key="label_copy">Target</data>
<data key="modularity_class">10</data>
<data key="size">10.97166</data>
<data key="r">194</data>
<data key="g">194</data>
<data key="b">194</data>
<data key="x">-864.1287</data>
<data key="y">821.14777</data>
</node>
<node id="AT3G61800">
<data key="mapman.nr">35.2</data>
<data key="mapman.name">not assigned.unknown</data>
<data key="uniprot">Q9M358</data>
<data key="tair.type">protein_coding</data>
<data key="tair.description">UV-stimulated scaffold protein A homolog</data>
<data key="tair.localization">Nucleus</data>
<data key="cold_2d_log2fc">-0.121205</data>
<data key="cold_2d_qvalue">0.758723</data>
<data key="cold_3h_log2fc">0.174021</data>
<data key="cold_3h_qvalue">0.764548</data>
<data key="cold_6h_log2fc">-0.209615</data>
<data key="cold_6h_qvalue">0.626895</data>
<data key="label_copy">Target</data>
<data key="modularity_class">10</data>
<data key="size">11.417004</data>
<data key="r">194</data>
<data key="g">194</data>
<data key="b">194</data>
<data key="x">553.2679</data>
<data key="y">-110.498024</data>
</node>
<node id="AT2G29940">
<data key="label">ABCG31</data>
<data key="mapman.nr">34.16</data>
<data key="mapman.name">transport.ABC transporters and multidrug resistance systems</data>
<data key="go.nr">0042626;0016887;0016021;0016020;0009506;0006855;0005886;0005524</data>
<data key="go.name">ATPase activity, coupled to transmembrane movement of substances;ATPase activity;integral component of membrane;membrane;plasmodesma;drug transmembrane transport;plasma membrane;ATP binding</data>
<data key="uniprot">ATPDR3;Q7PC88;PDR3</data>
<data key="synonyms">ABCG31</data>
<data key="tair.type">protein_coding</data>
<data key="tair.description">ABC transporter G family member 31</data>
<data key="tair.localization">Unknown</data>
<data key="cold_2d_log2fc">-0.175962</data>
<data key="cold_2d_qvalue">0.622814</data>
<data key="cold_3h_log2fc">-0.191264</data>
<data key="cold_3h_qvalue">0.723639</data>
<data key="cold_6h_log2fc">-0.2365</data>
<data key="cold_6h_qvalue">0.555746</data>
<data key="label_copy">Target</data>
<data key="modularity_class">10</data>
<data key="size">11.032389</data>
<data key="r">194</data>
<data key="g">194</data>
<data key="b">194</data>
<data key="x">1233.6747</data>
<data key="y">-681.6758</data>
</node>
<node id="AT3G04670">
<data key="label">WRKY39</data>
<data key="mapman.nr">27.3.32</data>
<data key="mapman.name">RNA.regulation of transcription.WRKY domain transcription factor family</data>
<data key="go.nr">0043565;0006355;0006351;0005634;0005516;0003700</data>
<data key="go.name">sequence-specific DNA binding;regulation of transcription, DNA-templated;transcription, DNA-templated;nucleus;calmodulin binding;transcription factor activity, sequence-specific DNA binding</data>
<data key="uniprot">B9DG02;Q9SR07;WRKY39;ATWRKY39</data>
<data key="synonyms">WRKY39</data>
<data key="tair.type">protein_coding</data>
<data key="tair.description">Probable WRKY transcription factor 39</data>
<data key="tair.localization">Nucleus</data>
<data key="cold_2d_log2fc">-0.0431</data>
<data key="cold_2d_qvalue">0.884049</data>
<data key="cold_3h_log2fc">-0.155095</data>
<data key="cold_3h_qvalue">0.681931</data>
<data key="cold_6h_log2fc">-0.012402</data>
<data key="cold_6h_qvalue">0.972131</data>
<data key="label_copy">Target</data>
<data key="modularity_class">10</data>
<data key="size">10.789474</data>
<data key="r">194</data>
<data key="g">194</data>
<data key="b">194</data>
<data key="x">640.3104</data>
<data key="y">-523.97736</data>
</node>
<node id="AT4G35380">
<data key="label">BIG4</data>
<data key="mapman.nr">30.5</data>
<data key="mapman.name">signalling.G-proteins</data>
<data key="go.nr">0032588;0032012;0016192;0015031;0005829;0005488;0005086</data>
<data key="go.name">trans-Golgi network membrane;regulation of ARF protein signal transduction;vesicle-mediated transport;protein transport;cytosol;binding;ARF guanyl-nucleotide exchange factor activity</data>
<data key="uniprot">F4JN05</data>
<data key="synonyms">BIG4</data>
<data key="tair.type">protein_coding</data>
<data key="tair.description">Brefeldin A-inhibited guanine nucleotide-exchange protein 4</data>
<data key="tair.localization">Unknown</data>
<data key="cold_2d_log2fc">0.210813</data>
<data key="cold_2d_qvalue">0.798345</data>
<data key="cold_3h_log2fc">0.571692</data>
<data key="cold_3h_qvalue">0.5769</data>
<data key="cold_6h_log2fc">0.089122</data>
<data key="cold_6h_qvalue">0.928913</data>
<data key="label_copy">Target</data>
<data key="modularity_class">10</data>
<data key="size">10.748988</data>
<data key="r">194</data>
<data key="g">194</data>
<data key="b">194</data>
<data key="x">834.9407</data>
<data key="y">-340.05975</data>
</node>
<node id="AT2G27880">
<data key="label">AGO5</data>
<data key="mapman.nr">33.99</data>
<data key="mapman.name">development.unspecified</data>
<data key="go.nr">0060145;0046872;0031047;0030529;0009814;0009615;0006417;0006355;0006351;0005829;0005515;0003723;0003676</data>
<data key="go.name">viral gene silencing in virus induced gene silencing;metal ion binding;gene silencing by RNA;intracellular ribonucleoprotein complex;defense response, incompatible interaction;response to virus;regulation of translation;regulation of transcription, DNA-templated;transcription, DNA-templated;cytosol;protein binding;RNA binding;nucleic acid binding</data>
<data key="uniprot">Q9SJK3;AGO5</data>
<data key="synonyms">AGO5</data>
<data key="tair.type">protein_coding</data>
<data key="tair.description">Protein argonaute 5</data>
<data key="tair.localization">Cytoplasm</data>
<data key="cold_2d_log2fc">-0.084738</data>
<data key="cold_2d_qvalue">0.925169</data>
<data key="cold_3h_log2fc">0.41349</data>
<data key="cold_3h_qvalue">0.722974</data>
<data key="cold_6h_log2fc">-0.327097</data>
<data key="cold_6h_qvalue">0.714147</data>
<data key="label_copy">Target</data>
<data key="modularity_class">10</data>
<data key="size">11.032389</data>
<data key="r">194</data>
<data key="g">194</data>
<data key="b">194</data>
<data key="x">1289.5188</data>
<data key="y">229.58012</data>
</node>
<node id="AT5G08090">
<data key="go.nr">16021</data>
<data key="go.name">integral component of membrane</data>
<data key="uniprot">Q9LEZ7</data>
<data key="tair.type">protein_coding</data>
<data key="tair.description">Putative uncharacterized protein T22D6_30</data>
<data key="tair.localization">Mitochondrion</data>
<data key="cold_2d_log2fc">-0.004504</data>
<data key="cold_2d_qvalue">1.0</data>
<data key="cold_3h_log2fc">0.148197</data>
<data key="cold_3h_qvalue">1.0</data>
<data key="cold_6h_log2fc">-0.123267</data>
<data key="cold_6h_qvalue">1.0</data>
<data key="label_copy">Target</data>
<data key="modularity_class">10</data>
<data key="size">10.566802</data>
<data key="r">194</data>
<data key="g">194</data>
<data key="b">194</data>
<data key="x">1348.4501</data>
<data key="y">-341.45645</data>
</node>
<node id="AT4G18460">
<data key="mapman.nr">27.3.34</data>
<data key="mapman.name">RNA.regulation of transcription.orphan family</data>
<data key="go.nr">0051500;0019478;0016788;0006399;0005737;0004386;0002161</data>
<data key="go.name">D-tyrosyl-tRNA(Tyr) deacylase activity;D-amino acid catabolic process;hydrolase activity, acting on ester bonds;tRNA metabolic process;cytoplasm;helicase activity;aminoacyl-tRNA editing activity</data>
<data key="uniprot">Q8VZ75</data>
<data key="tair.type">protein_coding</data>
<data key="tair.description">D-tyrosyl-tRNA(Tyr) deacylase</data>
<data key="tair.localization">Cytoplasm</data>
<data key="cold_2d_log2fc">0.163973</data>
<data key="cold_2d_qvalue">0.780104</data>
<data key="cold_3h_log2fc">0.349367</data>
<data key="cold_3h_qvalue">0.652095</data>
<data key="cold_6h_log2fc">0.978279</data>
<data key="cold_6h_qvalue">0.041303</data>
<data key="label_copy">Target</data>
<data key="modularity_class">10</data>
<data key="size">10.809716</data>
<data key="r">194</data>
<data key="g">194</data>
<data key="b">194</data>
<data key="x">-295.97293</data>
<data key="y">943.6989</data>
</node>
<node id="AT5G48830">
<data key="go.nr">16021</data>
<data key="go.name">integral component of membrane</data>
<data key="uniprot">F4K389;F4K390</data>
<data key="tair.type">protein_coding</data>
<data key="tair.description">unknown protein; FUNCTIONS IN: molecular_function unknown; INVOLVED IN: biological_process unknown; LOCATED IN: chloroplast; EXPRESSED IN: 22 plant structures; EXPRESSED DURING: 13 growth stages; Has 30201 Blast hits to 17322 proteins in 780 species /.../ae - 12; Bacteria - 1396; Metazoa - 17338; Fungi - 3422; Plants - 5037; Viruses - 0; Other Eukaryotes - 2996 (source: NCBI BLink).</data>
<data key="tair.localization">Unknown</data>
<data key="cold_2d_log2fc">0.362609</data>
<data key="cold_2d_qvalue">0.022321</data>
<data key="cold_3h_log2fc">-0.010438</data>
<data key="cold_3h_qvalue">0.977546</data>
<data key="cold_6h_log2fc">0.123285</data>
<data key="cold_6h_qvalue">0.578945</data>
<data key="label_copy">Target</data>
<data key="modularity_class">10</data>
<data key="size">10.62753</data>
<data key="r">194</data>
<data key="g">194</data>
<data key="b">194</data>
<data key="x">-784.36053</data>
<data key="y">793.6759</data>
</node>
<node id="AT3G14020">
<data key="label">NFYA6</data>
<data key="mapman.nr">27.3.14</data>
<data key="mapman.name">RNA.regulation of transcription.CCAAT box binding factor family, HAP2</data>
<data key="go.nr">0048316;0016602;0010262;0009793;0006355;0006351;0003700;0003677</data>
<data key="go.name">seed development;CCAAT-binding factor complex;somatic embryogenesis;embryo development ending in seed dormancy;regulation of transcription, DNA-templated;transcription, DNA-templated;transcription factor activity, sequence-specific DNA binding;DNA binding</data>
<data key="uniprot">Q9LVJ7;NF-YA6</data>
<data key="synonyms">NFYA6</data>
<data key="tair.type">protein_coding</data>
<data key="tair.description">Nuclear transcription factor Y subunit A-6</data>
<data key="tair.localization">Nucleus</data>
<data key="cold_2d_log2fc">-0.744252</data>
<data key="cold_2d_qvalue">0.009548</data>
<data key="cold_3h_log2fc">-0.406141</data>
<data key="cold_3h_qvalue">0.336627</data>
<data key="cold_6h_log2fc">-0.858618</data>
<data key="cold_6h_qvalue">0.00676</data>
<data key="label_copy">Target</data>
<data key="modularity_class">10</data>
<data key="size">10.870445</data>
<data key="r">194</data>
<data key="g">194</data>
<data key="b">194</data>
<data key="x">-1442.6879</data>
<data key="y">374.8753</data>
</node>
<node id="AT5G42120">
<data key="label">LECRKS6</data>
<data key="mapman.nr">30.2.19</data>
<data key="mapman.name">signalling.receptor kinases.legume-lectin</data>
<data key="go.nr">0042742;0030246;0016021;0006468;0005886;0005524;0004674;0004672;0002229</data>
<data key="go.name">defense response to bacterium;carbohydrate binding;integral component of membrane;protein phosphorylation;plasma membrane;ATP binding;protein serine/threonine kinase activity;protein kinase activity;defense response to oomycetes</data>
<data key="uniprot">Q9FHX3</data>
<data key="synonyms">LECRKS6</data>
<data key="tair.type">protein_coding</data>
<data key="tair.description">L-type lectin-domain containing receptor kinase S.6</data>
<data key="tair.localization">Cell membrane</data>
<data key="cold_2d_log2fc">-0.328176</data>
<data key="cold_2d_qvalue">1.0</data>
<data key="cold_3h_log2fc">0.706187</data>
<data key="cold_3h_qvalue">0.52354</data>
<data key="cold_6h_log2fc">-1.195315</data>
<data key="cold_6h_qvalue">0.126503</data>
<data key="label_copy">Target</data>
<data key="modularity_class">10</data>
<data key="size">10.809716</data>
<data key="r">194</data>
<data key="g">194</data>
<data key="b">194</data>
<data key="x">-1243.0753</data>
<data key="y">652.85583</data>
</node>
<node id="AT1G50990">
<data key="mapman.nr">29.4</data>
<data key="mapman.name">protein.postranslational modification</data>
<data key="go.nr">0006468;0005524;0005515;0004672</data>
<data key="go.name">protein phosphorylation;ATP binding;protein binding;protein kinase activity</data>
<data key="uniprot">F4I7Y4</data>
<data key="tair.type">protein_coding</data>
<data key="tair.description">Protein kinase protein with tetratricopeptide repeat domain</data>
<data key="tair.localization">Cell membrane</data>
<data key="cold_2d_log2fc">-0.166284</data>
<data key="cold_2d_qvalue">1.0</data>
<data key="cold_3h_log2fc">0.236603</data>
<data key="cold_3h_qvalue">1.0</data>
<data key="cold_6h_log2fc">-0.164024</data>
<data key="cold_6h_qvalue">1.0</data>
<data key="label_copy">Target</data>
<data key="modularity_class">10</data>
<data key="size">11.012146</data>
<data key="r">194</data>
<data key="g">194</data>
<data key="b">194</data>
<data key="x">-1582.3195</data>
<data key="y">-251.9381</data>
</node>
<node id="AT4G29380">
<data key="mapman.nr">29.4</data>
<data key="mapman.name">protein.postranslational modification</data>
<data key="go.nr">0080008;0071561;0045324;0034272;0034271;0030242;0016236;0009846;0009555;0006623;0006468;0005770;0005737;0005643;0005524;0005515;0005488;0004674;0004672</data>
<data key="go.name">Cul4-RING E3 ubiquitin ligase complex;nucleus-vacuole junction;late endosome to vacuole transport;phosphatidylinositol 3-kinase complex, class III, type II;phosphatidylinositol 3-kinase complex, class III, type I;pexophagy;macroautophagy;pollen germination;pollen development;protein targeting to vacuole;protein phosphorylation;late endosome;cytoplasm;nuclear pore;ATP binding;protein binding;binding;protein serine/threonine kinase activity;protein kinase activity</data>
<data key="uniprot">Q9M0E5</data>
<data key="tair.type">protein_coding</data>
<data key="tair.description">Phosphoinositide-3-kinase, regulatory subunit 4, p150</data>
<data key="tair.localization">Golgi body</data>
<data key="cold_2d_log2fc">-0.488644</data>
<data key="cold_2d_qvalue">0.012294</data>
<data key="cold_3h_log2fc">-0.24011</data>
<data key="cold_3h_qvalue">0.421422</data>
<data key="cold_6h_log2fc">-0.397697</data>
<data key="cold_6h_qvalue">0.073815</data>
<data key="label_copy">Target</data>
<data key="modularity_class">10</data>
<data key="size">10.62753</data>
<data key="r">194</data>
<data key="g">194</data>
<data key="b">194</data>
<data key="x">-496.74866</data>
<data key="y">897.17413</data>
</node>
<node id="AT5G60960">
<data key="label">PNM1</data>
<data key="mapman.nr">35.1.5</data>
<data key="mapman.name">not assigned.no ontology.pentatricopeptide (PPR) repeat-containing protein</data>
<data key="go.nr">0006417;0006355;0006351;0005759;0005739;0005634;0003723</data>
<data key="go.name">regulation of translation;regulation of transcription, DNA-templated;transcription, DNA-templated;mitochondrial matrix;mitochondrion;nucleus;RNA binding</data>
<data key="uniprot">Q9FME4</data>
<data key="synonyms">PNM1</data>
<data key="tair.type">protein_coding</data>
<data key="tair.description">PNM1</data>
<data key="tair.localization">Mitochondrion</data>
<data key="cold_2d_log2fc">1.095711</data>
<data key="cold_2d_qvalue">0.0</data>
<data key="cold_3h_log2fc">0.050355</data>
<data key="cold_3h_qvalue">0.914855</data>
<data key="cold_6h_log2fc">0.465645</data>
<data key="cold_6h_qvalue">0.040394</data>
<data key="label_copy">Target</data>
<data key="modularity_class">10</data>
<data key="size">10.951417</data>
<data key="r">194</data>
<data key="g">194</data>
<data key="b">194</data>
<data key="x">-251.84138</data>
<data key="y">883.80566</data>
</node>
<node id="AT5G06120">
<data key="mapman.nr">30.5</data>
<data key="mapman.name">signalling.G-proteins</data>
<data key="go.nr">0008536;0006886;0006611;0005737;0005643;0005622;0005488;0005049</data>
<data key="go.name">Ran GTPase binding;intracellular protein transport;protein export from nucleus;cytoplasm;nuclear pore;intracellular;binding;nuclear export signal receptor activity</data>
<data key="uniprot">F4K2C3;F4K2C2;F4K2C1</data>
<data key="tair.type">protein_coding</data>
<data key="tair.description">Importin-beta, N-terminal domain-containing protein</data>
<data key="tair.localization">Mitochondrion</data>
<data key="cold_2d_log2fc">-0.108883</data>
<data key="cold_2d_qvalue">0.543521</data>
<data key="cold_3h_log2fc">0.012074</data>
<data key="cold_3h_qvalue">0.971814</data>
<data key="cold_6h_log2fc">0.055795</data>
<data key="cold_6h_qvalue">0.80274</data>
<data key="label_copy">Target</data>
<data key="modularity_class">10</data>
<data key="size">11.315789</data>
<data key="r">194</data>
<data key="g">194</data>
<data key="b">194</data>
<data key="x">-602.76025</data>
<data key="y">869.68207</data>
</node>
<node id="AT2G04090">
<data key="label">DTX5</data>
<data key="mapman.nr">34.99</data>
<data key="mapman.name">transport.misc</data>
<data key="go.nr">0055085;0016021;0016020;0015297;0015238;0006855</data>
<data key="go.name">transmembrane transport;integral component of membrane;membrane;antiporter activity;drug transmembrane transporter activity;drug transmembrane transport</data>
<data key="uniprot">Q9SIA1</data>
<data key="synonyms">DTX5</data>
<data key="tair.type">protein_coding</data>
<data key="tair.description">Protein DETOXIFICATION 5</data>
<data key="tair.localization">Cell membrane</data>
<data key="cold_2d_log2fc">0.483508</data>
<data key="cold_2d_qvalue">1.0</data>
<data key="cold_3h_log2fc">1.157952</data>
<data key="cold_3h_qvalue">1.0</data>
<data key="cold_6h_log2fc">0.035614</data>
<data key="cold_6h_qvalue">1.0</data>
<data key="label_copy">Target</data>
<data key="modularity_class">10</data>
<data key="size">10.34413</data>
<data key="r">194</data>
<data key="g">194</data>
<data key="b">194</data>
<data key="x">-283.80228</data>
<data key="y">1013.6251</data>
</node>
<node id="AT3G62610">
<data key="label">MYB11</data>
<data key="mapman.nr">27.3.25</data>
<data key="mapman.name">RNA.regulation of transcription.MYB domain transcription factor family</data>
<data key="go.nr">0051555;0003700;0003677</data>
<data key="go.name">flavonol biosynthetic process;transcription factor activity, sequence-specific DNA binding;DNA binding</data>
<data key="uniprot">MYB11;Q9LZK4;ATMYB11;PFG2</data>
<data key="synonyms">MYB11</data>
<data key="tair.type">protein_coding</data>
<data key="tair.description">Transcription factor MYB11</data>
<data key="tair.localization">Nucleus</data>
<data key="cold_2d_log2fc">1.285092</data>
<data key="cold_2d_qvalue">0.059269</data>
<data key="cold_3h_log2fc">0.94401</data>
<data key="cold_3h_qvalue">0.335578</data>
<data key="cold_6h_log2fc">0.382384</data>
<data key="cold_6h_qvalue">0.69421</data>
<data key="label_copy">Target</data>
<data key="modularity_class">10</data>
<data key="size">10.870445</data>
<data key="r">194</data>
<data key="g">194</data>
<data key="b">194</data>
<data key="x">-590.72327</data>
<data key="y">750.3246</data>
</node>
<node id="AT5G11960">
<data key="go.nr">0016021;0015693;0015095;0005886;0005769</data>
<data key="go.name">integral component of membrane;magnesium ion transport;magnesium ion transmembrane transporter activity;plasma membrane;early endosome</data>
<data key="uniprot">Q8RWH8</data>
<data key="tair.type">protein_coding</data>
<data key="tair.description">Probable magnesium transporter NIPA9</data>
<data key="tair.localization">Chloroplast</data>
<data key="cold_2d_log2fc">-0.472175</data>
<data key="cold_2d_qvalue">0.005561</data>
<data key="cold_3h_log2fc">-0.119744</data>
<data key="cold_3h_qvalue">0.702666</data>
<data key="cold_6h_log2fc">0.111225</data>
<data key="cold_6h_qvalue">0.646311</data>
<data key="label_copy">Target</data>
<data key="modularity_class">10</data>
<data key="size">10.708502</data>
<data key="r">194</data>
<data key="g">194</data>
<data key="b">194</data>
<data key="x">-1079.2272</data>
<data key="y">838.5732</data>
</node>
<node id="AT5G10660">
<data key="mapman.nr">30.3</data>
<data key="mapman.name">signalling.calcium</data>
<data key="uniprot">F4KI88;Q9FT66</data>
<data key="tair.type">protein_coding</data>
<data key="tair.description">Calmodulin-binding protein-like protein</data>
<data key="tair.localization">Unknown</data>
<data key="cold_2d_log2fc">-0.087398</data>
<data key="cold_2d_qvalue">1.0</data>
<data key="cold_3h_log2fc">0.374123</data>
<data key="cold_3h_qvalue">1.0</data>
<data key="cold_6h_log2fc">-0.383442</data>
<data key="cold_6h_qvalue">1.0</data>
<data key="label_copy">Target</data>
<data key="modularity_class">16</data>
<data key="size">11.45749</data>
<data key="r">194</data>
<data key="g">194</data>
<data key="b">194</data>
<data key="x">-351.30157</data>
<data key="y">8.7421465</data>
</node>
<node id="AT1G16430">
<data key="label">MED22A</data>
<data key="go.nr">0016592;0006357;0006351;0001104</data>
<data key="go.name">mediator complex;regulation of transcription from RNA polymerase II promoter;transcription, DNA-templated;RNA polymerase II transcription cofactor activity</data>
<data key="uniprot">Q9SA42</data>
<data key="synonyms">MED22A</data>
<data key="tair.type">protein_coding</data>
<data key="tair.description">Mediator of RNA polymerase II transcription subunit 22a</data>
<data key="tair.localization">Nucleus</data>
<data key="cold_2d_log2fc">0.128234</data>
<data key="cold_2d_qvalue">0.846421</data>
<data key="cold_3h_log2fc">-0.592151</data>
<data key="cold_3h_qvalue">0.427258</data>
<data key="cold_6h_log2fc">-0.488273</data>
<data key="cold_6h_qvalue">0.444539</data>
<data key="label_copy">Target</data>
<data key="modularity_class">10</data>
<data key="size">10.850203</data>
<data key="r">194</data>
<data key="g">194</data>
<data key="b">194</data>
<data key="x">-442.19614</data>
<data key="y">717.02625</data>
</node>
<node id="AT3G01790">
<data key="mapman.nr">29.2.1.2.2.13</data>
<data key="mapman.name">protein.synthesis.ribosomal protein.eukaryotic.60S subunit.L13</data>
<data key="go.nr">0006412;0005840;0003735;0003729</data>
<data key="go.name">translation;ribosome;structural constituent of ribosome;mRNA binding</data>
<data key="uniprot">Q7XA68</data>
<data key="tair.type">protein_coding</data>
<data key="tair.description">At1g01640</data>
<data key="tair.localization">Chloroplast</data>
<data key="cold_2d_log2fc">1.059587</data>
<data key="cold_2d_qvalue">0.0</data>
<data key="cold_3h_log2fc">-0.099734</data>
<data key="cold_3h_qvalue">0.829427</data>
<data key="cold_6h_log2fc">0.160574</data>
<data key="cold_6h_qvalue">0.60994</data>
<data key="label_copy">Target</data>
<data key="modularity_class">10</data>
<data key="size">11.133603</data>
<data key="r">194</data>
<data key="g">194</data>
<data key="b">194</data>
<data key="x">-755.2602</data>
<data key="y">756.48676</data>
</node>
<node id="AT1G09100">
<data key="label">RPT5B</data>
<data key="mapman.nr">29.5.11.20</data>
<data key="mapman.name">protein.degradation.ubiquitin.proteasom</data>
<data key="go.nr">0045899;0036402;0031597;0031595;0030433;0030163;0017025;0016787;0016020;0010498;0010255;0009555;0009553;0008540;0005886;0005737;0005524;0000502</data>
<data key="go.name">positive regulation of RNA polymerase II transcriptional preinitiation complex assembly;proteasome-activating ATPase activity;cytosolic proteasome complex;nuclear proteasome complex;ER-associated ubiquitin-dependent protein catabolic process;protein catabolic process;TBP-class protein binding;hydrolase activity;membrane;proteasomal protein catabolic process;glucose mediated signaling pathway;pollen development;embryo sac development;proteasome regulatory particle, base subcomplex;plasma membrane;cytoplasm;ATP binding;proteasome complex</data>
<data key="uniprot">O04019;RPT5B</data>
<data key="synonyms">RPT5B</data>
<data key="tair.type">protein_coding</data>
<data key="tair.description">RPT5B</data>
<data key="tair.localization">Nucleus</data>
<data key="cold_2d_log2fc">0.70113</data>
<data key="cold_2d_qvalue">5.7E-5</data>
<data key="cold_3h_log2fc">-0.495613</data>
<data key="cold_3h_qvalue">0.031316</data>
<data key="cold_6h_log2fc">-0.349991</data>
<data key="cold_6h_qvalue">0.130103</data>
<data key="label_copy">Target</data>
<data key="modularity_class">10</data>
<data key="size">10.263158</data>
<data key="r">194</data>
<data key="g">194</data>
<data key="b">194</data>
<data key="x">-286.03696</data>
<data key="y">849.5752</data>
</node>
<node id="AT2G28550">
<data key="label">RAP2.7</data>
<data key="mapman.nr">27.3.3</data>
<data key="mapman.name">RNA.regulation of transcription.AP2/EREBP, APETALA2/ethylene-responsive element binding protein family</data>
<data key="go.nr">0009873;0007275;0006355;0006351;0005634;0003700;0003677</data>
<data key="go.name">ethylene-activated signaling pathway;multicellular organismal development;regulation of transcription, DNA-templated;transcription, DNA-templated;nucleus;transcription factor activity, sequence-specific DNA binding;DNA binding</data>
<data key="uniprot">Q9SK03;TOE1;F4IIR3;RAP2.7</data>
<data key="synonyms">RAP2.7</data>
<data key="tair.type">protein_coding</data>
<data key="tair.description">TARGET OF EARLY ACTIVATION TAGGED 1</data>
<data key="tair.localization">Nucleus</data>
<data key="cold_2d_log2fc">0.689101</data>
<data key="cold_2d_qvalue">5.62E-4</data>
<data key="cold_3h_log2fc">1.572084</data>
<data key="cold_3h_qvalue">0.0</data>
<data key="cold_6h_log2fc">2.221583</data>
<data key="cold_6h_qvalue">0.0</data>
<data key="label_copy">TF</data>
<data key="modularity_class">17</data>
<data key="size">11.214575</data>
<data key="r">255</data>
<data key="g">127</data>
<data key="b">14</data>
<data key="x">-523.42053</data>
<data key="y">106.32848</data>
</node>
<node id="AT1G03910">
<data key="label">CTN</data>
<data key="go.nr">0016607;0008380;0006397;0005681;0005515</data>
<data key="go.name">nuclear speck;RNA splicing;mRNA processing;spliceosomal complex;protein binding</data>
<data key="uniprot">F4I2J8</data>
<data key="synonyms">CTN</data>
<data key="tair.type">protein_coding</data>
<data key="tair.description">Cactin</data>
<data key="tair.localization">Nucleus</data>
<data key="cold_2d_log2fc">0.779515</data>
<data key="cold_2d_qvalue">1.13E-4</data>
<data key="cold_3h_log2fc">0.266637</data>
<data key="cold_3h_qvalue">0.413621</data>
<data key="cold_6h_log2fc">0.180486</data>
<data key="cold_6h_qvalue">0.533223</data>
<data key="label_copy">Target</data>
<data key="modularity_class">10</data>
<data key="size">10.263158</data>
<data key="r">194</data>
<data key="g">194</data>
<data key="b">194</data>
<data key="x">295.65985</data>
<data key="y">-680.84357</data>
</node>
<node id="AT1G04080">
<data key="label">PRP39</data>
<data key="mapman.nr">35.1.41</data>
<data key="mapman.name">not assigned.no ontology.hydroxyproline rich proteins</data>
<data key="go.nr">0071004;0006396;0005685;0005515;0000395;0000243</data>
<data key="go.name">U2-type prespliceosome;RNA processing;U1 snRNP;protein binding;mRNA 5'-splice site recognition;commitment complex</data>
<data key="uniprot">Q93ZR3;PRP39;F4I448;F4I450</data>
<data key="synonyms">PRP39</data>
<data key="tair.type">protein_coding</data>
<data key="tair.description">Pre-mRNA-processing factor 39</data>
<data key="tair.localization">Nucleus</data>
<data key="cold_2d_log2fc">0.633295</data>
<data key="cold_2d_qvalue">6.09E-4</data>
<data key="cold_3h_log2fc">0.174454</data>
<data key="cold_3h_qvalue">0.591477</data>
<data key="cold_6h_log2fc">0.247447</data>
<data key="cold_6h_qvalue">0.298243</data>
<data key="label_copy">Target</data>
<data key="modularity_class">10</data>
<data key="size">10.910932</data>
<data key="r">194</data>
<data key="g">194</data>
<data key="b">194</data>
<data key="x">-454.8236</data>
<data key="y">-450.6788</data>
</node>
<node id="AT3G60830">
<data key="label">ARP7</data>
<data key="mapman.nr">31.1</data>
<data key="mapman.name">cell.organisation</data>
<data key="go.nr">0032502;0016569;0010227;0009793;0009653;0006325;0005737;0005634;0005200</data>
<data key="go.name">developmental process;covalent chromatin modification;floral organ abscission;embryo development ending in seed dormancy;anatomical structure morphogenesis;chromatin organization;cytoplasm;nucleus;structural constituent of cytoskeleton</data>
<data key="uniprot">Q8L4Y5;ATARP7;ARP7</data>
<data key="synonyms">ARP7</data>
<data key="tair.type">protein_coding</data>
<data key="tair.description">Actin-related protein 7</data>
<data key="tair.localization">Cytoplasm</data>
<data key="cold_2d_log2fc">0.415119</data>
<data key="cold_2d_qvalue">0.048576</data>
<data key="cold_3h_log2fc">-0.153748</data>
<data key="cold_3h_qvalue">0.685237</data>
<data key="cold_6h_log2fc">-0.564476</data>
<data key="cold_6h_qvalue">0.015196</data>
<data key="label_copy">Target</data>
<data key="modularity_class">10</data>
<data key="size">10.506073</data>
<data key="r">194</data>
<data key="g">194</data>
<data key="b">194</data>
<data key="x">569.30725</data>
<data key="y">-179.22684</data>
</node>
<node id="AT5G14080">
<data key="mapman.nr">35.1.5</data>
<data key="mapman.name">not assigned.no ontology.pentatricopeptide (PPR) repeat-containing protein</data>
<data key="go.nr">0009507;0005515</data>
<data key="go.name">chloroplast;protein binding</data>
<data key="uniprot">Q9FMU2</data>
<data key="tair.type">protein_coding</data>
<data key="tair.description">Pentatricopeptide repeat-containing protein At5g14080</data>
<data key="tair.localization">Mitochondrion</data>
<data key="cold_2d_log2fc">-0.30646</data>
<data key="cold_2d_qvalue">0.343529</data>
<data key="cold_3h_log2fc">0.077912</data>
<data key="cold_3h_qvalue">0.900203</data>
<data key="cold_6h_log2fc">-0.341015</data>
<data key="cold_6h_qvalue">0.357014</data>
<data key="label_copy">Target</data>
<data key="modularity_class">10</data>
<data key="size">10.587045</data>
<data key="r">194</data>
<data key="g">194</data>
<data key="b">194</data>
<data key="x">-1097.8827</data>
<data key="y">-336.52042</data>
</node>
<node id="AT5G17360">
<data key="uniprot">Q9LF48</data>
<data key="tair.type">protein_coding</data>
<data key="tair.description">At5g17360</data>
<data key="tair.localization">Nucleus</data>
<data key="cold_2d_log2fc">-0.488446</data>
<data key="cold_2d_qvalue">0.525981</data>
<data key="cold_3h_log2fc">-0.205944</data>
<data key="cold_3h_qvalue">0.881461</data>
<data key="cold_6h_log2fc">0.834127</data>
<data key="cold_6h_qvalue">0.278318</data>
<data key="label_copy">Target</data>
<data key="modularity_class">10</data>
<data key="size">10.546558</data>
<data key="r">194</data>
<data key="g">194</data>
<data key="b">194</data>
<data key="x">1386.3109</data>
<data key="y">-307.76303</data>
</node>
<node id="AT1G15125">
<data key="mapman.nr">26.6</data>
<data key="mapman.name">misc.O-methyl transferases</data>
<data key="go.nr">8168</data>
<data key="go.name">methyltransferase activity</data>
<data key="uniprot">Q9XI57</data>
<data key="tair.type">protein_coding</data>
<data key="tair.description">F9L1.6</data>
<data key="tair.localization">Nucleus</data>
<data key="cold_2d_log2fc">-1.720934</data>
<data key="cold_2d_qvalue">0.005901</data>
<data key="cold_3h_log2fc">-0.280128</data>
<data key="cold_3h_qvalue">0.827106</data>
<data key="cold_6h_log2fc">-0.53878</data>
<data key="cold_6h_qvalue">0.519729</data>
<data key="label_copy">Target</data>
<data key="modularity_class">10</data>
<data key="size">10.364372</data>
<data key="r">194</data>
<data key="g">194</data>
<data key="b">194</data>
<data key="x">-883.76544</data>
<data key="y">691.2102</data>
</node>
<node id="AT2G40080">
<data key="label">ELF4</data>
<data key="mapman.nr">30.11</data>
<data key="mapman.name">signalling.light</data>
<data key="go.nr">0080167;0048573;0048511;0042803;0042753;0009909;0009908;0009649;0009648;0009585;0005634</data>
<data key="go.name">response to karrikin;photoperiodism, flowering;rhythmic process;protein homodimerization activity;positive regulation of circadian rhythm;regulation of flower development;flower development;entrainment of circadian clock;photoperiodism;red, far-red light phototransduction;nucleus</data>
<data key="uniprot">ELF4;O04211</data>
<data key="synonyms">ELF4</data>
<data key="tair.type">protein_coding</data>
<data key="tair.description">Protein EARLY FLOWERING 4</data>
<data key="tair.localization">Nucleus</data>
<data key="cold_2d_log2fc">3.019849</data>
<data key="cold_2d_qvalue">0.0</data>
<data key="cold_3h_log2fc">3.504878</data>
<data key="cold_3h_qvalue">0.0</data>
<data key="cold_6h_log2fc">4.439084</data>
<data key="cold_6h_qvalue">0.0</data>
<data key="label_copy">Target</data>
<data key="modularity_class">10</data>
<data key="size">11.012146</data>
<data key="r">194</data>
<data key="g">194</data>
<data key="b">194</data>
<data key="x">643.4497</data>
<data key="y">-388.98465</data>
</node>
<node id="AT3G44860">
<data key="label">FAMT</data>
<data key="go.nr">0019010;0008168</data>
<data key="go.name">farnesoic acid O-methyltransferase activity;methyltransferase activity</data>
<data key="uniprot">Q9FYC4;FAMT</data>
<data key="synonyms">FAMT</data>
<data key="tair.type">protein_coding</data>
<data key="tair.description">AtPP-like protein</data>
<data key="tair.localization">Chloroplast</data>
<data key="cold_2d_log2fc">-0.950887</data>
<data key="cold_2d_qvalue">0.142968</data>
<data key="cold_3h_log2fc">0.119691</data>
<data key="cold_3h_qvalue">0.934326</data>
<data key="cold_6h_log2fc">0.292029</data>
<data key="cold_6h_qvalue">0.740639</data>
<data key="label_copy">Target</data>
<data key="modularity_class">10</data>
<data key="size">10.364372</data>
<data key="r">194</data>
<data key="g">194</data>
<data key="b">194</data>
<data key="x">-1087.0203</data>
<data key="y">754.6596</data>
</node>
<node id="AT2G33420">
<data key="uniprot">O22792</data>
<data key="tair.type">protein_coding</data>
<data key="tair.description">Putative uncharacterized protein At2g33420</data>
<data key="tair.localization">Mitochondrion</data>
<data key="cold_2d_log2fc">0.049892</data>
<data key="cold_2d_qvalue">1.0</data>
<data key="cold_3h_log2fc">1.315135</data>
<data key="cold_3h_qvalue">0.098986</data>
<data key="cold_6h_log2fc">-0.754581</data>
<data key="cold_6h_qvalue">0.316985</data>
<data key="label_copy">Target</data>
<data key="modularity_class">10</data>
<data key="size">10.850203</data>
<data key="r">194</data>
<data key="g">194</data>
<data key="b">194</data>
<data key="x">-222.1871</data>
<data key="y">784.39185</data>
</node>
<node id="AT3G18535">
<data key="mapman.nr">32</data>
<data key="mapman.name">micro RNA, natural antisense etc</data>
<data key="go.nr">0016874;0016021</data>
<data key="go.name">ligase activity;integral component of membrane</data>
<data key="uniprot">F4J8S5</data>
<data key="tair.type">protein_coding</data>
<data key="tair.description">Tubulin-tyrosine ligase</data>
<data key="tair.localization">Nucleus</data>
<data key="cold_2d_log2fc">0.230821</data>
<data key="cold_2d_qvalue">0.731347</data>
<data key="cold_3h_log2fc">-0.484538</data>
<data key="cold_3h_qvalue">0.587409</data>
<data key="cold_6h_log2fc">-0.282922</data>
<data key="cold_6h_qvalue">0.711645</data>
<data key="label_copy">Target</data>
<data key="modularity_class">10</data>
<data key="size">10.748988</data>
<data key="r">194</data>
<data key="g">194</data>
<data key="b">194</data>
<data key="x">-678.5778</data>
<data key="y">841.78754</data>
</node>
<node id="AT2G14830">
<data key="go.nr">15031</data>
<data key="go.name">protein transport</data>
<data key="uniprot">F4IHD8;O80969</data>
<data key="tair.type">protein_coding</data>
<data key="tair.description">Regulator of Vps4 activity in the MVB pathway protein</data>
<data key="tair.localization">Cytoplasm</data>
<data key="cold_2d_log2fc">-0.164465</data>
<data key="cold_2d_qvalue">1.0</data>
<data key="cold_3h_log2fc">0.29599</data>
<data key="cold_3h_qvalue">1.0</data>
<data key="cold_6h_log2fc">-0.239486</data>
<data key="cold_6h_qvalue">1.0</data>
<data key="label_copy">Target</data>
<data key="modularity_class">10</data>
<data key="size">10.445344</data>
<data key="r">194</data>
<data key="g">194</data>
<data key="b">194</data>
<data key="x">-483.47116</data>
<data key="y">959.277</data>
</node>
<node id="AT2G45950">
<data key="label">ASK20</data>
<data key="mapman.nr">29.5.11.4.3.1</data>
<data key="mapman.name">protein.degradation.ubiquitin.E3.SCF.SKP</data>
<data key="go.nr">0019005;0016567;0006511;0005634</data>
<data key="go.name">SCF ubiquitin ligase complex;protein ubiquitination;ubiquitin-dependent protein catabolic process;nucleus</data>
<data key="uniprot">SK20;ASK20;A8MQG7</data>
<data key="synonyms">ASK20</data>
<data key="tair.type">protein_coding</data>
<data key="tair.description">SKP1-like protein 20</data>
<data key="tair.localization">Nucleus</data>
<data key="cold_2d_log2fc">-0.666595</data>
<data key="cold_2d_qvalue">4.6E-4</data>
<data key="cold_3h_log2fc">-0.344767</data>
<data key="cold_3h_qvalue">0.196412</data>
<data key="cold_6h_log2fc">-0.746388</data>
<data key="cold_6h_qvalue">3.07E-4</data>
<data key="label_copy">Target</data>
<data key="modularity_class">10</data>
<data key="size">11.214575</data>
<data key="r">194</data>
<data key="g">194</data>
<data key="b">194</data>
<data key="x">-427.09665</data>
<data key="y">855.3568</data>
</node>
<node id="AT2G25320">
<data key="mapman.nr">35.1</data>
<data key="mapman.name">not assigned.no ontology</data>
<data key="go.nr">0043130;0016567;0005515;0005488;0004842;0000151</data>
<data key="go.name">ubiquitin binding;protein ubiquitination;protein binding;binding;ubiquitin-protein transferase activity;ubiquitin ligase complex</data>
<data key="uniprot">Q0KKQ1</data>
<data key="tair.type">protein_coding</data>
<data key="tair.description">TRAF-like family protein</data>
<data key="tair.localization">Chloroplast</data>
<data key="cold_2d_log2fc">0.356868</data>
<data key="cold_2d_qvalue">0.039297</data>
<data key="cold_3h_log2fc">-0.087674</data>
<data key="cold_3h_qvalue">0.797851</data>
<data key="cold_6h_log2fc">-0.075827</data>
<data key="cold_6h_qvalue">0.7667</data>
<data key="label_copy">Target</data>
<data key="modularity_class">10</data>
<data key="size">10.323887</data>
<data key="r">194</data>
<data key="g">194</data>
<data key="b">194</data>
<data key="x">-752.12616</data>
<data key="y">717.2447</data>
</node>
<node id="AT3G26890">
<data key="mapman.nr">35.2</data>
<data key="mapman.name">not assigned.unknown</data>
<data key="uniprot">Q949N7;C0Z2U8</data>
<data key="tair.type">protein_coding</data>
<data key="tair.description">AT3G26890 protein</data>
<data key="tair.localization">Chloroplast</data>
<data key="cold_2d_log2fc">-1.434661</data>
<data key="cold_2d_qvalue">0.0</data>
<data key="cold_3h_log2fc">-0.676955</data>
<data key="cold_3h_qvalue">0.002332</data>
<data key="cold_6h_log2fc">-1.377908</data>
<data key="cold_6h_qvalue">0.0</data>
<data key="label_copy">Target</data>
<data key="modularity_class">10</data>
<data key="size">10.809716</data>
<data key="r">194</data>
<data key="g">194</data>
<data key="b">194</data>
<data key="x">-1187.9618</data>
<data key="y">582.6418</data>
</node>
<node id="AT5G49850">
<data key="label">JAL46</data>
<data key="mapman.nr">26.16</data>
<data key="mapman.name">misc.myrosinases-lectin-jacalin</data>
<data key="go.nr">30246</data>
<data key="go.name">carbohydrate binding</data>
<data key="uniprot">Q9LTA8</data>
<data key="synonyms">JAL46</data>
<data key="tair.type">protein_coding</data>
<data key="tair.description">Jacalin-related lectin 46</data>
<data key="tair.localization">Nucleus</data>
<data key="cold_2d_log2fc">0.809485</data>
<data key="cold_2d_qvalue">0.29403</data>
<data key="cold_3h_log2fc">1.426033</data>
<data key="cold_3h_qvalue">0.099708</data>
<data key="cold_6h_log2fc">1.103041</data>
<data key="cold_6h_qvalue">0.17304</data>
<data key="label_copy">Target</data>
<data key="modularity_class">17</data>
<data key="size">10.020243</data>
<data key="r">194</data>
<data key="g">194</data>
<data key="b">194</data>
<data key="x">97.50088</data>
<data key="y">-622.49316</data>
</node>
<node id="AT1G78420">
<data key="go.nr">0008270;0005515</data>
<data key="go.name">zinc ion binding;protein binding</data>
<data key="uniprot">Q93YV5</data>
<data key="tair.type">protein_coding</data>
<data key="tair.description">Putative uncharacterized protein At1g78420</data>
<data key="tair.localization">Cytoplasm</data>
<data key="cold_2d_log2fc">0.297104</data>
<data key="cold_2d_qvalue">0.245202</data>
<data key="cold_3h_log2fc">0.506283</data>
<data key="cold_3h_qvalue">0.078019</data>
<data key="cold_6h_log2fc">0.670947</data>
<data key="cold_6h_qvalue">0.005361</data>
<data key="label_copy">Target</data>
<data key="modularity_class">17</data>
<data key="size">10.182186</data>
<data key="r">194</data>
<data key="g">194</data>
<data key="b">194</data>
<data key="x">-231.52112</data>
<data key="y">381.3147</data>
</node>
<node id="AT2G04842">
<data key="label">EMB2761</data>
<data key="mapman.nr">29.1.3</data>
<data key="mapman.name">protein.aa activation.threonine-tRNA ligase</data>
<data key="go.nr">0046872;0043039;0016876;0009793;0009570;0009507;0006435;0006418;0005739;0005737;0005524;0004829;0004812;0003723;0000166</data>
<data key="go.name">metal ion binding;tRNA aminoacylation;ligase activity, forming aminoacyl-tRNA and related compounds;embryo development ending in seed dormancy;chloroplast stroma;chloroplast;threonyl-tRNA aminoacylation;tRNA aminoacylation for protein translation;mitochondrion;cytoplasm;ATP binding;threonine-tRNA ligase activity;aminoacyl-tRNA ligase activity;RNA binding;nucleotide binding</data>
<data key="uniprot">EMB2761;F4IFC5</data>
<data key="synonyms">EMB2761</data>
<data key="tair.type">protein_coding</data>
<data key="tair.description">Threonine--tRNA ligase, chloroplastic/mitochondrial 2</data>
<data key="tair.localization">Chloroplast</data>
<data key="cold_2d_log2fc">-0.026943</data>
<data key="cold_2d_qvalue">0.887087</data>
<data key="cold_3h_log2fc">0.04481</data>
<data key="cold_3h_qvalue">0.876441</data>
<data key="cold_6h_log2fc">0.25894</data>
<data key="cold_6h_qvalue">0.088949</data>
<data key="label_copy">Target</data>
<data key="modularity_class">14</data>
<data key="size">10.202429</data>
<data key="r">194</data>
<data key="g">194</data>
<data key="b">194</data>
<data key="x">243.20815</data>
<data key="y">136.02545</data>
</node>
<node id="AT5G19025">
<data key="mapman.nr">29.2.1.1.1.2.34</data>
<data key="mapman.name">protein.synthesis.ribosomal protein.prokaryotic.chloroplast.50S subunit.L34</data>
<data key="go.nr">0016021;0006412;0005840;0005622;0003735</data>
<data key="go.name">integral component of membrane;translation;ribosome;intracellular;structural constituent of ribosome</data>
<data key="uniprot">P0C8Q9</data>
<data key="tair.type">protein_coding</data>
<data key="tair.description">Ribosomal protein L34e superfamily protein</data>
<data key="tair.localization">Unknown</data>
<data key="cold_2d_log2fc">0.01948</data>
<data key="cold_2d_qvalue">0.977697</data>
<data key="cold_3h_log2fc">0.438208</data>
<data key="cold_3h_qvalue">0.562205</data>
<data key="cold_6h_log2fc">1.411578</data>
<data key="cold_6h_qvalue">0.00201</data>
<data key="label_copy">Target</data>
<data key="modularity_class">10</data>
<data key="size">10.708502</data>
<data key="r">194</data>
<data key="g">194</data>
<data key="b">194</data>
<data key="x">-601.1441</data>
<data key="y">357.03076</data>
</node>
<node id="AT2G20030">
<data key="label">ATL12</data>
<data key="mapman.nr">29.5.11.4.2</data>
<data key="mapman.name">protein.degradation.ubiquitin.E3.RING</data>
<data key="go.nr">0061630;0043161;0016021;0008270;0005515</data>
<data key="go.name">ubiquitin protein ligase activity;proteasome-mediated ubiquitin-dependent protein catabolic process;integral component of membrane;zinc ion binding;protein binding</data>
<data key="uniprot">Q9SL78</data>
<data key="synonyms">ATL12</data>
<data key="tair.type">protein_coding</data>
<data key="tair.description">Putative RING-H2 finger protein ATL12</data>
<data key="tair.localization">Unknown</data>
<data key="cold_2d_log2fc">-0.272042</data>
<data key="cold_2d_qvalue">1.0</data>
<data key="cold_3h_log2fc">0.65805</data>
<data key="cold_3h_qvalue">1.0</data>
<data key="cold_6h_log2fc">-0.71312</data>
<data key="cold_6h_qvalue">1.0</data>
<data key="label_copy">Target</data>
<data key="modularity_class">10</data>
<data key="size">10.101214</data>
<data key="r">194</data>
<data key="g">194</data>
<data key="b">194</data>
<data key="x">-1029.8445</data>
<data key="y">577.3066</data>
</node>
<node id="AT3G08870">
<data key="mapman.nr">30.2.19</data>
<data key="mapman.name">signalling.receptor kinases.legume-lectin</data>
<data key="go.nr">0030246;0016021;0006468;0005886;0005524;0004674;0004672</data>
<data key="go.name">carbohydrate binding;integral component of membrane;protein phosphorylation;plasma membrane;ATP binding;protein serine/threonine kinase activity;protein kinase activity</data>
<data key="uniprot">Q9SR87</data>
<data key="tair.type">protein_coding</data>
<data key="tair.description">Concanavalin A-like lectin protein kinase family protein</data>
<data key="tair.localization">Cell membrane</data>
<data key="cold_2d_log2fc">-0.731952</data>
<data key="cold_2d_qvalue">0.151145</data>
<data key="cold_3h_log2fc">0.020834</data>
<data key="cold_3h_qvalue">0.983992</data>
<data key="cold_6h_log2fc">-0.245426</data>
<data key="cold_6h_qvalue">0.720866</data>
<data key="label_copy">Target</data>
<data key="modularity_class">15</data>
<data key="size">10.060729</data>
<data key="r">194</data>
<data key="g">194</data>
<data key="b">194</data>
<data key="x">-598.1732</data>
<data key="y">547.4384</data>
</node>
<node id="AT5G06839">
<data key="label">TGA10</data>
<data key="mapman.nr">27.3.35</data>
<data key="mapman.name">RNA.regulation of transcription.bZIP transcription factor family</data>
<data key="go.nr">0043565;0006355;0006351;0003700</data>
<data key="go.name">sequence-specific DNA binding;regulation of transcription, DNA-templated;transcription, DNA-templated;transcription factor activity, sequence-specific DNA binding</data>
<data key="uniprot">A8MR34;F4K593;TGA10;E3VNM4;bZIP65</data>
<data key="synonyms">TGA10</data>
<data key="tair.type">protein_coding</data>
<data key="tair.description">Transcription factor TGA10</data>
<data key="tair.localization">Nucleus</data>
<data key="cold_2d_log2fc">0.001268</data>
<data key="cold_2d_qvalue">1.0</data>
<data key="cold_3h_log2fc">0.120027</data>
<data key="cold_3h_qvalue">1.0</data>
<data key="cold_6h_log2fc">-0.103061</data>
<data key="cold_6h_qvalue">1.0</data>
<data key="label_copy">TF</data>
<data key="modularity_class">8</data>
<data key="size">11.295547</data>
<data key="r">255</data>
<data key="g">127</data>
<data key="b">14</data>
<data key="x">-1376.5358</data>
<data key="y">-407.66965</data>
</node>
<node id="AT4G35080">
<data key="mapman.nr">34.12</data>
<data key="mapman.name">transport.metal</data>
<data key="go.nr">16021</data>
<data key="go.name">integral component of membrane</data>
<data key="uniprot">Q94A99;F4JM84;F4JM82</data>
<data key="tair.type">protein_coding</data>
<data key="tair.description">High-affinity nickel-transport family protein</data>
<data key="tair.localization">Chloroplast</data>
<data key="cold_2d_log2fc">0.278594</data>
<data key="cold_2d_qvalue">0.218393</data>
<data key="cold_3h_log2fc">-0.054808</data>
<data key="cold_3h_qvalue">0.90705</data>
<data key="cold_6h_log2fc">0.288263</data>
<data key="cold_6h_qvalue">0.260859</data>
<data key="label_copy">Target</data>
<data key="modularity_class">9</data>
<data key="size">10.242915</data>
<data key="r">194</data>
<data key="g">194</data>
<data key="b">194</data>
<data key="x">-1415.4446</data>
<data key="y">-86.79002</data>
</node>
<node id="AT1G64583">
<data key="mapman.nr">35.1.27</data>
<data key="mapman.name">not assigned.no ontology.tetratricopeptide repeat (TPR)</data>
<data key="go.nr">0005739;0005515</data>
<data key="go.name">mitochondrion;protein binding</data>
<data key="uniprot">P0C7R3</data>
<data key="tair.type">protein_coding</data>
<data key="tair.description">Pentatricopeptide repeat-containing protein At1g64583, mitochondrial</data>
<data key="tair.localization">Mitochondrion</data>
<data key="cold_2d_log2fc">-0.229678</data>
<data key="cold_2d_qvalue">0.783172</data>
<data key="cold_3h_log2fc">-0.266111</data>
<data key="cold_3h_qvalue">0.836574</data>
<data key="cold_6h_log2fc">-0.886495</data>
<data key="cold_6h_qvalue">0.253072</data>
<data key="label_copy">Target</data>
<data key="modularity_class">10</data>
<data key="size">10.202429</data>
<data key="r">194</data>
<data key="g">194</data>
<data key="b">194</data>
<data key="x">1214.5326</data>
<data key="y">-398.4062</data>
</node>
<node id="AT3G24310">
<data key="label">MYB305</data>
<data key="mapman.nr">27.3.25</data>
<data key="mapman.name">RNA.regulation of transcription.MYB domain transcription factor family</data>
<data key="go.nr">0003700;0003677</data>
<data key="go.name">transcription factor activity, sequence-specific DNA binding;DNA binding</data>
<data key="uniprot">ATMYB71;MYB305;Q9LK14</data>
<data key="synonyms">MYB305</data>
<data key="tair.type">protein_coding</data>
<data key="tair.description">MYB305</data>
<data key="tair.localization">Nucleus</data>
<data key="cold_2d_log2fc">0.330115</data>
<data key="cold_2d_qvalue">1.0</data>
<data key="cold_3h_log2fc">0.518135</data>
<data key="cold_3h_qvalue">1.0</data>
<data key="cold_6h_log2fc">-0.005616</data>
<data key="cold_6h_qvalue">1.0</data>
<data key="label_copy">Target</data>
<data key="modularity_class">0</data>
<data key="size">10.101214</data>
<data key="r">194</data>
<data key="g">194</data>
<data key="b">194</data>
<data key="x">-49.64447</data>
<data key="y">-331.85602</data>
</node>
<node id="AT3G60460">
<data key="label">DUO1</data>
<data key="mapman.nr">27.3.25</data>
<data key="mapman.name">RNA.regulation of transcription.MYB domain transcription factor family</data>
<data key="go.nr">3677</data>
<data key="go.name">DNA binding</data>
<data key="uniprot">Q9M213;DUO1</data>
<data key="synonyms">DUO1</data>
<data key="tair.type">protein_coding</data>
<data key="tair.description">DUO1</data>
<data key="tair.localization">Nucleus</data>
<data key="cold_2d_log2fc">-0.087383</data>
<data key="cold_2d_qvalue">1.0</data>
<data key="cold_3h_log2fc">0.310322</data>
<data key="cold_3h_qvalue">1.0</data>
<data key="cold_6h_log2fc">-0.141002</data>
<data key="cold_6h_qvalue">1.0</data>
<data key="label_copy">Target</data>
<data key="modularity_class">0</data>
<data key="size">10.263158</data>
<data key="r">194</data>
<data key="g">194</data>
<data key="b">194</data>
<data key="x">-412.70877</data>
<data key="y">62.93295</data>
</node>
<node id="AT5G61430">
<data key="label">NAC100</data>
<data key="mapman.nr">33.99</data>
<data key="mapman.name">development.unspecified</data>
<data key="go.nr">0006355;0006351;0005634;0003700;0003677</data>
<data key="go.name">regulation of transcription, DNA-templated;transcription, DNA-templated;nucleus;transcription factor activity, sequence-specific DNA binding;DNA binding</data>
<data key="uniprot">Q9FLJ2;ATNAC5;ANAC100;NAC100</data>
<data key="synonyms">NAC100</data>
<data key="tair.type">protein_coding</data>
<data key="tair.description">NAC domain-containing protein 100</data>
<data key="tair.localization">Nucleus</data>
<data key="cold_2d_log2fc">0.331252</data>
<data key="cold_2d_qvalue">0.708101</data>
<data key="cold_3h_log2fc">0.326533</data>
<data key="cold_3h_qvalue">0.814334</data>
<data key="cold_6h_log2fc">0.773425</data>
<data key="cold_6h_qvalue">0.37365</data>
<data key="label_copy">Target</data>
<data key="modularity_class">14</data>
<data key="size">10.121457</data>
<data key="r">194</data>
<data key="g">194</data>
<data key="b">194</data>
<data key="x">1148.5784</data>
<data key="y">254.08473</data>
</node>
<node id="AT1G77850">
<data key="label">ARF17</data>
<data key="mapman.nr">27.3.4</data>
<data key="mapman.name">RNA.regulation of transcription.auxin response transcription factor family (ARF)</data>
<data key="go.nr">0052543;0048830;0010208;0009734;0009725;0009653;0009555;0006355;0006351;0005634;0003700;0003677;0000987</data>
<data key="go.name">callose deposition in cell wall;adventitious root development;pollen wall assembly;auxin-activated signaling pathway;response to hormone;anatomical structure morphogenesis;pollen development;regulation of transcription, DNA-templated;transcription, DNA-templated;nucleus;transcription factor activity, sequence-specific DNA binding;DNA binding;core promoter proximal region sequence-specific DNA binding</data>
<data key="uniprot">Q84WU6;ARF17</data>
<data key="synonyms">ARF17</data>
<data key="tair.type">protein_coding</data>
<data key="tair.description">auxin response factor 17</data>
<data key="tair.localization">Nucleus</data>
<data key="cold_2d_log2fc">0.515516</data>
<data key="cold_2d_qvalue">0.014516</data>
<data key="cold_3h_log2fc">0.59875</data>
<data key="cold_3h_qvalue">0.011625</data>
<data key="cold_6h_log2fc">0.578816</data>
<data key="cold_6h_qvalue">0.009919</data>
<data key="label_copy">TF</data>
<data key="modularity_class">14</data>
<data key="size">10.182186</data>
<data key="r">255</data>
<data key="g">127</data>
<data key="b">14</data>
<data key="x">680.49536</data>
<data key="y">-1030.1293</data>
</node>
<node id="AT2G46850">
<data key="mapman.nr">30.2.99</data>
<data key="mapman.name">signalling.receptor kinases.misc</data>
<data key="go.nr">0030247;0016021;0007166;0006468;0005886;0005524;0004674;0004672</data>
<data key="go.name">polysaccharide binding;integral component of membrane;cell surface receptor signaling pathway;protein phosphorylation;plasma membrane;ATP binding;protein serine/threonine kinase activity;protein kinase activity</data>
<data key="uniprot">Q8S8N4</data>
<data key="tair.type">protein_coding</data>
<data key="tair.description">Probably inactive receptor-like protein kinase At2g46850</data>
<data key="tair.localization">Chloroplast</data>
<data key="cold_2d_log2fc">-0.106983</data>
<data key="cold_2d_qvalue">1.0</data>
<data key="cold_3h_log2fc">0.358067</data>
<data key="cold_3h_qvalue">1.0</data>
<data key="cold_6h_log2fc">-0.514436</data>
<data key="cold_6h_qvalue">1.0</data>
<data key="label_copy">Target</data>
<data key="modularity_class">12</data>
<data key="size">10.323887</data>
<data key="r">194</data>
<data key="g">194</data>
<data key="b">194</data>
<data key="x">1061.0522</data>
<data key="y">-142.204</data>
</node>
<node id="AT4G18490">
<data key="mapman.nr">35.2</data>
<data key="mapman.name">not assigned.unknown</data>
<data key="uniprot">P16128;F4JRJ9</data>
<data key="tair.type">protein_coding</data>
<data key="tair.description">unknown protein; Has 30201 Blast hits to 17322 proteins in 780 species: Archae - 12; Bacteria - 1396; Metazoa - 17338; Fungi - 3422; Plants - 5037; Viruses - 0; Other Eukaryotes - 2996 (source: NCBI BLink).</data>
<data key="tair.localization">Nucleus</data>
<data key="cold_2d_log2fc">-1.8387</data>
<data key="cold_2d_qvalue">4.92E-4</data>
<data key="cold_3h_log2fc">0.019156</data>
<data key="cold_3h_qvalue">0.987284</data>
<data key="cold_6h_log2fc">-1.378029</data>
<data key="cold_6h_qvalue">0.019216</data>
<data key="label_copy">Target</data>
<data key="modularity_class">14</data>
<data key="size">10.303644</data>
<data key="r">194</data>
<data key="g">194</data>
<data key="b">194</data>
<data key="x">-292.1931</data>
<data key="y">239.19215</data>
</node>
<node id="AT5G13810">
<data key="mapman.nr">21.4</data>
<data key="mapman.name">redox.glutaredoxins</data>
<data key="go.nr">0045454;0015035;0009055;0005623</data>
<data key="go.name">cell redox homeostasis;protein disulfide oxidoreductase activity;electron carrier activity;cell</data>
<data key="uniprot">Q9FFZ0</data>
<data key="tair.type">protein_coding</data>
<data key="tair.description">AT5g13810/MAC12_24</data>
<data key="tair.localization">Nucleus</data>
<data key="cold_2d_log2fc">-0.937107</data>
<data key="cold_2d_qvalue">3.0E-6</data>
<data key="cold_3h_log2fc">-0.197713</data>
<data key="cold_3h_qvalue">0.575397</data>
<data key="cold_6h_log2fc">0.161262</data>
<data key="cold_6h_qvalue">0.574654</data>
<data key="label_copy">Target</data>
<data key="modularity_class">14</data>
<data key="size">10.040485</data>
<data key="r">194</data>
<data key="g">194</data>
<data key="b">194</data>
<data key="x">1080.2734</data>
<data key="y">101.52328</data>
</node>
<node id="AT3G21430">
<data key="label">ALY3</data>
<data key="mapman.nr">28.99</data>
<data key="mapman.name">DNA.unspecified</data>
<data key="go.nr">0017053;0007049;0006351;0005634;0003677</data>
<data key="go.name">transcriptional repressor complex;cell cycle;transcription, DNA-templated;nucleus;DNA binding</data>
<data key="uniprot">ATALY3;ALY3;Q6A332</data>
<data key="synonyms">ALY3</data>
<data key="tair.type">protein_coding</data>
<data key="tair.description">Protein ALWAYS EARLY 3</data>
<data key="tair.localization">Nucleus</data>
<data key="cold_2d_log2fc">0.086392</data>
<data key="cold_2d_qvalue">0.689187</data>
<data key="cold_3h_log2fc">0.121564</data>
<data key="cold_3h_qvalue">0.694029</data>
<data key="cold_6h_log2fc">-0.053305</data>
<data key="cold_6h_qvalue">0.839277</data>
<data key="label_copy">Target</data>
<data key="modularity_class">14</data>
<data key="size">10.121457</data>
<data key="r">194</data>
<data key="g">194</data>
<data key="b">194</data>
<data key="x">293.51517</data>
<data key="y">476.33606</data>
</node>
<node id="AT1G23400">
<data key="label">CAF2</data>
<data key="go.nr">0030529;0009570;0006397;0003723;0000373</data>
<data key="go.name">intracellular ribonucleoprotein complex;chloroplast stroma;mRNA processing;RNA binding;Group II intron splicing</data>
<data key="uniprot">CAF2;Q9LDA9;ATCAF2</data>
<data key="synonyms">CAF2</data>
<data key="tair.type">protein_coding</data>
<data key="tair.description">CAF2</data>
<data key="tair.localization">Chloroplast</data>
<data key="cold_2d_log2fc">-0.781274</data>
<data key="cold_2d_qvalue">1.9E-5</data>
<data key="cold_3h_log2fc">-0.125975</data>
<data key="cold_3h_qvalue">0.723575</data>
<data key="cold_6h_log2fc">-0.620503</data>
<data key="cold_6h_qvalue">0.001756</data>
<data key="label_copy">Target</data>
<data key="modularity_class">10</data>
<data key="size">10.323887</data>
<data key="r">194</data>
<data key="g">194</data>
<data key="b">194</data>
<data key="x">241.40646</data>
<data key="y">541.3968</data>
</node>
<node id="AT1G63640">
<data key="mapman.nr">31.1</data>
<data key="mapman.name">cell.organisation</data>
<data key="go.nr">0016887;0008017;0007018;0005886;0005871;0005524;0005515;0003777</data>
<data key="go.name">ATPase activity;microtubule binding;microtubule-based movement;plasma membrane;kinesin complex;ATP binding;protein binding;microtubule motor activity</data>
<data key="uniprot">F4I3N9;B3H6Z8</data>
<data key="tair.type">protein_coding</data>
<data key="tair.description">P-loop nucleoside triphosphate hydrolases superfamily protein with CH (Calponin Homology) domain</data>
<data key="tair.localization">Unknown</data>
<data key="cold_2d_log2fc">0.177008</data>
<data key="cold_2d_qvalue">0.50676</data>
<data key="cold_3h_log2fc">0.19357</data>
<data key="cold_3h_qvalue">0.613296</data>
<data key="cold_6h_log2fc">0.289766</data>
<data key="cold_6h_qvalue">0.296348</data>
<data key="label_copy">Target</data>
<data key="modularity_class">0</data>
<data key="size">10.48583</data>
<data key="r">194</data>
<data key="g">194</data>
<data key="b">194</data>
<data key="x">-331.42776</data>
<data key="y">129.1133</data>
</node>
<node id="AT5G03435">
<data key="mapman.nr">35.1.19</data>
<data key="mapman.name">not assigned.no ontology.C2 domain-containing protein</data>
<data key="go.nr">0016757;0016021;0005886;0005544;0005515;0005509</data>
<data key="go.name">transferase activity, transferring glycosyl groups;integral component of membrane;plasma membrane;calcium-dependent phospholipid binding;protein binding;calcium ion binding</data>
<data key="uniprot">Q9LZE5</data>
<data key="tair.type">protein_coding</data>
<data key="tair.description">Anthranilate phosphoribosyltransferase-like protein</data>
<data key="tair.localization">Nucleus</data>
<data key="cold_2d_log2fc">-1.200786</data>
<data key="cold_2d_qvalue">0.099926</data>
<data key="cold_3h_log2fc">-0.15697</data>
<data key="cold_3h_qvalue">0.921659</data>
<data key="cold_6h_log2fc">-1.602718</data>
<data key="cold_6h_qvalue">0.033258</data>
<data key="label_copy">Target</data>
<data key="modularity_class">14</data>
<data key="size">10.101214</data>
<data key="r">194</data>
<data key="g">194</data>
<data key="b">194</data>
<data key="x">282.9701</data>
<data key="y">334.32056</data>
</node>
<node id="AT4G30440">
<data key="label">GAE1</data>
<data key="mapman.nr">10.1.6</data>
<data key="mapman.name">cell wall.precursor synthesis.GAE</data>
<data key="go.nr">0050832;0050829;0050378;0033481;0032580;0016857;0016021;0005975;0005802;0005768</data>
<data key="go.name">defense response to fungus;defense response to Gram-negative bacterium;UDP-glucuronate 4-epimerase activity;galacturonate biosynthetic process;Golgi cisterna membrane;racemase and epimerase activity, acting on carbohydrates and derivatives;integral component of membrane;carbohydrate metabolic process;trans-Golgi network;endosome</data>
<data key="uniprot">GAE1;Q9M0B6</data>
<data key="synonyms">GAE1</data>
<data key="tair.type">protein_coding</data>
<data key="tair.description">GAE1</data>
<data key="tair.localization">Golgi body</data>
<data key="cold_2d_log2fc">-0.378257</data>
<data key="cold_2d_qvalue">0.062031</data>
<data key="cold_3h_log2fc">0.712285</data>
<data key="cold_3h_qvalue">4.23E-4</data>
<data key="cold_6h_log2fc">0.466462</data>
<data key="cold_6h_qvalue">0.026964</data>
<data key="label_copy">Target</data>
<data key="modularity_class">14</data>
<data key="size">10.222672</data>
<data key="r">194</data>
<data key="g">194</data>
<data key="b">194</data>
<data key="x">199.20027</data>
<data key="y">420.70795</data>
</node>
<node id="AT2G38470">
<data key="label">WRKY33</data>
<data key="mapman.nr">27.3.32</data>
<data key="mapman.name">RNA.regulation of transcription.WRKY domain transcription factor family</data>
<data key="go.nr">0070370;0050832;0044212;0043565;0042742;0034605;0010508;0010200;0010120;0009651;0009414;0009409;0009408;0006970;0006355;0006351;0005634;0003700</data>
<data key="go.name">cellular heat acclimation;defense response to fungus;transcription regulatory region DNA binding;sequence-specific DNA binding;defense response to bacterium;cellular response to heat;positive regulation of autophagy;response to chitin;camalexin biosynthetic process;response to salt stress;response to water deprivation;response to cold;response to heat;response to osmotic stress;regulation of transcription, DNA-templated;transcription, DNA-templated;nucleus;transcription factor activity, sequence-specific DNA binding</data>
<data key="uniprot">Q8S8P5;ATWRKY33;WRKY33</data>
<data key="synonyms">WRKY33</data>
<data key="tair.type">protein_coding</data>
<data key="tair.description">WRKY33</data>
<data key="tair.localization">Nucleus</data>
<data key="cold_2d_log2fc">-0.409047</data>
<data key="cold_2d_qvalue">0.528812</data>
<data key="cold_3h_log2fc">2.399186</data>
<data key="cold_3h_qvalue">5.0E-6</data>
<data key="cold_6h_log2fc">0.925635</data>
<data key="cold_6h_qvalue">0.136702</data>
<data key="label_copy">TF</data>
<data key="modularity_class">15</data>
<data key="size">11.133603</data>
<data key="r">255</data>
<data key="g">127</data>
<data key="b">14</data>
<data key="x">886.4939</data>
<data key="y">655.4682</data>
</node>
<node id="AT5G35630">
<data key="label">GLN2</data>
<data key="mapman.nr">12.2.2</data>
<data key="mapman.name">N-metabolism.ammonia metabolism.glutamine synthetase</data>
<data key="go.nr">0048046;0046686;0022626;0019676;0016020;0009941;0009735;0009651;0009579;0009570;0009535;0009507;0007568;0006807;0006542;0005739;0005524;0004356;0003824</data>
<data key="go.name">apoplast;response to cadmium ion;cytosolic ribosome;ammonia assimilation cycle;membrane;chloroplast envelope;response to cytokinin;response to salt stress;thylakoid;chloroplast stroma;chloroplast thylakoid membrane;chloroplast;aging;nitrogen compound metabolic process;glutamine biosynthetic process;mitochondrion;ATP binding;glutamate-ammonia ligase activity;catalytic activity</data>
<data key="uniprot">GLN2;GS2;ATGSL1;Q43127</data>
<data key="synonyms">GLN2</data>
<data key="tair.type">protein_coding</data>
<data key="tair.description">Glutamine synthetase, chloroplastic/mitochondrial</data>
<data key="tair.localization">Chloroplast</data>
<data key="cold_2d_log2fc">-0.952186</data>
<data key="cold_2d_qvalue">0.0</data>
<data key="cold_3h_log2fc">-0.070779</data>
<data key="cold_3h_qvalue">0.858242</data>
<data key="cold_6h_log2fc">0.07644</data>
<data key="cold_6h_qvalue">0.781468</data>
<data key="label_copy">Target</data>
<data key="modularity_class">13</data>
<data key="size">10.040485</data>
<data key="r">194</data>
<data key="g">194</data>
<data key="b">194</data>
<data key="x">-1313.2301</data>
<data key="y">350.1236</data>
</node>
<node id="AT3G19270">
<data key="label">CYP707A4</data>
<data key="mapman.nr">26.1</data>
<data key="mapman.name">misc.cytochrome P450</data>
<data key="go.nr">0055114;0046345;0020037;0016705;0016132;0016125;0016021;0010295;0010268;0007275;0005506</data>
<data key="go.name">oxidation-reduction process;abscisic acid catabolic process;heme binding;oxidoreductase activity, acting on paired donors, with incorporation or reduction of molecular oxygen;brassinosteroid biosynthetic process;sterol metabolic process;integral component of membrane;(+)-abscisic acid 8'-hydroxylase activity;brassinosteroid homeostasis;multicellular organismal development;iron ion binding</data>
<data key="uniprot">Q9LJK2;CYP707A4</data>
<data key="synonyms">CYP707A4</data>
<data key="tair.type">protein_coding</data>
<data key="tair.description">CYP707A4</data>
<data key="tair.localization">Extracellular</data>
<data key="cold_2d_log2fc">0.848594</data>
<data key="cold_2d_qvalue">0.075968</data>
<data key="cold_3h_log2fc">1.327392</data>
<data key="cold_3h_qvalue">0.00904</data>
<data key="cold_6h_log2fc">0.738499</data>
<data key="cold_6h_qvalue">0.179339</data>
<data key="label_copy">Target</data>
<data key="modularity_class">14</data>
<data key="size">10.080972</data>
<data key="r">194</data>
<data key="g">194</data>
<data key="b">194</data>
<data key="x">665.1222</data>
<data key="y">382.02124</data>
</node>
<node id="AT2G34410">
<data key="label">RWA3</data>
<data key="mapman.nr">26.5</data>
<data key="mapman.name">misc.acyl transferases</data>
<data key="go.nr">0045492;0045491;0016740;0016491;0016021;0009834;0000139</data>
<data key="go.name">xylan biosynthetic process;xylan metabolic process;transferase activity;oxidoreductase activity;integral component of membrane;plant-type secondary cell wall biogenesis;Golgi membrane</data>
<data key="uniprot">Q66GQ5</data>
<data key="synonyms">RWA3</data>
<data key="tair.type">protein_coding</data>
<data key="tair.description">RWA3</data>
<data key="tair.localization">Chloroplast</data>
<data key="cold_2d_log2fc">-0.052535</data>
<data key="cold_2d_qvalue">0.86877</data>
<data key="cold_3h_log2fc">-0.112272</data>
<data key="cold_3h_qvalue">0.807119</data>
<data key="cold_6h_log2fc">-0.045425</data>
<data key="cold_6h_qvalue">0.898571</data>
<data key="label_copy">Target</data>
<data key="modularity_class">0</data>
<data key="size">10.506073</data>
<data key="r">194</data>
<data key="g">194</data>
<data key="b">194</data>
<data key="x">-528.2322</data>
<data key="y">435.0428</data>
</node>
<node id="AT4G19191">
<data key="label">PCMP-E1</data>
<data key="mapman.nr">35.1.5</data>
<data key="mapman.name">not assigned.no ontology.pentatricopeptide (PPR) repeat-containing protein</data>
<data key="go.nr">0005739;0005515</data>
<data key="go.name">mitochondrion;protein binding</data>
<data key="uniprot">P0C8Q2</data>
<data key="synonyms">PCMP-E1</data>
<data key="tair.type">protein_coding</data>
<data key="tair.description">Pentatricopeptide repeat-containing protein At4g19191, mitochondrial</data>
<data key="tair.localization">Mitochondrion</data>
<data key="cold_2d_log2fc">1.442136</data>
<data key="cold_2d_qvalue">0.013304</data>
<data key="cold_3h_log2fc">1.11589</data>
<data key="cold_3h_qvalue">0.148172</data>
<data key="cold_6h_log2fc">-0.503349</data>
<data key="cold_6h_qvalue">0.554239</data>
<data key="label_copy">Target</data>
<data key="modularity_class">10</data>
<data key="size">10.141701</data>
<data key="r">194</data>
<data key="g">194</data>
<data key="b">194</data>
<data key="x">-1633.4724</data>
<data key="y">181.30696</data>
</node>
<node id="AT1G12730">
<data key="mapman.nr">31.2</data>
<data key="mapman.name">cell.division</data>
<data key="go.nr">0016021;0006506</data>
<data key="go.name">integral component of membrane;GPI anchor biosynthetic process</data>
<data key="uniprot">Q94K70;F4IDV8</data>
<data key="tair.type">protein_coding</data>
<data key="tair.description">GPI transamidase subunit PIG-U</data>
<data key="tair.localization">Mitochondrion</data>
<data key="cold_2d_log2fc">-0.319522</data>
<data key="cold_2d_qvalue">0.348853</data>
<data key="cold_3h_log2fc">0.727519</data>
<data key="cold_3h_qvalue">0.030588</data>
<data key="cold_6h_log2fc">1.287923</data>
<data key="cold_6h_qvalue">3.0E-6</data>
<data key="label_copy">Target</data>
<data key="modularity_class">12</data>
<data key="size">10.202429</data>
<data key="r">194</data>
<data key="g">194</data>
<data key="b">194</data>
<data key="x">290.4747</data>
<data key="y">280.34235</data>
</node>
<node id="AT1G16760">
<data key="mapman.nr">29.4.1.59</data>
<data key="mapman.name">protein.postranslational modification.kinase.receptor like cytoplasmatic kinase IX</data>
<data key="go.nr">0016787;0006950;0006468;0005524;0004672</data>
<data key="go.name">hydrolase activity;response to stress;protein phosphorylation;ATP binding;protein kinase activity</data>
<data key="uniprot">F4I4J4</data>
<data key="tair.type">protein_coding</data>
<data key="tair.description">Protein kinase protein with adenine nucleotide alpha hydrolases-like domain</data>
<data key="tair.localization">Nucleus</data>
<data key="cold_2d_log2fc">0.030536</data>
<data key="cold_2d_qvalue">1.0</data>
<data key="cold_3h_log2fc">1.260335</data>
<data key="cold_3h_qvalue">0.152988</data>
<data key="cold_6h_log2fc">-0.844477</data>
<data key="cold_6h_qvalue">0.292386</data>
<data key="label_copy">Target</data>
<data key="modularity_class">14</data>
<data key="size">10.404859</data>
<data key="r">194</data>
<data key="g">194</data>
<data key="b">194</data>
<data key="x">865.30255</data>
<data key="y">-79.12942</data>
</node>
<node id="AT2G39710">
<data key="mapman.nr">29.5.4</data>
<data key="mapman.name">protein.degradation.aspartate protease</data>
<data key="go.nr">0030163;0006508;0004190</data>
<data key="go.name">protein catabolic process;proteolysis;aspartic-type endopeptidase activity</data>
<data key="uniprot">O22282</data>
<data key="tair.type">protein_coding</data>
<data key="tair.description">Cysteine-rich peptide family protein</data>
<data key="tair.localization">Extracellular</data>
<data key="cold_2d_log2fc">2.04649</data>
<data key="cold_2d_qvalue">0.0</data>
<data key="cold_3h_log2fc">0.806826</data>
<data key="cold_3h_qvalue">0.003131</data>
<data key="cold_6h_log2fc">1.170771</data>
<data key="cold_6h_qvalue">1.0E-6</data>
<data key="label_copy">Target</data>
<data key="modularity_class">17</data>
<data key="size">10.323887</data>
<data key="r">194</data>
<data key="g">194</data>
<data key="b">194</data>
<data key="x">227.87735</data>
<data key="y">99.40062</data>
</node>
<node id="AT2G25330">
<data key="go.nr">0043130;0016567;0005515;0004842;0000151</data>
<data key="go.name">ubiquitin binding;protein ubiquitination;protein binding;ubiquitin-protein transferase activity;ubiquitin ligase complex</data>
<data key="uniprot">Q9SIR0</data>
<data key="tair.type">protein_coding</data>
<data key="tair.description">Putative uncharacterized protein At2g25330</data>
<data key="tair.localization">Chloroplast</data>
<data key="cold_2d_log2fc">-0.242353</data>
<data key="cold_2d_qvalue">1.0</data>
<data key="cold_3h_log2fc">0.34878</data>
<data key="cold_3h_qvalue">1.0</data>
<data key="cold_6h_log2fc">-0.587951</data>
<data key="cold_6h_qvalue">1.0</data>
<data key="label_copy">Target</data>
<data key="modularity_class">9</data>
<data key="size">10.222672</data>
<data key="r">194</data>
<data key="g">194</data>
<data key="b">194</data>
<data key="x">-1258.8605</data>
<data key="y">511.78754</data>
</node>
<node id="AT2G19870">
<data key="go.nr">0070039;0009507;0008173;0008168;0006396;0003723;0000453</data>
<data key="go.name">rRNA (guanosine-2'-O-)-methyltransferase activity;chloroplast;RNA methyltransferase activity;methyltransferase activity;RNA processing;RNA binding;enzyme-directed rRNA 2'-O-methylation</data>
<data key="uniprot">Q8W497</data>
<data key="tair.type">protein_coding</data>
<data key="tair.description">Putative uncharacterized protein</data>
<data key="tair.localization">Cytoplasm</data>
<data key="cold_2d_log2fc">1.812649</data>
<data key="cold_2d_qvalue">0.0</data>
<data key="cold_3h_log2fc">0.196946</data>
<data key="cold_3h_qvalue">0.631721</data>
<data key="cold_6h_log2fc">0.163429</data>
<data key="cold_6h_qvalue">0.624218</data>
<data key="label_copy">Target</data>
<data key="modularity_class">11</data>
<data key="size">10.020243</data>
<data key="r">194</data>
<data key="g">194</data>
<data key="b">194</data>
<data key="x">-365.89853</data>
<data key="y">-564.24915</data>
</node>
<node id="AT5G60490">
<data key="label">FLA12</data>
<data key="mapman.nr">10.5.1.1</data>
<data key="mapman.name">cell wall.cell wall proteins.AGPs.AGP</data>
<data key="go.nr">0031225;0009834;0005886</data>
<data key="go.name">anchored component of membrane;plant-type secondary cell wall biogenesis;plasma membrane</data>
<data key="uniprot">FLA12;Q8LEE9</data>
<data key="synonyms">FLA12</data>
<data key="tair.type">protein_coding</data>
<data key="tair.description">Fasciclin-like arabinogalactan protein 12</data>
<data key="tair.localization">Cell membrane</data>
<data key="cold_2d_log2fc">-0.749105</data>
<data key="cold_2d_qvalue">0.286888</data>
<data key="cold_3h_log2fc">-0.11005</data>
<data key="cold_3h_qvalue">0.941197</data>
<data key="cold_6h_log2fc">-0.629711</data>
<data key="cold_6h_qvalue">0.446744</data>
<data key="label_copy">Target</data>
<data key="modularity_class">10</data>
<data key="size">10.34413</data>
<data key="r">194</data>
<data key="g">194</data>
<data key="b">194</data>
<data key="x">-674.22394</data>
<data key="y">388.22983</data>
</node>
<node id="AT5G45140">
<data key="label">NRPC2</data>
<data key="mapman.nr">27.2</data>
<data key="mapman.name">RNA.transcription</data>
<data key="go.nr">0046872;0032549;0009561;0006383;0006351;0005666;0003899;0003677</data>
<data key="go.name">metal ion binding;ribonucleoside binding;megagametogenesis;transcription from RNA polymerase III promoter;transcription, DNA-templated;DNA-directed RNA polymerase III complex;DNA-directed RNA polymerase activity;DNA binding</data>
<data key="uniprot">NRPC2;F4KD38</data>
<data key="synonyms">NRPC2</data>
<data key="tair.type">protein_coding</data>
<data key="tair.description">DNA-directed RNA polymerase III subunit 2</data>
<data key="tair.localization">Chloroplast</data>
<data key="cold_2d_log2fc">1.899761</data>
<data key="cold_2d_qvalue">0.0</data>
<data key="cold_3h_log2fc">0.299941</data>
<data key="cold_3h_qvalue">0.492644</data>
<data key="cold_6h_log2fc">0.333076</data>
<data key="cold_6h_qvalue">0.336081</data>
<data key="label_copy">Target</data>
<data key="modularity_class">10</data>
<data key="size">10.182186</data>
<data key="r">194</data>
<data key="g">194</data>
<data key="b">194</data>
<data key="x">-1085.7692</data>
<data key="y">362.11273</data>
</node>
<node id="AT3G51910">
<data key="label">HSFA7A</data>
<data key="mapman.nr">27.3.23</data>
<data key="mapman.name">RNA.regulation of transcription.heat-shock transcription factor family (HSF)</data>
<data key="go.nr">0043565;0032268;0009644;0009408;0006355;0006351;0005634;0003700</data>
<data key="go.name">sequence-specific DNA binding;regulation of cellular protein metabolic process;response to high light intensity;response to heat;regulation of transcription, DNA-templated;transcription, DNA-templated;nucleus;transcription factor activity, sequence-specific DNA binding</data>
<data key="uniprot">AT-HSFA7A;HSFA7A;Q9SV12</data>
<data key="synonyms">HSFA7A</data>
<data key="tair.type">protein_coding</data>
<data key="tair.description">Heat stress transcription factor A-7a</data>
<data key="tair.localization">Nucleus</data>
<data key="cold_2d_log2fc">0.307881</data>
<data key="cold_2d_qvalue">0.580846</data>
<data key="cold_3h_log2fc">-0.415023</data>
<data key="cold_3h_qvalue">0.600699</data>
<data key="cold_6h_log2fc">-1.5186</data>
<data key="cold_6h_qvalue">0.003511</data>
<data key="label_copy">Target</data>
<data key="modularity_class">12</data>
<data key="size">10.668016</data>
<data key="r">194</data>
<data key="g">194</data>
<data key="b">194</data>
<data key="x">460.97208</data>
<data key="y">82.51868</data>
</node>
<node id="AT1G78340">
<data key="label">GSTU22</data>
<data key="mapman.nr">26.9</data>
<data key="mapman.name">misc.glutathione S transferases</data>
<data key="go.nr">0009636;0009407;0006749;0005829;0005737;0005515;0004364</data>
<data key="go.name">response to toxic substance;toxin catabolic process;glutathione metabolic process;cytosol;cytoplasm;protein binding;glutathione transferase activity</data>
<data key="uniprot">Q8GYM1;GSTU22;ATGSTU22</data>
<data key="synonyms">GSTU22</data>
<data key="tair.type">protein_coding</data>
<data key="tair.description">GSTU22</data>
<data key="tair.localization">Nucleus</data>
<data key="cold_2d_log2fc">-0.287166</data>
<data key="cold_2d_qvalue">1.0</data>
<data key="cold_3h_log2fc">0.44959</data>
<data key="cold_3h_qvalue">1.0</data>
<data key="cold_6h_log2fc">-0.437793</data>
<data key="cold_6h_qvalue">1.0</data>
<data key="label_copy">Target</data>
<data key="modularity_class">11</data>
<data key="size">10.263158</data>
<data key="r">194</data>
<data key="g">194</data>
<data key="b">194</data>
<data key="x">-1391.3301</data>
<data key="y">-453.67035</data>
</node>
<node id="AT2G32235">
<data key="mapman.nr">35.2</data>
<data key="mapman.name">not assigned.unknown</data>
<data key="uniprot">Q5S4W8</data>
<data key="tair.type">protein_coding</data>
<data key="tair.description">Putative uncharacterized protein</data>
<data key="tair.localization">Nucleus</data>
<data key="cold_2d_log2fc">-0.620415</data>
<data key="cold_2d_qvalue">0.379849</data>
<data key="cold_3h_log2fc">0.224414</data>
<data key="cold_3h_qvalue">0.860804</data>
<data key="cold_6h_log2fc">-0.194415</data>
<data key="cold_6h_qvalue">0.834375</data>
<data key="label_copy">Target</data>
<data key="modularity_class">10</data>
<data key="size">10.101214</data>
<data key="r">194</data>
<data key="g">194</data>
<data key="b">194</data>
<data key="x">-187.3658</data>
<data key="y">816.6073</data>
</node>
<node id="AT5G53950">
<data key="label">NAC098</data>
<data key="mapman.nr">33.99</data>
<data key="mapman.name">development.unspecified</data>
<data key="go.nr">0048504;0048366;0010223;0010160;0010072;0006355;0006351;0005634;0003700;0003677</data>
<data key="go.name">regulation of timing of organ formation;leaf development;secondary shoot formation;formation of organ boundary;primary shoot apical meristem specification;regulation of transcription, DNA-templated;transcription, DNA-templated;nucleus;transcription factor activity, sequence-specific DNA binding;DNA binding</data>
<data key="uniprot">O04017;ANAC098;CUC2;ATCUC2</data>
<data key="synonyms">NAC098</data>
<data key="tair.type">protein_coding</data>
<data key="tair.description">Protein CUP-SHAPED COTYLEDON 2</data>
<data key="tair.localization">Nucleus</data>
<data key="cold_2d_log2fc">0.520576</data>
<data key="cold_2d_qvalue">0.532017</data>
<data key="cold_3h_log2fc">1.014002</data>
<data key="cold_3h_qvalue">0.310509</data>
<data key="cold_6h_log2fc">-0.636757</data>
<data key="cold_6h_qvalue">0.484936</data>
<data key="label_copy">TF</data>
<data key="modularity_class">16</data>
<data key="size">11.072874</data>
<data key="r">255</data>
<data key="g">127</data>
<data key="b">14</data>
<data key="x">-369.81366</data>
<data key="y">-1023.17554</data>
</node>
<node id="AT2G42650">
<data key="mapman.nr">29.2.1.2.2.99</data>
<data key="mapman.name">protein.synthesis.ribosomal protein.eukaryotic.60S subunit.unknown</data>
<data key="go.nr">0030686;0005840;0003723;0000470</data>
<data key="go.name">90S preribosome;ribosome;RNA binding;maturation of LSU-rRNA</data>
<data key="uniprot">Q8S8D2</data>
<data key="tair.type">protein_coding</data>
<data key="tair.description">Putative uncharacterized protein</data>
<data key="tair.localization">Nucleus</data>
<data key="cold_2d_log2fc">1.064437</data>
<data key="cold_2d_qvalue">0.003742</data>
<data key="cold_3h_log2fc">-0.583065</data>
<data key="cold_3h_qvalue">0.319455</data>
<data key="cold_6h_log2fc">-0.193658</data>
<data key="cold_6h_qvalue">0.740165</data>
<data key="label_copy">Target</data>
<data key="modularity_class">10</data>
<data key="size">10.364372</data>
<data key="r">194</data>
<data key="g">194</data>
<data key="b">194</data>
<data key="x">113.74518</data>
<data key="y">1008.1582</data>
</node>
<node id="AT3G57290">
<data key="label">TIF3E1</data>
<data key="mapman.nr">29.2.3</data>
<data key="mapman.name">protein.synthesis.initiation</data>
<data key="go.nr">0033290;0031597;0030371;0016282;0009908;0009651;0009640;0006446;0006412;0006352;0005886;0005852;0005829;0005737;0005634;0005515;0003743;0001731</data>
<data key="go.name">eukaryotic 48S preinitiation complex;cytosolic proteasome complex;translation repressor activity;eukaryotic 43S preinitiation complex;flower development;response to salt stress;photomorphogenesis;regulation of translational initiation;translation;DNA-templated transcription, initiation;plasma membrane;eukaryotic translation initiation factor 3 complex;cytosol;cytoplasm;nucleus;protein binding;translation initiation factor activity;formation of translation preinitiation complex</data>
<data key="uniprot">Q9C5Z3;INT6;TIF3E1;EIF3E;ATEIF3E-1;ATINT6;INT-6</data>
<data key="synonyms">TIF3E1</data>
<data key="tair.type">protein_coding</data>
<data key="tair.description">Eukaryotic translation initiation factor 3 subunit E</data>
<data key="tair.localization">Cytoplasm</data>
<data key="cold_2d_log2fc">1.367452</data>
<data key="cold_2d_qvalue">0.0</data>
<data key="cold_3h_log2fc">0.213834</data>
<data key="cold_3h_qvalue">0.470899</data>
<data key="cold_6h_log2fc">0.513452</data>
<data key="cold_6h_qvalue">0.009538</data>
<data key="label_copy">Target</data>
<data key="modularity_class">10</data>
<data key="size">10.607287</data>
<data key="r">194</data>
<data key="g">194</data>
<data key="b">194</data>
<data key="x">-323.17368</data>
<data key="y">-752.1769</data>
</node>
<node id="AT3G44840">
<data key="mapman.nr">29.4</data>
<data key="mapman.name">protein.postranslational modification</data>
<data key="go.nr">0016301;0008168</data>
<data key="go.name">kinase activity;methyltransferase activity</data>
<data key="uniprot">Q9FYC6</data>
<data key="tair.type">protein_coding</data>
<data key="tair.description">Proteinkinase AtPP-like protein</data>
<data key="tair.localization">Chloroplast</data>
<data key="cold_2d_log2fc">-0.043289</data>
<data key="cold_2d_qvalue">1.0</data>
<data key="cold_3h_log2fc">0.21999</data>
<data key="cold_3h_qvalue">1.0</data>
<data key="cold_6h_log2fc">-0.093477</data>
<data key="cold_6h_qvalue">1.0</data>
<data key="label_copy">Target</data>
<data key="modularity_class">10</data>
<data key="size">10.202429</data>
<data key="r">194</data>
<data key="g">194</data>
<data key="b">194</data>
<data key="x">-1334.3196</data>
<data key="y">694.2802</data>
</node>
<node id="AT4G33300">
<data key="label">ADR1-L1</data>
<data key="mapman.nr">20.1</data>
<data key="mapman.name">stress.biotic</data>
<data key="go.nr">0048046;0043531;0042742;0005524</data>
<data key="go.name">apoplast;ADP binding;defense response to bacterium;ATP binding</data>
<data key="uniprot">Q9SZA7;ADR1-L1</data>
<data key="synonyms">ADR1-L1</data>
<data key="tair.type">protein_coding</data>
<data key="tair.description">Probable disease resistance protein At4g33300</data>
<data key="tair.localization">Unknown</data>
<data key="cold_2d_log2fc">-0.428246</data>
<data key="cold_2d_qvalue">0.202688</data>
<data key="cold_3h_log2fc">1.22356</data>
<data key="cold_3h_qvalue">7.7E-5</data>
<data key="cold_6h_log2fc">1.191119</data>
<data key="cold_6h_qvalue">7.2E-5</data>
<data key="label_copy">Target</data>
<data key="modularity_class">10</data>
<data key="size">10.020243</data>
<data key="r">194</data>
<data key="g">194</data>
<data key="b">194</data>
<data key="x">-1232.0499</data>
<data key="y">707.34326</data>
</node>
<node id="AT1G52070">
<data key="label">JAL10</data>
<data key="mapman.nr">17.7.3</data>
<data key="mapman.name">hormone metabolism.jasmonate.induced-regulated-responsive-activated</data>
<data key="go.nr">30246</data>
<data key="go.name">carbohydrate binding</data>
<data key="uniprot">Q8GWI7</data>
<data key="synonyms">JAL10</data>
<data key="tair.type">protein_coding</data>
<data key="tair.description">Jacalin-related lectin 10</data>
<data key="tair.localization">Extracellular</data>
<data key="cold_2d_log2fc">-0.291348</data>
<data key="cold_2d_qvalue">1.0</data>
<data key="cold_3h_log2fc">-0.210571</data>
<data key="cold_3h_qvalue">1.0</data>
<data key="cold_6h_log2fc">-0.310755</data>
<data key="cold_6h_qvalue">1.0</data>
<data key="label_copy">Target</data>
<data key="modularity_class">17</data>
<data key="size">10.060729</data>
<data key="r">194</data>
<data key="g">194</data>
<data key="b">194</data>
<data key="x">263.8768</data>
<data key="y">-761.4202</data>
</node>
<node id="AT1G79720">
<data key="mapman.nr">29.5.4</data>
<data key="mapman.name">protein.degradation.aspartate protease</data>
<data key="go.nr">0048046;0030163;0006508;0004190</data>
<data key="go.name">apoplast;protein catabolic process;proteolysis;aspartic-type endopeptidase activity</data>
<data key="uniprot">Q8RX60</data>
<data key="tair.type">protein_coding</data>
<data key="tair.description">At1g79720</data>
<data key="tair.localization">Extracellular</data>
<data key="cold_2d_log2fc">-1.018385</data>
<data key="cold_2d_qvalue">5.0E-6</data>
<data key="cold_3h_log2fc">-0.54786</data>
<data key="cold_3h_qvalue">0.05319</data>
<data key="cold_6h_log2fc">-0.789698</data>
<data key="cold_6h_qvalue">0.001096</data>
<data key="label_copy">Target</data>
<data key="modularity_class">0</data>
<data key="size">10.121457</data>
<data key="r">194</data>
<data key="g">194</data>
<data key="b">194</data>
<data key="x">-169.7255</data>
<data key="y">-551.6857</data>
</node>
<node id="AT5G09460">
<data key="label">BHLH143</data>
<data key="mapman.nr">27.3.6</data>
<data key="mapman.name">RNA.regulation of transcription.basic helix-loop-helix family (bHLH)</data>
<data key="go.nr">0046983;0006355;0006351;0005634;0003700;0003677</data>
<data key="go.name">protein dimerization activity;regulation of transcription, DNA-templated;transcription, DNA-templated;nucleus;transcription factor activity, sequence-specific DNA binding;DNA binding</data>
<data key="uniprot">Q9FY69</data>
<data key="synonyms">BHLH143</data>
<data key="tair.type">protein_coding</data>
<data key="tair.description">Transcription factor bHLH143</data>
<data key="tair.localization">Nucleus</data>
<data key="cold_2d_log2fc">-0.345051</data>
<data key="cold_2d_qvalue">0.074021</data>
<data key="cold_3h_log2fc">-0.678426</data>
<data key="cold_3h_qvalue">4.9E-4</data>
<data key="cold_6h_log2fc">-1.118894</data>
<data key="cold_6h_qvalue">0.0</data>
<data key="label_copy">Target</data>
<data key="modularity_class">14</data>
<data key="size">10.141701</data>
<data key="r">194</data>
<data key="g">194</data>
<data key="b">194</data>
<data key="x">987.65295</data>
<data key="y">-173.1392</data>
</node>
<node id="AT1G77740">
<data key="label">PIP5K2</data>
<data key="mapman.nr">30.4.1</data>
<data key="mapman.name">signalling.phosphinositides.phosphatidylinositol-4-phosphate 5-kinase</data>
<data key="go.nr">0046488;0040007;0016308;0016307;0010311;0009958;0005886;0005524;0003006</data>
<data key="go.name">phosphatidylinositol metabolic process;growth;1-phosphatidylinositol-4-phosphate 5-kinase activity;phosphatidylinositol phosphate kinase activity;lateral root formation;positive gravitropism;plasma membrane;ATP binding;developmental process involved in reproduction</data>
<data key="uniprot">Q8L796;PIP5K2</data>
<data key="synonyms">PIP5K2</data>
<data key="tair.type">protein_coding</data>
<data key="tair.description">PIP5K2</data>
<data key="tair.localization">Unknown</data>
<data key="cold_2d_log2fc">-0.177086</data>
<data key="cold_2d_qvalue">0.663802</data>
<data key="cold_3h_log2fc">-0.348968</data>
<data key="cold_3h_qvalue">0.498194</data>
<data key="cold_6h_log2fc">-0.526973</data>
<data key="cold_6h_qvalue">0.170706</data>
<data key="label_copy">Target</data>
<data key="modularity_class">14</data>
<data key="size">10.121457</data>
<data key="r">194</data>
<data key="g">194</data>
<data key="b">194</data>
<data key="x">965.8801</data>
<data key="y">190.06778</data>
</node>
<node id="AT5G12370">
<data key="label">SEC10a</data>
<data key="mapman.nr">31.4</data>
<data key="mapman.name">cell.vesicle transport</data>
<data key="go.nr">0060321;0048278;0042384;0016020;0009506;0006887;0005886;0005737;0000145</data>
<data key="go.name">acceptance of pollen;vesicle docking;cilium assembly;membrane;plasmodesma;exocytosis;plasma membrane;cytoplasm;exocyst</data>
<data key="uniprot">X5JA13;SEC10;F4K0X7</data>
<data key="synonyms">SEC10a</data>
<data key="tair.type">protein_coding</data>
<data key="tair.description">Exocyst complex component SEC10a</data>
<data key="tair.localization">Cytoplasm</data>
<data key="cold_2d_log2fc">-0.470966</data>
<data key="cold_2d_qvalue">0.003063</data>
<data key="cold_3h_log2fc">0.06291</data>
<data key="cold_3h_qvalue">0.852256</data>
<data key="cold_6h_log2fc">0.066261</data>
<data key="cold_6h_qvalue">0.781191</data>
<data key="label_copy">Target</data>
<data key="modularity_class">14</data>
<data key="size">10.161943</data>
<data key="r">194</data>
<data key="g">194</data>
<data key="b">194</data>
<data key="x">-212.80386</data>
<data key="y">339.96768</data>
</node>
<node id="AT3G10720">
<data key="label">PME25</data>
<data key="mapman.nr">10.8.1</data>
<data key="mapman.name">cell wall.pectinesterases.PME</data>
<data key="go.nr">0071944;0046910;0045490;0045330;0042545;0030599;0005618;0005576;0004857</data>
<data key="go.name">cell periphery;pectinesterase inhibitor activity;pectin catabolic process;aspartyl esterase activity;cell wall modification;pectinesterase activity;cell wall;extracellular region;enzyme inhibitor activity</data>
<data key="uniprot">Q94CB1</data>
<data key="synonyms">PME25</data>
<data key="tair.type">protein_coding</data>
<data key="tair.description">Probable pectinesterase/pectinesterase inhibitor 25</data>
<data key="tair.localization">Unknown</data>
<data key="cold_2d_log2fc">-1.210782</data>
<data key="cold_2d_qvalue">0.0</data>
<data key="cold_3h_log2fc">0.590028</data>
<data key="cold_3h_qvalue">0.024208</data>
<data key="cold_6h_log2fc">0.342169</data>
<data key="cold_6h_qvalue">0.206039</data>
<data key="label_copy">Target</data>
<data key="modularity_class">10</data>
<data key="size">10.425101</data>
<data key="r">194</data>
<data key="g">194</data>
<data key="b">194</data>
<data key="x">-66.098434</data>
<data key="y">-93.800575</data>
</node>
<node id="AT3G59420">
<data key="label">ACR4</data>
<data key="mapman.nr">30.2.26</data>
<data key="mapman.name">signalling.receptor kinases.crinkly like</data>
<data key="go.nr">0048829;0048364;0042803;0032585;0030139;0019199;0016021;0010311;0009986;0009793;0009786;0006468;0005886;0005524;0005515;0004674;0004672</data>
<data key="go.name">root cap development;root development;protein homodimerization activity;multivesicular body membrane;endocytic vesicle;transmembrane receptor protein kinase activity;integral component of membrane;lateral root formation;cell surface;embryo development ending in seed dormancy;regulation of asymmetric cell division;protein phosphorylation;plasma membrane;ATP binding;protein binding;protein serine/threonine kinase activity;protein kinase activity</data>
<data key="uniprot">ACR4;Q9LX29;CR4</data>
<data key="synonyms">ACR4</data>
<data key="tair.type">protein_coding</data>
<data key="tair.description">Serine/threonine-protein kinase-like protein ACR4</data>
<data key="tair.localization">Cell membrane</data>
<data key="cold_2d_log2fc">-0.269934</data>
<data key="cold_2d_qvalue">0.174469</data>
<data key="cold_3h_log2fc">-0.667643</data>
<data key="cold_3h_qvalue">6.98E-4</data>
<data key="cold_6h_log2fc">-0.821057</data>
<data key="cold_6h_qvalue">1.2E-5</data>
<data key="label_copy">Target</data>
<data key="modularity_class">14</data>
<data key="size">10.748988</data>
<data key="r">194</data>
<data key="g">194</data>
<data key="b">194</data>
<data key="x">-57.018856</data>
<data key="y">439.2782</data>
</node>
<node id="AT1G03960">
<data key="label">B''EPSILON</data>
<data key="mapman.nr">29.4</data>
<data key="mapman.name">protein.postranslational modification</data>
<data key="go.nr">5509</data>
<data key="go.name">calcium ion binding</data>
<data key="uniprot">Q84JI6</data>
<data key="synonyms">B''EPSILON</data>
<data key="tair.type">protein_coding</data>
<data key="tair.description">Probable serine/threonine protein phosphatase 2A regulatory subunit B''epsilon</data>
<data key="tair.localization">Nucleus</data>
<data key="cold_2d_log2fc">0.747639</data>
<data key="cold_2d_qvalue">0.007691</data>
<data key="cold_3h_log2fc">0.894759</data>
<data key="cold_3h_qvalue">0.003514</data>
<data key="cold_6h_log2fc">0.995142</data>
<data key="cold_6h_qvalue">5.13E-4</data>
<data key="label_copy">Target</data>
<data key="modularity_class">14</data>
<data key="size">10.182186</data>
<data key="r">194</data>
<data key="g">194</data>
<data key="b">194</data>
<data key="x">636.6576</data>
<data key="y">240.30617</data>
</node>
<node id="AT5G10180">
<data key="label">SULTR2;1</data>
<data key="mapman.nr">34.6</data>
<data key="mapman.name">transport.sulphate</data>
<data key="go.nr">0055085;0016021;0016020;0015293;0015116;0008272;0008271;0005887</data>
<data key="go.name">transmembrane transport;integral component of membrane;membrane;symporter activity;sulfate transmembrane transporter activity;sulfate transport;secondary active sulfate transmembrane transporter activity;integral component of plasma membrane</data>
<data key="uniprot">O04722;AST68;SULTR2;1</data>
<data key="synonyms">SULTR2;1</data>
<data key="tair.type">protein_coding</data>
<data key="tair.description">Sulfate transporter 2.1</data>
<data key="tair.localization">Unknown</data>
<data key="cold_2d_log2fc">-0.637771</data>
<data key="cold_2d_qvalue">0.01058</data>
<data key="cold_3h_log2fc">0.029439</data>
<data key="cold_3h_qvalue">0.960987</data>
<data key="cold_6h_log2fc">0.208788</data>
<data key="cold_6h_qvalue">0.532183</data>
<data key="label_copy">Target</data>
<data key="modularity_class">16</data>
<data key="size">10.202429</data>
<data key="r">194</data>
<data key="g">194</data>
<data key="b">194</data>
<data key="x">-64.701004</data>
<data key="y">-586.47925</data>
</node>
<node id="AT3G06250">
<data key="label">FRS7</data>
<data key="mapman.nr">30.11</data>
<data key="mapman.name">signalling.light</data>
<data key="go.nr">0008270;0006355;0005634</data>
<data key="go.name">zinc ion binding;regulation of transcription, DNA-templated;nucleus</data>
<data key="uniprot">Q9M8J3;FRS7</data>
<data key="synonyms">FRS7</data>
<data key="tair.type">protein_coding</data>
<data key="tair.description">Protein FAR1-RELATED SEQUENCE 7</data>
<data key="tair.localization">Nucleus</data>
<data key="cold_2d_log2fc">-0.035382</data>
<data key="cold_2d_qvalue">0.898503</data>
<data key="cold_3h_log2fc">0.234352</data>
<data key="cold_3h_qvalue">0.437255</data>
<data key="cold_6h_log2fc">0.077745</data>
<data key="cold_6h_qvalue">0.791516</data>
<data key="label_copy">Target</data>
<data key="modularity_class">12</data>
<data key="size">10.222672</data>
<data key="r">194</data>
<data key="g">194</data>
<data key="b">194</data>
<data key="x">640.1964</data>
<data key="y">-943.0808</data>
</node>
<node id="AT1G54160">
<data key="label">NFYA5</data>
<data key="mapman.nr">27.3.14</data>
<data key="mapman.name">RNA.regulation of transcription.CCAAT box binding factor family, HAP2</data>
<data key="go.nr">0048316;0045892;0016602;0010262;0009793;0009785;0009738;0009414;0006355;0006351;0003700;0003677</data>
<data key="go.name">seed development;negative regulation of transcription, DNA-templated;CCAAT-binding factor complex;somatic embryogenesis;embryo development ending in seed dormancy;blue light signaling pathway;abscisic acid-activated signaling pathway;response to water deprivation;regulation of transcription, DNA-templated;transcription, DNA-templated;transcription factor activity, sequence-specific DNA binding;DNA binding</data>
<data key="uniprot">NF-YA5;NFYA5;Q9SYH4</data>
<data key="synonyms">NFYA5</data>
<data key="tair.type">protein_coding</data>
<data key="tair.description">Nuclear transcription factor Y subunit A-5</data>
<data key="tair.localization">Nucleus</data>
<data key="cold_2d_log2fc">-0.091388</data>
<data key="cold_2d_qvalue">0.922802</data>
<data key="cold_3h_log2fc">0.065077</data>
<data key="cold_3h_qvalue">0.96713</data>
<data key="cold_6h_log2fc">-0.117463</data>
<data key="cold_6h_qvalue">0.909245</data>
<data key="label_copy">Target</data>
<data key="modularity_class">9</data>
<data key="size">10.323887</data>
<data key="r">194</data>
<data key="g">194</data>
<data key="b">194</data>
<data key="x">-1068.1553</data>
<data key="y">-163.6085</data>
</node>
<node id="AT2G19780">
<data key="mapman.nr">10.5.3</data>
<data key="mapman.name">cell wall.cell wall proteins.LRR</data>
<data key="go.nr">5515</data>
<data key="go.name">protein binding</data>
<data key="uniprot">O82202</data>
<data key="tair.type">protein_coding</data>
<data key="tair.description">Leucine-rich repeat-containing protein</data>
<data key="tair.localization">Unknown</data>
<data key="cold_2d_log2fc">-1.269612</data>
<data key="cold_2d_qvalue">0.0</data>
<data key="cold_3h_log2fc">-0.794905</data>
<data key="cold_3h_qvalue">0.003708</data>
<data key="cold_6h_log2fc">-1.562702</data>
<data key="cold_6h_qvalue">0.0</data>
<data key="label_copy">Target</data>
<data key="modularity_class">16</data>
<data key="size">10.040485</data>
<data key="r">194</data>
<data key="g">194</data>
<data key="b">194</data>
<data key="x">362.55383</data>
<data key="y">673.122</data>
</node>
<node id="AT1G68880">
<data key="label">BZIP8</data>
<data key="mapman.nr">27.3.35</data>
<data key="mapman.name">RNA.regulation of transcription.bZIP transcription factor family</data>
<data key="go.nr">0043565;0042803;0006355;0006351;0005634;0003700</data>
<data key="go.name">sequence-specific DNA binding;protein homodimerization activity;regulation of transcription, DNA-templated;transcription, DNA-templated;nucleus;transcription factor activity, sequence-specific DNA binding</data>
<data key="uniprot">AtbZIP;bZIP;Q9CA46</data>
<data key="synonyms">BZIP8</data>
<data key="tair.type">protein_coding</data>
<data key="tair.description">Basic leucine zipper 8</data>
<data key="tair.localization">Nucleus</data>
<data key="cold_2d_log2fc">-0.03142</data>
<data key="cold_2d_qvalue">1.0</data>
<data key="cold_3h_log2fc">0.065866</data>
<data key="cold_3h_qvalue">1.0</data>
<data key="cold_6h_log2fc">-0.14948</data>
<data key="cold_6h_qvalue">1.0</data>
<data key="label_copy">Target</data>
<data key="modularity_class">14</data>
<data key="size">10.34413</data>
<data key="r">194</data>
<data key="g">194</data>
<data key="b">194</data>
<data key="x">610.87164</data>
<data key="y">-33.91577</data>
</node>
<node id="AT1G04210">
<data key="mapman.nr">29.4</data>
<data key="mapman.name">protein.postranslational modification</data>
<data key="go.nr">0006468;0005524;0005515;0004672</data>
<data key="go.name">protein phosphorylation;ATP binding;protein binding;protein kinase activity</data>
<data key="uniprot">O64486</data>
<data key="tair.type">protein_coding</data>
<data key="tair.description">At1g04210</data>
<data key="tair.localization">Nucleus</data>
<data key="cold_2d_log2fc">0.075803</data>
<data key="cold_2d_qvalue">0.681931</data>
<data key="cold_3h_log2fc">-0.053678</data>
<data key="cold_3h_qvalue">0.86234</data>
<data key="cold_6h_log2fc">0.17146</data>
<data key="cold_6h_qvalue">0.351078</data>
<data key="label_copy">Target</data>
<data key="modularity_class">13</data>
<data key="size">10.080972</data>
<data key="r">194</data>
<data key="g">194</data>
<data key="b">194</data>
<data key="x">-122.26088</data>
<data key="y">475.73083</data>
</node>
<node id="AT4G03950">
<data key="mapman.nr">34.8</data>
<data key="mapman.name">transport.metabolite transporters at the envelope membrane</data>
<data key="go.nr">0034219;0016021</data>
<data key="go.name">carbohydrate transmembrane transport;integral component of membrane</data>
<data key="uniprot">O81514</data>
<data key="tair.type">protein_coding</data>
<data key="tair.description">Glucose-6-phosphate/phosphate-translocator-like protein 1</data>
<data key="tair.localization">Chloroplast</data>
<data key="cold_2d_log2fc">-0.102916</data>
<data key="cold_2d_qvalue">1.0</data>
<data key="cold_3h_log2fc">0.205115</data>
<data key="cold_3h_qvalue">1.0</data>
<data key="cold_6h_log2fc">-0.225747</data>
<data key="cold_6h_qvalue">1.0</data>
<data key="label_copy">Target</data>
<data key="modularity_class">14</data>
<data key="size">10.101214</data>
<data key="r">194</data>
<data key="g">194</data>
<data key="b">194</data>
<data key="x">11.107598</data>
<data key="y">87.61374</data>
</node>
<node id="AT4G28890">
<data key="label">ATL42</data>
<data key="mapman.nr">29.5.11.4.2</data>
<data key="mapman.name">protein.degradation.ubiquitin.E3.RING</data>
<data key="go.nr">0061630;0043161;0016874;0016567;0016021;0008270;0005515;0004842</data>
<data key="go.name">ubiquitin protein ligase activity;proteasome-mediated ubiquitin-dependent protein catabolic process;ligase activity;protein ubiquitination;integral component of membrane;zinc ion binding;protein binding;ubiquitin-protein transferase activity</data>
<data key="uniprot">Q5XF85</data>
<data key="synonyms">ATL42</data>
<data key="tair.type">protein_coding</data>
<data key="tair.description">E3 ubiquitin-protein ligase ATL42</data>
<data key="tair.localization">Unknown</data>
<data key="cold_2d_log2fc">-0.933971</data>
<data key="cold_2d_qvalue">0.219249</data>
<data key="cold_3h_log2fc">0.443683</data>
<data key="cold_3h_qvalue">0.731057</data>
<data key="cold_6h_log2fc">-0.710338</data>
<data key="cold_6h_qvalue">0.427749</data>
<data key="label_copy">Target</data>
<data key="modularity_class">14</data>
<data key="size">10.182186</data>
<data key="r">194</data>
<data key="g">194</data>
<data key="b">194</data>
<data key="x">124.05673</data>
<data key="y">357.807</data>
</node>
<node id="AT5G23480">
<data key="mapman.nr">35.2</data>
<data key="mapman.name">not assigned.unknown</data>
<data key="go.nr">0005515;0003677</data>
<data key="go.name">protein binding;DNA binding</data>
<data key="uniprot">F4KCX4</data>
<data key="tair.type">protein_coding</data>
<data key="tair.description">SWIB/MDM2 domain;Plus-3;GYF</data>
<data key="tair.localization">Nucleus</data>
<data key="cold_2d_log2fc">1.369123</data>
<data key="cold_2d_qvalue">0.001141</data>
<data key="cold_3h_log2fc">-0.185653</data>
<data key="cold_3h_qvalue">0.841473</data>
<data key="cold_6h_log2fc">-0.340909</data>
<data key="cold_6h_qvalue">0.58862</data>
<data key="label_copy">Target</data>
<data key="modularity_class">1</data>
<data key="size">10.040485</data>
<data key="r">194</data>
<data key="g">194</data>
<data key="b">194</data>
<data key="x">953.2445</data>
<data key="y">825.11176</data>
</node>
<node id="AT5G41570">
<data key="label">WRKY24</data>
<data key="mapman.nr">27.3.32</data>
<data key="mapman.name">RNA.regulation of transcription.WRKY domain transcription factor family</data>
<data key="go.nr">0043565;0006355;0006351;0005634;0003700</data>
<data key="go.name">sequence-specific DNA binding;regulation of transcription, DNA-templated;transcription, DNA-templated;nucleus;transcription factor activity, sequence-specific DNA binding</data>
<data key="uniprot">Q9FFS3;ATWRKY24;WRKY24</data>
<data key="synonyms">WRKY24</data>
<data key="tair.type">protein_coding</data>
<data key="tair.description">Probable WRKY transcription factor 24</data>
<data key="tair.localization">Nucleus</data>
<data key="cold_2d_log2fc">-0.131893</data>
<data key="cold_2d_qvalue">1.0</data>
<data key="cold_3h_log2fc">0.100631</data>
<data key="cold_3h_qvalue">1.0</data>
<data key="cold_6h_log2fc">0.089875</data>
<data key="cold_6h_qvalue">1.0</data>
<data key="label_copy">TF</data>
<data key="modularity_class">15</data>
<data key="size">10.82996</data>
<data key="r">255</data>
<data key="g">127</data>
<data key="b">14</data>
<data key="x">1355.5514</data>
<data key="y">423.064</data>
</node>
<node id="AT5G26660">
<data key="label">MYB86</data>
<data key="mapman.nr">27.3.25</data>
<data key="mapman.name">RNA.regulation of transcription.MYB domain transcription factor family</data>
<data key="go.nr">0006355;0006351;0005634;0003677</data>
<data key="go.name">regulation of transcription, DNA-templated;transcription, DNA-templated;nucleus;DNA binding</data>
<data key="uniprot">Q8LPH6;MYB86;ATMYB86</data>
<data key="synonyms">MYB86</data>
<data key="tair.type">protein_coding</data>
<data key="tair.description">Transcription factor MYB86</data>
<data key="tair.localization">Nucleus</data>
<data key="cold_2d_log2fc">-1.073305</data>
<data key="cold_2d_qvalue">0.015875</data>
<data key="cold_3h_log2fc">-0.945378</data>
<data key="cold_3h_qvalue">0.09192</data>
<data key="cold_6h_log2fc">-1.353411</data>
<data key="cold_6h_qvalue">0.004939</data>
<data key="label_copy">Target</data>
<data key="modularity_class">0</data>
<data key="size">10.242915</data>
<data key="r">194</data>
<data key="g">194</data>
<data key="b">194</data>
<data key="x">522.1076</data>
<data key="y">-375.17218</data>
</node>
<node id="AT5G49330">
<data key="label">MYB111</data>
<data key="mapman.nr">27.3.25</data>
<data key="mapman.name">RNA.regulation of transcription.MYB domain transcription factor family</data>
<data key="go.nr">0051555;0003700;0003677</data>
<data key="go.name">flavonol biosynthetic process;transcription factor activity, sequence-specific DNA binding;DNA binding</data>
<data key="uniprot">MYB111;PFG3;Q9FJ07;ATMYB111</data>
<data key="synonyms">MYB111</data>
<data key="tair.type">protein_coding</data>
<data key="tair.description">Transcription factor MYB111</data>
<data key="tair.localization">Nucleus</data>
<data key="cold_2d_log2fc">3.452789</data>
<data key="cold_2d_qvalue">0.0</data>
<data key="cold_3h_log2fc">2.191995</data>
<data key="cold_3h_qvalue">0.0</data>
<data key="cold_6h_log2fc">2.81988</data>
<data key="cold_6h_qvalue">0.0</data>
<data key="label_copy">TF</data>
<data key="modularity_class">0</data>
<data key="size">10.425101</data>
<data key="r">255</data>
<data key="g">127</data>
<data key="b">14</data>
<data key="x">687.4587</data>
<data key="y">-145.69933</data>
</node>
<node id="AT1G30210">
<data key="label">TCP24</data>
<data key="mapman.nr">27.3.29</data>
<data key="mapman.name">RNA.regulation of transcription.TCP transcription factor family</data>
<data key="go.nr">0048366;0045962;0030154;0009965;0008285;0006355;0006351;0005634;0003700;0003677</data>
<data key="go.name">leaf development;positive regulation of development, heterochronic;cell differentiation;leaf morphogenesis;negative regulation of cell proliferation;regulation of transcription, DNA-templated;transcription, DNA-templated;nucleus;transcription factor activity, sequence-specific DNA binding;DNA binding</data>
<data key="uniprot">TCP24;Q9C758;ATTCP24</data>
<data key="synonyms">TCP24</data>
<data key="tair.type">protein_coding</data>
<data key="tair.description">TCP24</data>
<data key="tair.localization">Nucleus</data>
<data key="cold_2d_log2fc">0.28352</data>
<data key="cold_2d_qvalue">0.140524</data>
<data key="cold_3h_log2fc">0.14706</data>
<data key="cold_3h_qvalue">0.643605</data>
<data key="cold_6h_log2fc">0.51812</data>
<data key="cold_6h_qvalue">0.006044</data>
<data key="label_copy">TF</data>
<data key="modularity_class">0</data>
<data key="size">11.11336</data>
<data key="r">255</data>
<data key="g">127</data>
<data key="b">14</data>
<data key="x">308.8902</data>
<data key="y">-190.13925</data>
</node>
<node id="AT1G53230">
<data key="label">TCP3</data>
<data key="mapman.nr">33.99</data>
<data key="mapman.name">development.unspecified</data>
<data key="go.nr">0048366;0045962;0030154;0009965;0009733;0006355;0006351;0005634;0003700;0003677</data>
<data key="go.name">leaf development;positive regulation of development, heterochronic;cell differentiation;leaf morphogenesis;response to auxin;regulation of transcription, DNA-templated;transcription, DNA-templated;nucleus;transcription factor activity, sequence-specific DNA binding;DNA binding</data>
<data key="uniprot">Q9MAH8;TCP3</data>
<data key="synonyms">TCP3</data>
<data key="tair.type">protein_coding</data>
<data key="tair.description">TCP3</data>
<data key="tair.localization">Nucleus</data>
<data key="cold_2d_log2fc">1.083231</data>
<data key="cold_2d_qvalue">0.007811</data>
<data key="cold_3h_log2fc">0.92758</data>
<data key="cold_3h_qvalue">0.069936</data>
<data key="cold_6h_log2fc">0.751868</data>
<data key="cold_6h_qvalue">0.12502</data>
<data key="label_copy">TF</data>
<data key="modularity_class">0</data>
<data key="size">11.052631</data>
<data key="r">255</data>
<data key="g">127</data>
<data key="b">14</data>
<data key="x">-405.3956</data>
<data key="y">-112.14168</data>
</node>
<node id="AT2G36070">
<data key="label">TIM44-2</data>
<data key="mapman.nr">29.3.2</data>
<data key="mapman.name">protein.targeting.mitochondria</data>
<data key="go.nr">0051087;0030150;0015462;0006626;0005744;0005743;0005739</data>
<data key="go.name">chaperone binding;protein import into mitochondrial matrix;protein-transmembrane transporting ATPase activity;protein targeting to mitochondrion;mitochondrial inner membrane presequence translocase complex;mitochondrial inner membrane;mitochondrion</data>
<data key="uniprot">Q5XF06;TIM44-2;ATTIM44-2</data>
<data key="synonyms">TIM44-2</data>
<data key="tair.type">protein_coding</data>
<data key="tair.description">Mitochondrial import inner membrane translocase subunit TIM44-2</data>
<data key="tair.localization">Mitochondrion</data>
<data key="cold_2d_log2fc">1.109775</data>
<data key="cold_2d_qvalue">1.0E-6</data>
<data key="cold_3h_log2fc">-0.275068</data>
<data key="cold_3h_qvalue">0.469923</data>
<data key="cold_6h_log2fc">0.256446</data>
<data key="cold_6h_qvalue">0.40744</data>
<data key="label_copy">Target</data>
<data key="modularity_class">14</data>
<data key="size">10.101214</data>
<data key="r">194</data>
<data key="g">194</data>
<data key="b">194</data>
<data key="x">1444.906</data>
<data key="y">216.26076</data>
</node>
<node id="AT5G03760">
<data key="label">CSLA9</data>
<data key="mapman.nr">10.2</data>
<data key="mapman.name">cell wall.cellulose synthesis</data>
<data key="go.nr">0071555;0051753;0047259;0016021;0009617;0009294;0000139</data>
<data key="go.name">cell wall organization;mannan synthase activity;glucomannan 4-beta-mannosyltransferase activity;integral component of membrane;response to bacterium;DNA mediated transformation;Golgi membrane</data>
<data key="uniprot">CSLA9;RAT4;ATCSLA9;CSLA09;Q9LZR3;ATCSLA09</data>
<data key="synonyms">CSLA9</data>
<data key="tair.type">protein_coding</data>
<data key="tair.description">Glycosyltransferase</data>
<data key="tair.localization">Golgi body</data>
<data key="cold_2d_log2fc">-0.246836</data>
<data key="cold_2d_qvalue">0.132814</data>
<data key="cold_3h_log2fc">-0.411141</data>
<data key="cold_3h_qvalue">0.020947</data>
<data key="cold_6h_log2fc">-0.418872</data>
<data key="cold_6h_qvalue">0.010329</data>
<data key="label_copy">Target</data>
<data key="modularity_class">14</data>
<data key="size">10.182186</data>
<data key="r">194</data>
<data key="g">194</data>
<data key="b">194</data>
<data key="x">102.943794</data>
<data key="y">-326.97208</data>
</node>
<node id="AT5G21222">
<data key="label">ATC401</data>
<data key="mapman.nr">29.4</data>
<data key="mapman.name">protein.postranslational modification</data>
<data key="go.nr">0006468;0005524;0005515;0004672</data>
<data key="go.name">protein phosphorylation;ATP binding;protein binding;protein kinase activity</data>
<data key="uniprot">Q8S9D1</data>
<data key="synonyms">ATC401</data>
<data key="tair.type">protein_coding</data>
<data key="tair.description">Pentatricopeptide repeat-containing protein At5g21222</data>
<data key="tair.localization">Mitochondrion</data>
<data key="cold_2d_log2fc">-0.769729</data>
<data key="cold_2d_qvalue">1.07E-4</data>
<data key="cold_3h_log2fc">-0.466573</data>
<data key="cold_3h_qvalue">0.067972</data>
<data key="cold_6h_log2fc">-0.908479</data>
<data key="cold_6h_qvalue">9.0E-6</data>
<data key="label_copy">Target</data>
<data key="modularity_class">14</data>
<data key="size">10.404859</data>
<data key="r">194</data>
<data key="g">194</data>
<data key="b">194</data>
<data key="x">-42.617455</data>
<data key="y">-297.36646</data>
</node>
<node id="AT5G62670">
<data key="label">AHA11</data>
<data key="mapman.nr">34.1</data>
<data key="mapman.name">transport.p- and v-ATPases</data>
<data key="go.nr">1902600;0051453;0046872;0043231;0016887;0016021;0016020;0008553;0006754;0005887;0005886;0005524;0000166</data>
<data key="go.name">hydrogen ion transmembrane transport;regulation of intracellular pH;metal ion binding;intracellular membrane-bounded organelle;ATPase activity;integral component of membrane;membrane;hydrogen-exporting ATPase activity, phosphorylative mechanism;ATP biosynthetic process;integral component of plasma membrane;plasma membrane;ATP binding;nucleotide binding</data>
<data key="uniprot">Q9LV11;AHA11;HA11</data>
<data key="synonyms">AHA11</data>
<data key="tair.type">protein_coding</data>
<data key="tair.description">ATPase 11, plasma membrane-type</data>
<data key="tair.localization">Cell membrane</data>
<data key="cold_2d_log2fc">0.213001</data>
<data key="cold_2d_qvalue">0.373738</data>
<data key="cold_3h_log2fc">-0.347385</data>
<data key="cold_3h_qvalue">0.229019</data>
<data key="cold_6h_log2fc">-0.460354</data>
<data key="cold_6h_qvalue">0.04581</data>
<data key="label_copy">Target</data>
<data key="modularity_class">14</data>
<data key="size">10.121457</data>
<data key="r">194</data>
<data key="g">194</data>
<data key="b">194</data>
<data key="x">703.4659</data>
<data key="y">14.251949</data>
</node>
<node id="AT1G68560">
<data key="label">XYL1</data>
<data key="mapman.nr">26.3.1</data>
<data key="mapman.name">misc.gluco-, galacto- and mannosidases.alpha-galactosidase</data>
<data key="go.nr">0080176;0071555;0061634;0048046;0046686;0046556;0045493;0030246;0010411;0009507;0009506;0009505;0009044;0005975;0005618;0004553;0003824</data>
<data key="go.name">xyloglucan 1,6-alpha-xylosidase activity;cell wall organization;alpha-D-xyloside xylohydrolase;apoplast;response to cadmium ion;alpha-L-arabinofuranosidase activity;xylan catabolic process;carbohydrate binding;xyloglucan metabolic process;chloroplast;plasmodesma;plant-type cell wall;xylan 1,4-beta-xylosidase activity;carbohydrate metabolic process;cell wall;hydrolase activity, hydrolyzing O-glycosyl compounds;catalytic activity</data>
<data key="uniprot">Q9S7Y7;XYL1;ATXYL1;TRG1</data>
<data key="synonyms">XYL1</data>
<data key="tair.type">protein_coding</data>
<data key="tair.description">Alpha-xylosidase 1</data>
<data key="tair.localization">Extracellular</data>
<data key="cold_2d_log2fc">-0.447243</data>
<data key="cold_2d_qvalue">0.04084</data>
<data key="cold_3h_log2fc">-0.086147</data>
<data key="cold_3h_qvalue">0.84545</data>
<data key="cold_6h_log2fc">0.195878</data>
<data key="cold_6h_qvalue">0.486908</data>
<data key="label_copy">Target</data>
<data key="modularity_class">9</data>
<data key="size">10.101214</data>
<data key="r">194</data>
<data key="g">194</data>
<data key="b">194</data>
<data key="x">-937.8592</data>
<data key="y">-61.626804</data>
</node>
<node id="AT4G23990">
<data key="label">CSLG3</data>
<data key="mapman.nr">10.2.1</data>
<data key="mapman.name">cell wall.cellulose synthesis.cellulose synthase</data>
<data key="go.nr">0071555;0030244;0016760;0016021;0016020;0000139</data>
<data key="go.name">cell wall organization;cellulose biosynthetic process;cellulose synthase (UDP-forming) activity;integral component of membrane;membrane;Golgi membrane</data>
<data key="uniprot">ATCSLG3;CSLG3;Q0WVN5</data>
<data key="synonyms">CSLG3</data>
<data key="tair.type">protein_coding</data>
<data key="tair.description">Cellulose synthase-like protein G3</data>
<data key="tair.localization">Cell membrane</data>
<data key="cold_2d_log2fc">1.754783</data>
<data key="cold_2d_qvalue">0.0</data>
<data key="cold_3h_log2fc">0.517453</data>
<data key="cold_3h_qvalue">0.073486</data>
<data key="cold_6h_log2fc">0.896534</data>
<data key="cold_6h_qvalue">9.6E-5</data>
<data key="label_copy">Target</data>
<data key="modularity_class">16</data>
<data key="size">10.222672</data>
<data key="r">194</data>
<data key="g">194</data>
<data key="b">194</data>
<data key="x">-809.6649</data>
<data key="y">-549.94464</data>
</node>
<node id="AT2G34010">
<data key="label">SPEAR2</data>
<data key="mapman.nr">35.2</data>
<data key="mapman.name">not assigned.unknown</data>
<data key="go.nr">0048366;0006355;0006351</data>
<data key="go.name">leaf development;regulation of transcription, DNA-templated;transcription, DNA-templated</data>
<data key="uniprot">F4IGU3</data>
<data key="synonyms">SPEAR2</data>
<data key="tair.type">protein_coding</data>
<data key="tair.description">Protein SPEAR2</data>
<data key="tair.localization">Nucleus</data>
<data key="cold_2d_log2fc">-1.879429</data>
<data key="cold_2d_qvalue">1.3E-5</data>
<data key="cold_3h_log2fc">-0.792903</data>
<data key="cold_3h_qvalue">0.180608</data>
<data key="cold_6h_log2fc">-0.879807</data>
<data key="cold_6h_qvalue">0.082716</data>
<data key="label_copy">Target</data>
<data key="modularity_class">0</data>
<data key="size">10.182186</data>
<data key="r">194</data>
<data key="g">194</data>
<data key="b">194</data>
<data key="x">-186.11674</data>
<data key="y">-172.3546</data>
</node>
<node id="AT1G22330">
<data key="mapman.nr">27.4</data>
<data key="mapman.name">RNA.RNA binding</data>
<data key="go.nr">0003676;0000166</data>
<data key="go.name">nucleic acid binding;nucleotide binding</data>
<data key="uniprot">Q9LME7</data>
<data key="tair.type">protein_coding</data>
<data key="tair.description">RNA recognition motif-containing protein</data>
<data key="tair.localization">Nucleus</data>
<data key="cold_2d_log2fc">-1.196883</data>
<data key="cold_2d_qvalue">9.5E-4</data>
<data key="cold_3h_log2fc">0.264313</data>
<data key="cold_3h_qvalue">0.694117</data>
<data key="cold_6h_log2fc">0.067137</data>
<data key="cold_6h_qvalue">0.907487</data>
<data key="label_copy">Target</data>
<data key="modularity_class">14</data>
<data key="size">10.020243</data>
<data key="r">194</data>
<data key="g">194</data>
<data key="b">194</data>
<data key="x">1258.0684</data>
<data key="y">129.53894</data>
</node>
<node id="AT1G28410">
<data key="mapman.nr">35.1</data>
<data key="mapman.name">not assigned.no ontology</data>
<data key="go.nr">16021</data>
<data key="go.name">integral component of membrane</data>
<data key="uniprot">F4HY55</data>
<data key="tair.type">protein_coding</data>
<data key="tair.description">FUNCTIONS IN: molecular_function unknown; INVOLVED IN: biological_process unknown; LOCATED IN: endomembrane system; EXPRESSED IN: 23 plant structures; EXPRESSED DURING: 15 growth stages; BEST Arabidopsis thaliana protein match is: myosin heavy chain /.../ed (TAIR:AT4G31340.2); Has 425 Blast hits to 402 proteins in 77 species: Archae - 4; Bacteria - 22; Metazoa - 249; Fungi - 4; Plants - 98; Viruses - 0; Other Eukaryotes - 48 (source: NCBI BLink).</data>
<data key="tair.localization">Chloroplast</data>
<data key="cold_2d_log2fc">-0.510094</data>
<data key="cold_2d_qvalue">0.009263</data>
<data key="cold_3h_log2fc">0.158543</data>
<data key="cold_3h_qvalue">0.633922</data>
<data key="cold_6h_log2fc">0.273038</data>
<data key="cold_6h_qvalue">0.246678</data>
<data key="label_copy">Target</data>
<data key="modularity_class">11</data>
<data key="size">10.121457</data>
<data key="r">194</data>
<data key="g">194</data>
<data key="b">194</data>
<data key="x">-130.77693</data>
<data key="y">120.7552</data>
</node>
<node id="AT1G16070">
<data key="label">TULP8</data>
<data key="mapman.nr">27.3.31</data>
<data key="mapman.name">RNA.regulation of transcription.TUB transcription factor family</data>
<data key="go.nr">35091</data>
<data key="go.name">phosphatidylinositol binding</data>
<data key="uniprot">TLP8;AtTLP8;F4I2T3;Q9S9M8</data>
<data key="synonyms">TULP8</data>
<data key="tair.type">protein_coding</data>
<data key="tair.description">TLP8</data>
<data key="tair.localization">Nucleus</data>
<data key="cold_2d_log2fc">-0.335974</data>
<data key="cold_2d_qvalue">0.636947</data>
<data key="cold_3h_log2fc">-0.1529</data>
<data key="cold_3h_qvalue">0.903185</data>
<data key="cold_6h_log2fc">-0.683855</data>
<data key="cold_6h_qvalue">0.349236</data>
<data key="label_copy">Target</data>
<data key="modularity_class">9</data>
<data key="size">10.445344</data>
<data key="r">194</data>
<data key="g">194</data>
<data key="b">194</data>
<data key="x">590.6103</data>
<data key="y">173.38615</data>
</node>
<node id="AT5G06140">
<data key="label">SNX1</data>
<data key="mapman.nr">29.3.4.3</data>
<data key="mapman.name">protein.targeting.secretory pathway.vacuole</data>
<data key="go.nr">0048364;0043231;0035091;0031902;0030904;0019898;0016050;0016020;0010252;0009958;0008333;0007034;0006897;0006896;0006623;0005829;0005771;0005768</data>
<data key="go.name">root development;intracellular membrane-bounded organelle;phosphatidylinositol binding;late endosome membrane;retromer complex;extrinsic component of membrane;vesicle organization;membrane;auxin homeostasis;positive gravitropism;endosome to lysosome transport;vacuolar transport;endocytosis;Golgi to vacuole transport;protein targeting to vacuole;cytosol;multivesicular body;endosome</data>
<data key="uniprot">Q9FG38;ATSNX1;SNX1</data>
<data key="synonyms">SNX1</data>
<data key="tair.type">protein_coding</data>
<data key="tair.description">SNX1</data>
<data key="tair.localization">Chloroplast</data>
<data key="cold_2d_log2fc">0.035034</data>
<data key="cold_2d_qvalue">0.867586</data>
<data key="cold_3h_log2fc">-0.170345</data>
<data key="cold_3h_qvalue">0.477143</data>
<data key="cold_6h_log2fc">-0.04206</data>
<data key="cold_6h_qvalue">0.859133</data>
<data key="label_copy">Target</data>
<data key="modularity_class">14</data>
<data key="size">10.040485</data>
<data key="r">194</data>
<data key="g">194</data>
<data key="b">194</data>
<data key="x">1096.6017</data>
<data key="y">-108.27907</data>
</node>
<node id="AT4G32250">
<data key="mapman.nr">29.4</data>
<data key="mapman.name">protein.postranslational modification</data>
<data key="go.nr">0009536;0009507;0006468;0005737;0005524;0004674;0004672</data>
<data key="go.name">plastid;chloroplast;protein phosphorylation;cytoplasm;ATP binding;protein serine/threonine kinase activity;protein kinase activity</data>
<data key="uniprot">Q8RWX4</data>
<data key="tair.type">protein_coding</data>
<data key="tair.description">AT4g32250/F10M6_110</data>
<data key="tair.localization">Cytoplasm</data>
<data key="cold_2d_log2fc">-0.511765</data>
<data key="cold_2d_qvalue">0.006651</data>
<data key="cold_3h_log2fc">-0.108759</data>
<data key="cold_3h_qvalue">0.767761</data>
<data key="cold_6h_log2fc">-0.353964</data>
<data key="cold_6h_qvalue">0.113757</data>
<data key="label_copy">Target</data>
<data key="modularity_class">14</data>
<data key="size">10.121457</data>
<data key="r">194</data>
<data key="g">194</data>
<data key="b">194</data>
<data key="x">1125.588</data>
<data key="y">157.89969</data>
</node>
<node id="AT5G20810">
<data key="mapman.nr">17.2.3</data>
<data key="mapman.name">hormone metabolism.auxin.induced-regulated-responsive-activated</data>
<data key="go.nr">0009733;0005777</data>
<data key="go.name">response to auxin;peroxisome</data>
<data key="uniprot">Q8GWV6;Q2V359</data>
<data key="tair.type">protein_coding</data>
<data key="tair.description">SAUR-like auxin-responsive protein</data>
<data key="tair.localization">Nucleus</data>
<data key="cold_2d_log2fc">-0.675959</data>
<data key="cold_2d_qvalue">1.0</data>
<data key="cold_3h_log2fc">1.04759</data>
<data key="cold_3h_qvalue">1.0</data>
<data key="cold_6h_log2fc">-0.411258</data>
<data key="cold_6h_qvalue">0.641996</data>
<data key="label_copy">Target</data>
<data key="modularity_class">14</data>
<data key="size">10.161943</data>
<data key="r">194</data>
<data key="g">194</data>
<data key="b">194</data>
<data key="x">51.340874</data>
<data key="y">201.3782</data>
</node>
<node id="AT3G23890">
<data key="label">TOP2</data>
<data key="mapman.nr">28.1</data>
<data key="mapman.name">DNA.synthesis/chromatin structure</data>
<data key="go.nr">0046872;0044774;0009330;0006312;0006268;0006265;0006259;0005634;0005524;0003918;0003916;0003677;0000819;0000712</data>
<data key="go.name">metal ion binding;mitotic DNA integrity checkpoint;DNA topoisomerase complex (ATP-hydrolyzing);mitotic recombination;DNA unwinding involved in DNA replication;DNA topological change;DNA metabolic process;nucleus;ATP binding;DNA topoisomerase type II (ATP-hydrolyzing) activity;DNA topoisomerase activity;DNA binding;sister chromatid segregation;resolution of meiotic recombination intermediates</data>
<data key="uniprot">TOPII;ATTOPII;B3H4G2;P30182</data>
<data key="synonyms">TOP2</data>
<data key="tair.type">protein_coding</data>
<data key="tair.description">DNA topoisomerase 2</data>
<data key="tair.localization">Chloroplast</data>
<data key="cold_2d_log2fc">-0.711436</data>
<data key="cold_2d_qvalue">8.27E-4</data>
<data key="cold_3h_log2fc">-0.114846</data>
<data key="cold_3h_qvalue">0.788939</data>
<data key="cold_6h_log2fc">-0.181077</data>
<data key="cold_6h_qvalue">0.540417</data>
<data key="label_copy">Target</data>
<data key="modularity_class">13</data>
<data key="size">10.101214</data>
<data key="r">194</data>
<data key="g">194</data>
<data key="b">194</data>
<data key="x">353.05484</data>
<data key="y">570.46875</data>
</node>
<node id="AT3G61250">
<data key="label">AtMYB17</data>
<data key="mapman.nr">27.3.25</data>
<data key="mapman.name">RNA.regulation of transcription.MYB domain transcription factor family</data>
<data key="go.nr">0009909;0009753;0009751;0003700;0003677</data>
<data key="go.name">regulation of flower development;response to jasmonic acid;response to salicylic acid;transcription factor activity, sequence-specific DNA binding;DNA binding</data>
<data key="uniprot">AtMYB17;MYB17;Q9M2D9</data>
<data key="synonyms">AtMYB17</data>
<data key="tair.type">protein_coding</data>
<data key="tair.description">Transcription factor MYB41</data>
<data key="tair.localization">Nucleus</data>
<data key="cold_2d_log2fc">0.964657</data>
<data key="cold_2d_qvalue">0.028671</data>
<data key="cold_3h_log2fc">-0.558472</data>
<data key="cold_3h_qvalue">0.430122</data>
<data key="cold_6h_log2fc">-1.26975</data>
<data key="cold_6h_qvalue">0.015792</data>
<data key="label_copy">TF</data>
<data key="modularity_class">0</data>
<data key="size">10.769231</data>
<data key="r">255</data>
<data key="g">127</data>
<data key="b">14</data>
<data key="x">685.65656</data>
<data key="y">-454.68732</data>
</node>
<node id="AT1G29010">
<data key="label">SPEAR4</data>
<data key="go.nr">0048366;0006355;0006351</data>
<data key="go.name">leaf development;regulation of transcription, DNA-templated;transcription, DNA-templated</data>
<data key="uniprot">Q9SHQ9</data>
<data key="synonyms">SPEAR4</data>
<data key="tair.type">protein_coding</data>
<data key="tair.description">Protein SPEAR4</data>
<data key="tair.localization">Nucleus</data>
<data key="cold_2d_log2fc">-0.1189</data>
<data key="cold_2d_qvalue">1.0</data>
<data key="cold_3h_log2fc">0.039689</data>
<data key="cold_3h_qvalue">1.0</data>
<data key="cold_6h_log2fc">-0.218323</data>
<data key="cold_6h_qvalue">1.0</data>
<data key="label_copy">Target</data>
<data key="modularity_class">14</data>
<data key="size">10.182186</data>
<data key="r">194</data>
<data key="g">194</data>
<data key="b">194</data>
<data key="x">282.25046</data>
<data key="y">-61.094086</data>
</node>
<node id="AT4G36920">
<data key="label">AP2</data>
<data key="mapman.nr">33.99</data>
<data key="mapman.name">development.unspecified</data>
<data key="go.nr">0048481;0048316;0030154;0010093;0010073;0009908;0007275;0006355;0006351;0005634;0003700;0003677</data>
<data key="go.name">plant ovule development;seed development;cell differentiation;specification of floral organ identity;meristem maintenance;flower development;multicellular organismal development;regulation of transcription, DNA-templated;transcription, DNA-templated;nucleus;transcription factor activity, sequence-specific DNA binding;DNA binding</data>
<data key="uniprot">P47927;FL1;AP2;FLO2</data>
<data key="synonyms">AP2</data>
<data key="tair.type">protein_coding</data>
<data key="tair.description">Floral homeotic protein APETALA 2</data>
<data key="tair.localization">Nucleus</data>
<data key="cold_2d_log2fc">0.645554</data>
<data key="cold_2d_qvalue">0.024784</data>
<data key="cold_3h_log2fc">1.086991</data>
<data key="cold_3h_qvalue">1.8E-4</data>
<data key="cold_6h_log2fc">2.392322</data>
<data key="cold_6h_qvalue">0.0</data>
<data key="label_copy">TF</data>
<data key="modularity_class">17</data>
<data key="size">11.153846</data>
<data key="r">255</data>
<data key="g">127</data>
<data key="b">14</data>
<data key="x">125.24388</data>
<data key="y">170.96962</data>
</node>
<node id="AT5G67180">
<data key="label">TOE3</data>
<data key="mapman.nr">27.3.3</data>
<data key="mapman.name">RNA.regulation of transcription.AP2/EREBP, APETALA2/ethylene-responsive element binding protein family</data>
<data key="go.nr">0009873;0007275;0006355;0006351;0005634;0003700;0003677</data>
<data key="go.name">ethylene-activated signaling pathway;multicellular organismal development;regulation of transcription, DNA-templated;transcription, DNA-templated;nucleus;transcription factor activity, sequence-specific DNA binding;DNA binding</data>
<data key="uniprot">TOE3;Q9FH95</data>
<data key="synonyms">TOE3</data>
<data key="tair.type">protein_coding</data>
<data key="tair.description">AP2-like ethylene-responsive transcription factor TOE3</data>
<data key="tair.localization">Nucleus</data>
<data key="cold_2d_log2fc">-1.105</data>
<data key="cold_2d_qvalue">0.001962</data>
<data key="cold_3h_log2fc">0.059376</data>
<data key="cold_3h_qvalue">0.944075</data>
<data key="cold_6h_log2fc">0.339911</data>
<data key="cold_6h_qvalue">0.468954</data>
<data key="label_copy">Target</data>
<data key="modularity_class">17</data>
<data key="size">10.182186</data>
<data key="r">194</data>
<data key="g">194</data>
<data key="b">194</data>
<data key="x">-98.030045</data>
<data key="y">194.66919</data>
</node>
<node id="AT4G35620">
<data key="label">CYCB2-2</data>
<data key="mapman.nr">31.2</data>
<data key="mapman.name">cell.division</data>
<data key="go.nr">0051301;0007049;0005634</data>
<data key="go.name">cell division;cell cycle;nucleus</data>
<data key="uniprot">Q39070;CYCB2;2</data>
<data key="synonyms">CYCB2-2</data>
<data key="tair.type">protein_coding</data>
<data key="tair.description">Cyclin-B2-2</data>
<data key="tair.localization">Nucleus</data>
<data key="cold_2d_log2fc">0.017537</data>
<data key="cold_2d_qvalue">0.969659</data>
<data key="cold_3h_log2fc">-0.085882</data>
<data key="cold_3h_qvalue">0.900449</data>
<data key="cold_6h_log2fc">-0.260474</data>
<data key="cold_6h_qvalue">0.54913</data>
<data key="label_copy">Target</data>
<data key="modularity_class">12</data>
<data key="size">10.202429</data>
<data key="r">194</data>
<data key="g">194</data>
<data key="b">194</data>
<data key="x">939.95795</data>
<data key="y">-110.427666</data>
</node>
<node id="AT3G20330">
<data key="label">PYRB</data>
<data key="mapman.nr">23.1.1.2</data>
<data key="mapman.name">nucleotide metabolism.synthesis.pyrimidine.aspartate transcarbamoylase</data>
<data key="go.nr">0044205;0016743;0016597;0016036;0009570;0009507;0006520;0006207;0005829;0004070</data>
<data key="go.name">'de novo' UMP biosynthetic process;carboxyl- or carbamoyltransferase activity;amino acid binding;cellular response to phosphate starvation;chloroplast stroma;chloroplast;cellular amino acid metabolic process;'de novo' pyrimidine nucleobase biosynthetic process;cytosol;aspartate carbamoyltransferase activity</data>
<data key="uniprot">P49077;PYRB</data>
<data key="synonyms">PYRB</data>
<data key="tair.type">protein_coding</data>
<data key="tair.description">Aspartate carbamoyltransferase, chloroplastic</data>
<data key="tair.localization">Chloroplast</data>
<data key="cold_2d_log2fc">0.961722</data>
<data key="cold_2d_qvalue">2.1E-5</data>
<data key="cold_3h_log2fc">0.131135</data>
<data key="cold_3h_qvalue">0.784031</data>
<data key="cold_6h_log2fc">0.062218</data>
<data key="cold_6h_qvalue">0.870534</data>
<data key="label_copy">Target</data>
<data key="modularity_class">1</data>
<data key="size">10.040485</data>
<data key="r">194</data>
<data key="g">194</data>
<data key="b">194</data>
<data key="x">503.6673</data>
<data key="y">480.00916</data>
</node>
<node id="AT5G38780">
<data key="mapman.nr">17.8.1</data>
<data key="mapman.name">hormone metabolism.salicylic acid.synthesis-degradation</data>
<data key="go.nr">8168</data>
<data key="go.name">methyltransferase activity</data>
<data key="uniprot">Q9FKR0</data>
<data key="tair.type">protein_coding</data>
<data key="tair.description">Probable S-adenosylmethionine-dependent methyltransferase At5g38780</data>
<data key="tair.localization">Chloroplast</data>
<data key="cold_2d_log2fc">-0.346484</data>
<data key="cold_2d_qvalue">0.581556</data>
<data key="cold_3h_log2fc">-0.118782</data>
<data key="cold_3h_qvalue">0.919566</data>
<data key="cold_6h_log2fc">-0.256494</data>
<data key="cold_6h_qvalue">0.735389</data>
<data key="label_copy">Target</data>
<data key="modularity_class">14</data>
<data key="size">10.040485</data>
<data key="r">194</data>
<data key="g">194</data>
<data key="b">194</data>
<data key="x">-664.73883</data>
<data key="y">-159.14276</data>
</node>
<node id="AT4G00740">
<data key="mapman.nr">20.2.3</data>
<data key="mapman.name">stress.abiotic.drought/salt</data>
<data key="go.nr">0052546;0016021;0016020;0008757;0008168;0005802;0005774;0005768;0000139</data>
<data key="go.name">cell wall pectin metabolic process;integral component of membrane;membrane;S-adenosylmethionine-dependent methyltransferase activity;methyltransferase activity;trans-Golgi network;vacuolar membrane;endosome;Golgi membrane</data>
<data key="uniprot">Q93W95</data>
<data key="tair.type">protein_coding</data>
<data key="tair.description">Probable methyltransferase PMT13</data>
<data key="tair.localization">Golgi body</data>
<data key="cold_2d_log2fc">0.477378</data>
<data key="cold_2d_qvalue">1.6E-5</data>
<data key="cold_3h_log2fc">-0.017617</data>
<data key="cold_3h_qvalue">0.951329</data>
<data key="cold_6h_log2fc">0.08219</data>
<data key="cold_6h_qvalue">0.627592</data>
<data key="label_copy">Target</data>
<data key="modularity_class">10</data>
<data key="size">10.323887</data>
<data key="r">194</data>
<data key="g">194</data>
<data key="b">194</data>
<data key="x">-1300.3793</data>
<data key="y">541.7247</data>
</node>
<node id="AT5G55020">
<data key="label">ATMYB120</data>
<data key="mapman.nr">27.3.25</data>
<data key="mapman.name">RNA.regulation of transcription.MYB domain transcription factor family</data>
<data key="go.nr">0090406;0009860;0005634;0003700;0003677</data>
<data key="go.name">pollen tube;pollen tube growth;nucleus;transcription factor activity, sequence-specific DNA binding;DNA binding</data>
<data key="uniprot">MYB120;ATMYB120;Q94FL7</data>
<data key="synonyms">ATMYB120</data>
<data key="tair.type">protein_coding</data>
<data key="tair.description">Transcription factor MYB120</data>
<data key="tair.localization">Nucleus</data>
<data key="cold_2d_log2fc">-0.594417</data>
<data key="cold_2d_qvalue">1.0</data>
<data key="cold_3h_log2fc">0.075844</data>
<data key="cold_3h_qvalue">1.0</data>
<data key="cold_6h_log2fc">-1.258681</data>
<data key="cold_6h_qvalue">0.058367</data>
<data key="label_copy">Target</data>
<data key="modularity_class">10</data>
<data key="size">10.384615</data>
<data key="r">194</data>
<data key="g">194</data>
<data key="b">194</data>
<data key="x">-439.59634</data>
<data key="y">469.44473</data>
</node>
<node id="AT4G03190">
<data key="label">GRH1</data>
<data key="mapman.nr">29.5.11.4.3.2</data>
<data key="mapman.name">protein.degradation.ubiquitin.E3.SCF.FBOX</data>
<data key="go.nr">0045014;0019005;0010152;0010011;0009734;0009733;0006952;0005634;0005515;0004842;0000822</data>
<data key="go.name">negative regulation of transcription by glucose;SCF ubiquitin ligase complex;pollen maturation;auxin binding;auxin-activated signaling pathway;response to auxin;defense response;nucleus;protein binding;ubiquitin-protein transferase activity;inositol hexakisphosphate binding</data>
<data key="uniprot">GRH1;Q9ZR12;AFB1;ATGRH1</data>
<data key="synonyms">GRH1</data>
<data key="tair.type">protein_coding</data>
<data key="tair.description">GRR1-like protein 1</data>
<data key="tair.localization">Nucleus</data>
<data key="cold_2d_log2fc">-1.353838</data>
<data key="cold_2d_qvalue">5.0E-6</data>
<data key="cold_3h_log2fc">-0.79894</data>
<data key="cold_3h_qvalue">0.029208</data>
<data key="cold_6h_log2fc">-1.004734</data>
<data key="cold_6h_qvalue">0.00189</data>
<data key="label_copy">Target</data>
<data key="modularity_class">14</data>
<data key="size">10.101214</data>
<data key="r">194</data>
<data key="g">194</data>
<data key="b">194</data>
<data key="x">720.00494</data>
<data key="y">173.70824</data>
</node>
<node id="AT5G15810">
<data key="mapman.nr">27.3.99</data>
<data key="mapman.name">RNA.regulation of transcription.unclassified</data>
<data key="go.nr">0008033;0005739;0005634;0004809;0003723;0002940;0000049</data>
<data key="go.name">tRNA processing;mitochondrion;nucleus;tRNA (guanine-N2-)-methyltransferase activity;RNA binding;tRNA N2-guanine methylation;tRNA binding</data>
<data key="uniprot">Q9LFU5</data>
<data key="tair.type">protein_coding</data>
<data key="tair.description">Probable tRNA (guanine(26)-N(2))-dimethyltransferase 1</data>
<data key="tair.localization">Chloroplast</data>
<data key="cold_2d_log2fc">1.794164</data>
<data key="cold_2d_qvalue">0.0</data>
<data key="cold_3h_log2fc">0.129094</data>
<data key="cold_3h_qvalue">0.743717</data>
<data key="cold_6h_log2fc">0.655205</data>
<data key="cold_6h_qvalue">0.001939</data>
<data key="label_copy">Target</data>
<data key="modularity_class">14</data>
<data key="size">10.121457</data>
<data key="r">194</data>
<data key="g">194</data>
<data key="b">194</data>
<data key="x">-1229.2324</data>
<data key="y">277.1274</data>
</node>
<node id="AT5G14750">
<data key="label">WER</data>
<data key="mapman.nr">27.3.25</data>
<data key="mapman.name">RNA.regulation of transcription.MYB domain transcription factor family</data>
<data key="go.nr">0048765;0045893;0045165;0006351;0005634;0003700;0003677</data>
<data key="go.name">root hair cell differentiation;positive regulation of transcription, DNA-templated;cell fate commitment;transcription, DNA-templated;nucleus;transcription factor activity, sequence-specific DNA binding;DNA binding</data>
<data key="uniprot">WER;Q9SEI0;MYB66;WER1;ATMYB66</data>
<data key="synonyms">WER</data>
<data key="tair.type">protein_coding</data>
<data key="tair.description">WER1</data>
<data key="tair.localization">Nucleus</data>
<data key="cold_2d_log2fc">0.521783</data>
<data key="cold_2d_qvalue">0.479442</data>
<data key="cold_3h_log2fc">-0.089354</data>
<data key="cold_3h_qvalue">0.952678</data>
<data key="cold_6h_log2fc">0.740104</data>
<data key="cold_6h_qvalue">0.343611</data>
<data key="label_copy">TF</data>
<data key="modularity_class">13</data>
<data key="size">10.34413</data>
<data key="r">255</data>
<data key="g">127</data>
<data key="b">14</data>
<data key="x">150.31793</data>
<data key="y">19.564783</data>
</node>
<node id="AT2G25130">
<data key="mapman.nr">35.1.3</data>
<data key="mapman.name">not assigned.no ontology.armadillo/beta-catenin repeat family protein</data>
<data key="go.nr">0005737;0005634;0005515;0005488</data>
<data key="go.name">cytoplasm;nucleus;protein binding;binding</data>
<data key="uniprot">Q8H1N2</data>
<data key="tair.type">protein_coding</data>
<data key="tair.description">Armadillo/beta-catenin-like repeats-containing protein</data>
<data key="tair.localization">Unknown</data>
<data key="cold_2d_log2fc">0.404206</data>
<data key="cold_2d_qvalue">0.598041</data>
<data key="cold_3h_log2fc">0.095804</data>
<data key="cold_3h_qvalue">0.948915</data>
<data key="cold_6h_log2fc">0.20274</data>
<data key="cold_6h_qvalue">0.830022</data>
<data key="label_copy">Target</data>
<data key="modularity_class">10</data>
<data key="size">10.121457</data>
<data key="r">194</data>
<data key="g">194</data>
<data key="b">194</data>
<data key="x">785.7038</data>
<data key="y">-51.825203</data>
</node>
<node id="AT2G36850">
<data key="label">CALS10</data>
<data key="mapman.nr">3.6</data>
<data key="mapman.name">minor CHO metabolism.callose</data>
<data key="go.nr">0071555;0016021;0016020;0008360;0006075;0003843;0000148</data>
<data key="go.name">cell wall organization;integral component of membrane;membrane;regulation of cell shape;(1-&gt;3)-beta-D-glucan biosynthetic process;1,3-beta-D-glucan synthase activity;1,3-beta-D-glucan synthase complex</data>
<data key="uniprot">Q9SJM0;GSL8;CHOR;ATGSL8;GSL08;ATGSL08</data>
<data key="synonyms">CALS10</data>
<data key="tair.type">protein_coding</data>
<data key="tair.description">Callose synthase 10</data>
<data key="tair.localization">Cell membrane</data>
<data key="cold_2d_log2fc">0.174999</data>
<data key="cold_2d_qvalue">0.314549</data>
<data key="cold_3h_log2fc">0.306726</data>
<data key="cold_3h_qvalue">0.121976</data>
<data key="cold_6h_log2fc">0.231423</data>
<data key="cold_6h_qvalue">0.210966</data>
<data key="label_copy">Target</data>
<data key="modularity_class">10</data>
<data key="size">10.82996</data>
<data key="r">194</data>
<data key="g">194</data>
<data key="b">194</data>
<data key="x">-1096.5248</data>
<data key="y">694.63184</data>
</node>
<node id="AT2G21600">
<data key="label">RER1B</data>
<data key="mapman.nr">31.4;29.3.4.1</data>
<data key="mapman.name">cell.vesicle transport;protein.targeting.secretory pathway.ER</data>
<data key="go.nr">0016021;0006890;0005801;0005783</data>
<data key="go.name">integral component of membrane;retrograde vesicle-mediated transport, Golgi to ER;cis-Golgi network;endoplasmic reticulum</data>
<data key="uniprot">RER1B;ATRER1B;O48671</data>
<data key="synonyms">RER1B</data>
<data key="tair.type">protein_coding</data>
<data key="tair.description">Protein RER1B</data>
<data key="tair.localization">Mitochondrion</data>
<data key="cold_2d_log2fc">-0.180437</data>
<data key="cold_2d_qvalue">0.310437</data>
<data key="cold_3h_log2fc">0.036495</data>
<data key="cold_3h_qvalue">0.919717</data>
<data key="cold_6h_log2fc">0.060257</data>
<data key="cold_6h_qvalue">0.79865</data>
<data key="label_copy">Target</data>
<data key="modularity_class">11</data>
<data key="size">10.161943</data>
<data key="r">194</data>
<data key="g">194</data>
<data key="b">194</data>
<data key="x">-623.2963</data>
<data key="y">147.61693</data>
</node>
<node id="AT3G11120">
<data key="label">RPL41C</data>
<data key="mapman.nr">29.2.1.2.2.41</data>
<data key="mapman.name">protein.synthesis.ribosomal protein.eukaryotic.60S subunit.L41</data>
<data key="go.nr">0006412;0005840;0003735</data>
<data key="go.name">translation;ribosome;structural constituent of ribosome</data>
<data key="synonyms">RPL41C</data>
<data key="tair.type">protein_coding</data>
<data key="tair.description">60S ribosomal protein L41</data>
<data key="tair.localization">Unknown</data>
<data key="cold_2d_log2fc">0.506913</data>
<data key="cold_2d_qvalue">0.043385</data>
<data key="cold_3h_log2fc">-0.134392</data>
<data key="cold_3h_qvalue">0.780236</data>
<data key="cold_6h_log2fc">-0.635209</data>
<data key="cold_6h_qvalue">0.015553</data>
<data key="label_copy">Target</data>
<data key="modularity_class">10</data>
<data key="size">10.101214</data>
<data key="r">194</data>
<data key="g">194</data>
<data key="b">194</data>
<data key="x">-393.02197</data>
<data key="y">815.21985</data>
</node>
<node id="AT4G28980">
<data key="label">CDKF-1</data>
<data key="mapman.nr">31.3</data>
<data key="mapman.name">cell.cycle</data>
<data key="go.nr">0051301;0010078;0008353;0007049;0006468;0005829;0005737;0005634;0005524;0004693;0004674;0004672;0000079</data>
<data key="go.name">cell division;maintenance of root meristem identity;RNA polymerase II carboxy-terminal domain kinase activity;cell cycle;protein phosphorylation;cytosol;cytoplasm;nucleus;ATP binding;cyclin-dependent protein serine/threonine kinase activity;protein serine/threonine kinase activity;protein kinase activity;regulation of cyclin-dependent protein serine/threonine kinase activity</data>
<data key="uniprot">CAK1AT;CDKF;1;O80345</data>
<data key="synonyms">CDKF-1</data>
<data key="tair.type">protein_coding</data>
<data key="tair.description">CDKF</data>
<data key="tair.localization">Cytoplasm</data>
<data key="cold_2d_log2fc">-0.425595</data>
<data key="cold_2d_qvalue">0.02023</data>
<data key="cold_3h_log2fc">-0.108937</data>
<data key="cold_3h_qvalue">0.754942</data>
<data key="cold_6h_log2fc">-0.083605</data>
<data key="cold_6h_qvalue">0.756731</data>
<data key="label_copy">Target</data>
<data key="modularity_class">10</data>
<data key="size">10.060729</data>
<data key="r">194</data>
<data key="g">194</data>
<data key="b">194</data>
<data key="x">36.99097</data>
<data key="y">753.3271</data>
</node>
<node id="AT1G22260">
<data key="label">ZYP1A</data>
<data key="mapman.nr">31.2</data>
<data key="mapman.name">cell.division</data>
<data key="go.nr">0051301;0007131;0007129;0000795</data>
<data key="go.name">cell division;reciprocal meiotic recombination;synapsis;synaptonemal complex</data>
<data key="uniprot">ZYP1;Q9LME2;ZYP1a</data>
<data key="synonyms">ZYP1A</data>
<data key="tair.type">protein_coding</data>
<data key="tair.description">Synaptonemal complex protein 1</data>
<data key="tair.localization">Nucleus</data>
<data key="cold_2d_log2fc">0.132017</data>
<data key="cold_2d_qvalue">0.873708</data>
<data key="cold_3h_log2fc">0.807397</data>
<data key="cold_3h_qvalue">0.350199</data>
<data key="cold_6h_log2fc">0.479508</data>
<data key="cold_6h_qvalue">0.54972</data>
<data key="label_copy">Target</data>
<data key="modularity_class">16</data>
<data key="size">10.526316</data>
<data key="r">194</data>
<data key="g">194</data>
<data key="b">194</data>
<data key="x">-161.33463</data>
<data key="y">-50.067326</data>
</node>
<node id="AT1G30490">
<data key="label">ATHB-9</data>
<data key="mapman.nr">27.3.22</data>
<data key="mapman.name">RNA.regulation of transcription.homeobox transcription factor family (HB)</data>
<data key="go.nr">0080060;0030154;0010072;0010014;0009944;0009943;0009880;0009855;0008289;0006351;0005634;0003700;0003677</data>
<data key="go.name">integument development;cell differentiation;primary shoot apical meristem specification;meristem initiation;polarity specification of adaxial/abaxial axis;adaxial/abaxial axis specification;embryonic pattern specification;determination of bilateral symmetry;lipid binding;transcription, DNA-templated;nucleus;transcription factor activity, sequence-specific DNA binding;DNA binding</data>
<data key="uniprot">O04292;ATHB9;PHV</data>
<data key="synonyms">ATHB-9</data>
<data key="tair.type">protein_coding</data>
<data key="tair.description">Homeobox-leucine zipper protein ATHB-9</data>
<data key="tair.localization">Nucleus</data>
<data key="cold_2d_log2fc">0.36599</data>
<data key="cold_2d_qvalue">0.029767</data>
<data key="cold_3h_log2fc">-0.018017</data>
<data key="cold_3h_qvalue">0.96466</data>
<data key="cold_6h_log2fc">-0.16439</data>
<data key="cold_6h_qvalue">0.464103</data>
<data key="label_copy">TF</data>
<data key="modularity_class">12</data>
<data key="size">10.809716</data>
<data key="r">255</data>
<data key="g">127</data>
<data key="b">14</data>
<data key="x">-85.1534</data>
<data key="y">-455.66013</data>
</node>
<node id="AT2G34710">
<data key="label">ATHB-14</data>
<data key="mapman.nr">27.3.22</data>
<data key="mapman.name">RNA.regulation of transcription.homeobox transcription factor family (HB)</data>
<data key="go.nr">0080060;0030154;0010072;0010014;0009955;0009944;0009855;0008289;0006351;0005634;0003700;0003677</data>
<data key="go.name">integument development;cell differentiation;primary shoot apical meristem specification;meristem initiation;adaxial/abaxial pattern specification;polarity specification of adaxial/abaxial axis;determination of bilateral symmetry;lipid binding;transcription, DNA-templated;nucleus;transcription factor activity, sequence-specific DNA binding;DNA binding</data>
<data key="uniprot">ATHB-14;ATHB14;O04291;PHB;PHB-1D</data>
<data key="synonyms">ATHB-14</data>
<data key="tair.type">protein_coding</data>
<data key="tair.description">Homeobox-leucine zipper protein ATHB-14</data>
<data key="tair.localization">Nucleus</data>
<data key="cold_2d_log2fc">-0.489769</data>
<data key="cold_2d_qvalue">0.017378</data>
<data key="cold_3h_log2fc">-0.08782</data>
<data key="cold_3h_qvalue">0.833945</data>
<data key="cold_6h_log2fc">-0.546849</data>
<data key="cold_6h_qvalue">0.013065</data>
<data key="label_copy">Target</data>
<data key="modularity_class">12</data>
<data key="size">11.437247</data>
<data key="r">194</data>
<data key="g">194</data>
<data key="b">194</data>
<data key="x">-361.32114</data>
<data key="y">-179.4338</data>
</node>
<node id="AT5G14340">
<data key="label">AtMYB40</data>
<data key="mapman.nr">27.3.25</data>
<data key="mapman.name">RNA.regulation of transcription.MYB domain transcription factor family</data>
<data key="go.nr">3677</data>
<data key="go.name">DNA binding</data>
<data key="uniprot">Q9LY95;AtMYB40;MYB40</data>
<data key="synonyms">AtMYB40</data>
<data key="tair.type">protein_coding</data>
<data key="tair.description">myb domain protein 40</data>
<data key="tair.localization">Nucleus</data>
<data key="cold_2d_log2fc">-0.054798</data>
<data key="cold_2d_qvalue">1.0</data>
<data key="cold_3h_log2fc">0.20145</data>
<data key="cold_3h_qvalue">1.0</data>
<data key="cold_6h_log2fc">-0.011612</data>
<data key="cold_6h_qvalue">1.0</data>
<data key="label_copy">TF</data>
<data key="modularity_class">0</data>
<data key="size">10.870445</data>
<data key="r">255</data>
<data key="g">127</data>
<data key="b">14</data>
<data key="x">-478.47705</data>
<data key="y">218.024</data>
</node>
<node id="AT2G46490">
<data key="uniprot">Q9ZPZ0</data>
<data key="tair.type">protein_coding</data>
<data key="tair.description">Putative uncharacterized protein At2g46490</data>
<data key="tair.localization">Nucleus</data>
<data key="cold_2d_log2fc">-1.691176</data>
<data key="cold_2d_qvalue">0.0</data>
<data key="cold_3h_log2fc">-0.63539</data>
<data key="cold_3h_qvalue">0.105659</data>
<data key="cold_6h_log2fc">-0.524508</data>
<data key="cold_6h_qvalue">0.147236</data>
<data key="label_copy">Target</data>
<data key="modularity_class">11</data>
<data key="size">10.688259</data>
<data key="r">194</data>
<data key="g">194</data>
<data key="b">194</data>
<data key="x">-628.51263</data>
<data key="y">328.15775</data>
</node>
<node id="AT4G26120">
<data key="mapman.nr">31.1;20.1.7.10</data>
<data key="mapman.name">cell.organisation;stress.biotic.PR-proteins.PR10 (ribonucleases)</data>
<data key="go.nr">0016567;0010200;0005515</data>
<data key="go.name">protein ubiquitination;response to chitin;protein binding</data>
<data key="uniprot">Q9SZI3</data>
<data key="tair.type">protein_coding</data>
<data key="tair.description">Ankyrin repeat family protein / BTB/POZ domain-containing protein</data>
<data key="tair.localization">Unknown</data>
<data key="cold_2d_log2fc">-0.407168</data>
<data key="cold_2d_qvalue">0.607638</data>
<data key="cold_3h_log2fc">0.553242</data>
<data key="cold_3h_qvalue">0.608126</data>
<data key="cold_6h_log2fc">0.600243</data>
<data key="cold_6h_qvalue">0.471525</data>
<data key="label_copy">Target</data>
<data key="modularity_class">10</data>
<data key="size">10.526316</data>
<data key="r">194</data>
<data key="g">194</data>
<data key="b">194</data>
<data key="x">-692.97406</data>
<data key="y">959.9194</data>
</node>
<node id="AT2G41720">
<data key="label">EMB2654</data>
<data key="mapman.nr">33.99</data>
<data key="mapman.name">development.unspecified</data>
<data key="go.nr">5515</data>
<data key="go.name">protein binding</data>
<data key="uniprot">EMB2654;F4IL02;Q8RWS8</data>
<data key="synonyms">EMB2654</data>
<data key="tair.type">protein_coding</data>
<data key="tair.description">Pentatricopeptide repeat-containing protein At2g41720</data>
<data key="tair.localization">Mitochondrion</data>
<data key="cold_2d_log2fc">-0.15712</data>
<data key="cold_2d_qvalue">0.56815</data>
<data key="cold_3h_log2fc">-0.169986</data>
<data key="cold_3h_qvalue">0.675287</data>
<data key="cold_6h_log2fc">-0.059407</data>
<data key="cold_6h_qvalue">0.866286</data>
<data key="label_copy">Target</data>
<data key="modularity_class">10</data>
<data key="size">10.263158</data>
<data key="r">194</data>
<data key="g">194</data>
<data key="b">194</data>
<data key="x">-150.74023</data>
<data key="y">682.90704</data>
</node>
<node id="AT3G16710">
<data key="mapman.nr">35.1.5</data>
<data key="mapman.name">not assigned.no ontology.pentatricopeptide (PPR) repeat-containing protein</data>
<data key="go.nr">0005739;0005515</data>
<data key="go.name">mitochondrion;protein binding</data>
<data key="uniprot">Q9LUR2</data>
<data key="tair.type">protein_coding</data>
<data key="tair.description">Putative pentatricopeptide repeat-containing protein At3g16710, mitochondrial</data>
<data key="tair.localization">Mitochondrion</data>
<data key="cold_2d_log2fc">-0.062686</data>
<data key="cold_2d_qvalue">0.910422</data>
<data key="cold_3h_log2fc">1.034729</data>
<data key="cold_3h_qvalue">0.016058</data>
<data key="cold_6h_log2fc">0.790393</data>
<data key="cold_6h_qvalue">0.067609</data>
<data key="label_copy">Target</data>
<data key="modularity_class">16</data>
<data key="size">10.688259</data>
<data key="r">194</data>
<data key="g">194</data>
<data key="b">194</data>
<data key="x">-31.143917</data>
<data key="y">-904.82947</data>
</node>
<node id="AT4G37150">
<data key="label">MES9</data>
<data key="mapman.nr">26.8;17.5.3</data>
<data key="mapman.name">misc.nitrilases, nitrile lyases, berberine bridge enzymes, reticuline oxidases, troponine reductases;hormone metabolism.ethylene.induced-regulated-responsive-activated</data>
<data key="go.nr">0080032;0080031;0080030;0016788;0009817;0009696;0009694;0009627</data>
<data key="go.name">methyl jasmonate esterase activity;methyl salicylate esterase activity;methyl indole-3-acetate esterase activity;hydrolase activity, acting on ester bonds;defense response to fungus, incompatible interaction;salicylic acid metabolic process;jasmonic acid metabolic process;systemic acquired resistance</data>
<data key="uniprot">O23171;MES9;ATMES9</data>
<data key="synonyms">MES9</data>
<data key="tair.type">protein_coding</data>
<data key="tair.description">MES9</data>
<data key="tair.localization">Cytoplasm</data>
<data key="cold_2d_log2fc">-0.147573</data>
<data key="cold_2d_qvalue">0.837818</data>
<data key="cold_3h_log2fc">0.69435</data>
<data key="cold_3h_qvalue">0.371318</data>
<data key="cold_6h_log2fc">1.087956</data>
<data key="cold_6h_qvalue">0.059521</data>
<data key="label_copy">Target</data>
<data key="modularity_class">10</data>
<data key="size">10.182186</data>
<data key="r">194</data>
<data key="g">194</data>
<data key="b">194</data>
<data key="x">-551.42444</data>
<data key="y">400.71725</data>
</node>
<node id="AT4G23840">
<data key="go.nr">5515</data>
<data key="go.name">protein binding</data>
<data key="tair.type">protein_coding</data>
<data key="tair.description">Leucine-rich repeat-containing protein</data>
<data key="tair.localization">Unknown</data>
<data key="cold_2d_log2fc">-0.001671</data>
<data key="cold_2d_qvalue">0.997008</data>
<data key="cold_3h_log2fc">-0.658209</data>
<data key="cold_3h_qvalue">0.070253</data>
<data key="cold_6h_log2fc">-0.045903</data>
<data key="cold_6h_qvalue">0.920611</data>
<data key="label_copy">Target</data>
<data key="modularity_class">10</data>
<data key="size">10.546558</data>
<data key="r">194</data>
<data key="g">194</data>
<data key="b">194</data>
<data key="x">-905.7585</data>
<data key="y">-518.96796</data>
</node>
<node id="AT5G43780">
<data key="label">APS4</data>
<data key="mapman.nr">14.1</data>
<data key="mapman.name">S-assimilation.APS</data>
<data key="go.nr">0070814;0009570;0009507;0005739;0005524;0004781;0004020;0000103</data>
<data key="go.name">hydrogen sulfide biosynthetic process;chloroplast stroma;chloroplast;mitochondrion;ATP binding;sulfate adenylyltransferase (ATP) activity;adenylylsulfate kinase activity;sulfate assimilation</data>
<data key="uniprot">APS4;Q9S7D8</data>
<data key="synonyms">APS4</data>
<data key="tair.type">protein_coding</data>
<data key="tair.description">ATP sulfurylase 4, chloroplastic</data>
<data key="tair.localization">Chloroplast</data>
<data key="cold_2d_log2fc">-0.014994</data>
<data key="cold_2d_qvalue">0.97371</data>
<data key="cold_3h_log2fc">-0.1463</data>
<data key="cold_3h_qvalue">0.811283</data>
<data key="cold_6h_log2fc">0.26532</data>
<data key="cold_6h_qvalue">0.508405</data>
<data key="label_copy">Target</data>
<data key="modularity_class">10</data>
<data key="size">10.506073</data>
<data key="r">194</data>
<data key="g">194</data>
<data key="b">194</data>
<data key="x">-233.89365</data>
<data key="y">-989.7187</data>
</node>
<node id="AT2G26790">
<data key="mapman.nr">35.1.5</data>
<data key="mapman.name">not assigned.no ontology.pentatricopeptide (PPR) repeat-containing protein</data>
<data key="go.nr">0005739;0005515</data>
<data key="go.name">mitochondrion;protein binding</data>
<data key="uniprot">O81028</data>
<data key="tair.type">protein_coding</data>
<data key="tair.description">Pentatricopeptide repeat-containing protein At2g26790, mitochondrial</data>
<data key="tair.localization">Mitochondrion</data>
<data key="cold_2d_log2fc">1.082089</data>
<data key="cold_2d_qvalue">0.022817</data>
<data key="cold_3h_log2fc">0.413142</data>
<data key="cold_3h_qvalue">0.615406</data>
<data key="cold_6h_log2fc">0.967791</data>
<data key="cold_6h_qvalue">0.070643</data>
<data key="label_copy">Target</data>
<data key="modularity_class">16</data>
<data key="size">10.060729</data>
<data key="r">194</data>
<data key="g">194</data>
<data key="b">194</data>
<data key="x">362.25626</data>
<data key="y">783.9561</data>
</node>
<node id="AT4G05410">
<data key="label">YAO</data>
<data key="mapman.nr">30.5</data>
<data key="mapman.name">signalling.G-proteins</data>
<data key="go.nr">0080008;0060321;0032040;0030515;0009793;0009553;0006364;0005730;0005515</data>
<data key="go.name">Cul4-RING E3 ubiquitin ligase complex;acceptance of pollen;small-subunit processome;snoRNA binding;embryo development ending in seed dormancy;embryo sac development;rRNA processing;nucleolus;protein binding</data>
<data key="uniprot">YAO;Q9M0V4</data>
<data key="synonyms">YAO</data>
<data key="tair.type">protein_coding</data>
<data key="tair.description">U3 snoRNP-associated protein-like YAO</data>
<data key="tair.localization">Cytoplasm</data>
<data key="cold_2d_log2fc">2.522995</data>
<data key="cold_2d_qvalue">0.0</data>
<data key="cold_3h_log2fc">0.52248</data>
<data key="cold_3h_qvalue">0.366557</data>
<data key="cold_6h_log2fc">0.824406</data>
<data key="cold_6h_qvalue">0.055682</data>
<data key="label_copy">Target</data>
<data key="modularity_class">10</data>
<data key="size">10.202429</data>
<data key="r">194</data>
<data key="g">194</data>
<data key="b">194</data>
<data key="x">-585.5274</data>
<data key="y">928.3005</data>
</node>
<node id="AT5G01830">
<data key="label">PUB16</data>
<data key="mapman.nr">29.5.11.4.2</data>
<data key="mapman.name">protein.degradation.ubiquitin.E3.RING</data>
<data key="go.nr">0016874;0016567;0010200;0005737;0005634;0005515;0005488;0004842</data>
<data key="go.name">ligase activity;protein ubiquitination;response to chitin;cytoplasm;nucleus;protein binding;binding;ubiquitin-protein transferase activity</data>
<data key="uniprot">Q9LZW3</data>
<data key="synonyms">PUB16</data>
<data key="tair.type">protein_coding</data>
<data key="tair.description">SAUR21</data>
<data key="tair.localization">Unknown</data>
<data key="cold_2d_log2fc">-0.420827</data>
<data key="cold_2d_qvalue">0.415152</data>
<data key="cold_3h_log2fc">0.678326</data>
<data key="cold_3h_qvalue">0.270482</data>
<data key="cold_6h_log2fc">-0.907775</data>
<data key="cold_6h_qvalue">0.087179</data>
<data key="label_copy">Target</data>
<data key="modularity_class">17</data>
<data key="size">10.34413</data>
<data key="r">194</data>
<data key="g">194</data>
<data key="b">194</data>
<data key="x">-469.33182</data>
<data key="y">325.97574</data>
</node>
<node id="AT1G05750">
<data key="label">PDE247</data>
<data key="mapman.nr">35.1.5</data>
<data key="mapman.name">not assigned.no ontology.pentatricopeptide (PPR) repeat-containing protein</data>
<data key="go.nr">0009507;0009451;0005515</data>
<data key="go.name">chloroplast;RNA modification;protein binding</data>
<data key="uniprot">CLB19;PDE247;Q9MA50</data>
<data key="synonyms">PDE247</data>
<data key="tair.type">protein_coding</data>
<data key="tair.description">Pentatricopeptide repeat-containing protein At1g05750, chloroplastic</data>
<data key="tair.localization">Mitochondrion</data>
<data key="cold_2d_log2fc">1.062311</data>
<data key="cold_2d_qvalue">0.016105</data>
<data key="cold_3h_log2fc">0.039129</data>
<data key="cold_3h_qvalue">0.970148</data>
<data key="cold_6h_log2fc">-0.135996</data>
<data key="cold_6h_qvalue">0.845874</data>
<data key="label_copy">Target</data>
<data key="modularity_class">16</data>
<data key="size">10.506073</data>
<data key="r">194</data>
<data key="g">194</data>
<data key="b">194</data>
<data key="x">-107.051704</data>
<data key="y">-16.040358</data>
</node>
<node id="AT5G63320">
<data key="label">GTE10</data>
<data key="go.nr">0051365;0045892;0009738;0009737;0009651;0009409;0006351;0005634;0005515</data>
<data key="go.name">cellular response to potassium ion starvation;negative regulation of transcription, DNA-templated;abscisic acid-activated signaling pathway;response to abscisic acid;response to salt stress;response to cold;transcription, DNA-templated;nucleus;protein binding</data>
<data key="uniprot">NPX1;Q9FGW9</data>
<data key="synonyms">GTE10</data>
<data key="tair.type">protein_coding</data>
<data key="tair.description">NPX1</data>
<data key="tair.localization">Nucleus</data>
<data key="cold_2d_log2fc">-0.210425</data>
<data key="cold_2d_qvalue">0.448234</data>
<data key="cold_3h_log2fc">1.417916</data>
<data key="cold_3h_qvalue">0.0</data>
<data key="cold_6h_log2fc">1.656982</data>
<data key="cold_6h_qvalue">0.0</data>
<data key="label_copy">Target</data>
<data key="modularity_class">10</data>
<data key="size">10.404859</data>
<data key="r">194</data>
<data key="g">194</data>
<data key="b">194</data>
<data key="x">-894.6894</data>
<data key="y">554.3609</data>
</node>
<node id="AT2G32770">
<data key="label">PAP13</data>
<data key="mapman.nr">26.13</data>
<data key="mapman.name">misc.acid and other phosphatases</data>
<data key="go.nr">0046872;0016787;0005576;0003993</data>
<data key="go.name">metal ion binding;hydrolase activity;extracellular region;acid phosphatase activity</data>
<data key="uniprot">PAP13;O48840;ATPAP13</data>
<data key="synonyms">PAP13</data>
<data key="tair.type">protein_coding</data>
<data key="tair.description">Purple acid phosphatase 13</data>
<data key="tair.localization">Extracellular</data>
<data key="cold_2d_log2fc">0.532998</data>
<data key="cold_2d_qvalue">0.365771</data>
<data key="cold_3h_log2fc">0.518697</data>
<data key="cold_3h_qvalue">0.538706</data>
<data key="cold_6h_log2fc">0.856935</data>
<data key="cold_6h_qvalue">0.158621</data>
<data key="label_copy">Target</data>
<data key="modularity_class">10</data>
<data key="size">10.384615</data>
<data key="r">194</data>
<data key="g">194</data>
<data key="b">194</data>
<data key="x">-626.0269</data>
<data key="y">785.38434</data>
</node>
<node id="AT4G32700">
<data key="label">TEB</data>
<data key="mapman.nr">28.1</data>
<data key="mapman.name">DNA.synthesis/chromatin structure</data>
<data key="go.nr">2000011;1990067;1902749;0051301;0010468;0009933;0009640;0007049;0006261;0006260;0005524;0004386;0003887;0003677;0003676</data>
<data key="go.name">regulation of adaxial/abaxial pattern formation;intrachromosomal DNA recombination;regulation of cell cycle G2/M phase transition;cell division;regulation of gene expression;meristem structural organization;photomorphogenesis;cell cycle;DNA-dependent DNA replication;DNA replication;ATP binding;helicase activity;DNA-directed DNA polymerase activity;DNA binding;nucleic acid binding</data>
<data key="uniprot">Q588V7</data>
<data key="synonyms">TEB</data>
<data key="tair.type">protein_coding</data>
<data key="tair.description">Helicase and polymerase-containing protein TEBICHI</data>
<data key="tair.localization">Nucleus</data>
<data key="cold_2d_log2fc">-0.28092</data>
<data key="cold_2d_qvalue">0.193386</data>
<data key="cold_3h_log2fc">-0.032686</data>
<data key="cold_3h_qvalue">0.94438</data>
<data key="cold_6h_log2fc">-0.093399</data>
<data key="cold_6h_qvalue">0.750694</data>
<data key="label_copy">Target</data>
<data key="modularity_class">10</data>
<data key="size">10.161943</data>
<data key="r">194</data>
<data key="g">194</data>
<data key="b">194</data>
<data key="x">-889.5729</data>
<data key="y">761.15894</data>
</node>
<node id="AT1G71460">
<data key="label">PCMP-A3</data>
<data key="mapman.nr">35.1.5</data>
<data key="mapman.name">not assigned.no ontology.pentatricopeptide (PPR) repeat-containing protein</data>
<data key="go.nr">0009507;0005515</data>
<data key="go.name">chloroplast;protein binding</data>
<data key="uniprot">Q9C9I3</data>
<data key="synonyms">PCMP-A3</data>
<data key="tair.type">protein_coding</data>
<data key="tair.description">Pentatricopeptide repeat-containing protein At1g71460, chloroplastic</data>
<data key="tair.localization">Mitochondrion</data>
<data key="cold_2d_log2fc">1.458765</data>
<data key="cold_2d_qvalue">4.93E-4</data>
<data key="cold_3h_log2fc">0.024289</data>
<data key="cold_3h_qvalue">0.981298</data>
<data key="cold_6h_log2fc">-0.230566</data>
<data key="cold_6h_qvalue">0.735072</data>
<data key="label_copy">Target</data>
<data key="modularity_class">10</data>
<data key="size">10.526316</data>
<data key="r">194</data>
<data key="g">194</data>
<data key="b">194</data>
<data key="x">-945.0976</data>
<data key="y">449.93005</data>
</node>
<node id="AT2G22950">
<data key="label">ACA7</data>
<data key="mapman.nr">30.3</data>
<data key="mapman.name">signalling.calcium</data>
<data key="go.nr">0070588;0046872;0043231;0016021;0016020;0009555;0005887;0005886;0005524;0005516;0005388;0000166</data>
<data key="go.name">calcium ion transmembrane transport;metal ion binding;intracellular membrane-bounded organelle;integral component of membrane;membrane;pollen development;integral component of plasma membrane;plasma membrane;ATP binding;calmodulin binding;calcium-transporting ATPase activity;nucleotide binding</data>
<data key="uniprot">O64806</data>
<data key="synonyms">ACA7</data>
<data key="tair.type">protein_coding</data>
<data key="tair.description">Putative calcium-transporting ATPase 7, plasma membrane-type</data>
<data key="tair.localization">Unknown</data>
<data key="cold_2d_log2fc">0.095435</data>
<data key="cold_2d_qvalue">1.0</data>
<data key="cold_3h_log2fc">0.902558</data>
<data key="cold_3h_qvalue">1.0</data>
<data key="cold_6h_log2fc">-0.474195</data>
<data key="cold_6h_qvalue">0.494815</data>
<data key="label_copy">Target</data>
<data key="modularity_class">16</data>
<data key="size">10.101214</data>
<data key="r">194</data>
<data key="g">194</data>
<data key="b">194</data>
<data key="x">-1336.0809</data>
<data key="y">139.41531</data>
</node>
<node id="AT2G27120">
<data key="label">POL2B</data>
<data key="mapman.nr">28.1</data>
<data key="mapman.name">DNA.synthesis/chromatin structure</data>
<data key="go.nr">0051539;0008622;0008408;0008270;0006281;0006260;0005634;0003887;0003677;0003676;0000166</data>
<data key="go.name">4 iron, 4 sulfur cluster binding;epsilon DNA polymerase complex;3'-5' exonuclease activity;zinc ion binding;DNA repair;DNA replication;nucleus;DNA-directed DNA polymerase activity;DNA binding;nucleic acid binding;nucleotide binding</data>
<data key="uniprot">POL2B;F4IFN6;TIL2</data>
<data key="synonyms">POL2B</data>
<data key="tair.type">protein_coding</data>
<data key="tair.description">DNA polymerase epsilon catalytic subunit</data>
<data key="tair.localization">Nucleus</data>
<data key="cold_2d_log2fc">-0.279514</data>
<data key="cold_2d_qvalue">0.75535</data>
<data key="cold_3h_log2fc">1.394669</data>
<data key="cold_3h_qvalue">0.108273</data>
<data key="cold_6h_log2fc">-1.097419</data>
<data key="cold_6h_qvalue">0.165735</data>
<data key="label_copy">Target</data>
<data key="modularity_class">1</data>
<data key="size">10.020243</data>
<data key="r">194</data>
<data key="g">194</data>
<data key="b">194</data>
<data key="x">77.944916</data>
<data key="y">958.5709</data>
</node>
<node id="AT4G26930">
<data key="label">MYB97</data>
<data key="mapman.nr">27.3.25</data>
<data key="mapman.name">RNA.regulation of transcription.MYB domain transcription factor family</data>
<data key="go.nr">0090406;0006355;0005634;0003700;0003677</data>
<data key="go.name">pollen tube;regulation of transcription, DNA-templated;nucleus;transcription factor activity, sequence-specific DNA binding;DNA binding</data>
<data key="uniprot">Q9S773;MYB97;AtMYB97</data>
<data key="synonyms">MYB97</data>
<data key="tair.type">protein_coding</data>
<data key="tair.description">Transcription factor MYB97</data>
<data key="tair.localization">Nucleus</data>
<data key="cold_2d_log2fc">0.209841</data>
<data key="cold_2d_qvalue">1.0</data>
<data key="cold_3h_log2fc">0.499986</data>
<data key="cold_3h_qvalue">1.0</data>
<data key="cold_6h_log2fc">-0.637738</data>
<data key="cold_6h_qvalue">1.0</data>
<data key="label_copy">Target</data>
<data key="modularity_class">10</data>
<data key="size">10.62753</data>
<data key="r">194</data>
<data key="g">194</data>
<data key="b">194</data>
<data key="x">-979.3959</data>
<data key="y">519.9725</data>
</node>
<node id="AT5G65560">
<data key="mapman.nr">35.1.5</data>
<data key="mapman.name">not assigned.no ontology.pentatricopeptide (PPR) repeat-containing protein</data>
<data key="go.nr">5515</data>
<data key="go.name">protein binding</data>
<data key="uniprot">Q9LSL9</data>
<data key="tair.type">protein_coding</data>
<data key="tair.description">Pentatricopeptide repeat-containing protein At5g65560</data>
<data key="tair.localization">Mitochondrion</data>
<data key="cold_2d_log2fc">0.299224</data>
<data key="cold_2d_qvalue">0.243576</data>
<data key="cold_3h_log2fc">-0.572506</data>
<data key="cold_3h_qvalue">0.057396</data>
<data key="cold_6h_log2fc">-0.316642</data>
<data key="cold_6h_qvalue">0.304945</data>
<data key="label_copy">Target</data>
<data key="modularity_class">10</data>
<data key="size">10.080972</data>
<data key="r">194</data>
<data key="g">194</data>
<data key="b">194</data>
<data key="x">-216.54535</data>
<data key="y">915.342</data>
</node>
<node id="AT5G17540">
<data key="mapman.nr">20.1</data>
<data key="mapman.name">stress.biotic</data>
<data key="go.nr">16747</data>
<data key="go.name">transferase activity, transferring acyl groups other than amino-acyl groups</data>
<data key="uniprot">Q9LF70</data>
<data key="tair.type">protein_coding</data>
<data key="tair.description">At5g17540</data>
<data key="tair.localization">Cytoplasm</data>
<data key="cold_2d_log2fc">0.535131</data>
<data key="cold_2d_qvalue">0.417107</data>
<data key="cold_3h_log2fc">0.91216</data>
<data key="cold_3h_qvalue">0.249029</data>
<data key="cold_6h_log2fc">0.478839</data>
<data key="cold_6h_qvalue">0.539727</data>
<data key="label_copy">Target</data>
<data key="modularity_class">9</data>
<data key="size">10.060729</data>
<data key="r">194</data>
<data key="g">194</data>
<data key="b">194</data>
<data key="x">641.1438</data>
<data key="y">543.5928</data>
</node>
<node id="AT1G56560">
<data key="label">INVA</data>
<data key="mapman.nr">2.2.1.3.1</data>
<data key="mapman.name">major CHO metabolism.degradation.sucrose.invertases.neutral</data>
<data key="go.nr">0048364;0042542;0033926;0005987;0005739;0004575;0003824</data>
<data key="go.name">root development;response to hydrogen peroxide;glycopeptide alpha-N-acetylgalactosaminidase activity;sucrose catabolic process;mitochondrion;sucrose alpha-glucosidase activity;catalytic activity</data>
<data key="uniprot">Q9FXA8</data>
<data key="synonyms">INVA</data>
<data key="tair.type">protein_coding</data>
<data key="tair.description">Alkaline/neutral invertase A, mitochondrial</data>
<data key="tair.localization">Unknown</data>
<data key="cold_2d_log2fc">-0.142789</data>
<data key="cold_2d_qvalue">0.423727</data>
<data key="cold_3h_log2fc">-0.133888</data>
<data key="cold_3h_qvalue">0.614889</data>
<data key="cold_6h_log2fc">-0.31702</data>
<data key="cold_6h_qvalue">0.081745</data>
<data key="label_copy">Target</data>
<data key="modularity_class">13</data>
<data key="size">10.060729</data>
<data key="r">194</data>
<data key="g">194</data>
<data key="b">194</data>
<data key="x">-305.10898</data>
<data key="y">751.21594</data>
</node>
<node id="AT2G35320">
<data key="label">ATEYA</data>
<data key="mapman.nr">26.13</data>
<data key="mapman.name">misc.acid and other phosphatases</data>
<data key="go.nr">0030946;0007275;0006470;0004725</data>
<data key="go.name">protein tyrosine phosphatase activity, metal-dependent;multicellular organismal development;protein dephosphorylation;protein tyrosine phosphatase activity</data>
<data key="uniprot">EYA;ATEYA;O82162</data>
<data key="synonyms">ATEYA</data>
<data key="tair.type">protein_coding</data>
<data key="tair.description">At2g35320/T4C15.1</data>
<data key="tair.localization">Nucleus</data>
<data key="cold_2d_log2fc">0.003511</data>
<data key="cold_2d_qvalue">0.993103</data>
<data key="cold_3h_log2fc">0.136532</data>
<data key="cold_3h_qvalue">0.790661</data>
<data key="cold_6h_log2fc">0.280797</data>
<data key="cold_6h_qvalue">0.406849</data>
<data key="label_copy">Target</data>
<data key="modularity_class">12</data>
<data key="size">10.121457</data>
<data key="r">194</data>
<data key="g">194</data>
<data key="b">194</data>
<data key="x">1074.3864</data>
<data key="y">377.56488</data>
</node>
<node id="ath-miR846-3p">
<data key="label">miR846-3p</data>
<data key="synonyms">miR846-3p</data>
<data key="cold_2d_log2fc">-1.408965</data>
<data key="cold_2d_qvalue">8.5E-5</data>
<data key="cold_3h_log2fc">0.316808</data>
<data key="cold_3h_qvalue">0.76515</data>
<data key="cold_6h_log2fc">0.037817</data>
<data key="cold_6h_qvalue">0.947397</data>
<data key="label_copy">miRNA</data>
<data key="modularity_class">17</data>
<data key="size">10.587045</data>
<data key="r">31</data>
<data key="g">119</data>
<data key="b">180</data>
<data key="x">-203.16945</data>
<data key="y">-667.6869</data>
</node>
<node id="AT1G20960">
<data key="label">BRR2A</data>
<data key="mapman.nr">28.1</data>
<data key="mapman.name">DNA.synthesis/chromatin structure</data>
<data key="go.nr">0016020;0008380;0006397;0005829;0005730;0005681;0005524;0005515;0004386;0003723;0003676</data>
<data key="go.name">membrane;RNA splicing;mRNA processing;cytosol;nucleolus;spliceosomal complex;ATP binding;protein binding;helicase activity;RNA binding;nucleic acid binding</data>
<data key="uniprot">emb1507;Q9SYP1</data>
<data key="synonyms">BRR2A</data>
<data key="tair.type">protein_coding</data>
<data key="tair.description">DExH-box ATP-dependent RNA helicase DExH12</data>
<data key="tair.localization">Nucleus</data>
<data key="cold_2d_log2fc">0.764103</data>
<data key="cold_2d_qvalue">0.001022</data>
<data key="cold_3h_log2fc">-0.122819</data>
<data key="cold_3h_qvalue">0.797113</data>
<data key="cold_6h_log2fc">-0.011594</data>
<data key="cold_6h_qvalue">0.976609</data>
<data key="label_copy">Target</data>
<data key="modularity_class">17</data>
<data key="size">10.0</data>
<data key="r">194</data>
<data key="g">194</data>
<data key="b">194</data>
<data key="x">-59.86162</data>
<data key="y">-1117.9381</data>
</node>
<node id="AT1G30620">
<data key="label">MUR4</data>
<data key="mapman.nr">10.1.9</data>
<data key="mapman.name">cell wall.precursor synthesis.MUR4</data>
<data key="go.nr">0050373;0045227;0033358;0032580;0019567;0016021;0009832;0006012;0003978</data>
<data key="go.name">UDP-arabinose 4-epimerase activity;capsule polysaccharide biosynthetic process;UDP-L-arabinose biosynthetic process;Golgi cisterna membrane;arabinose biosynthetic process;integral component of membrane;plant-type cell wall biogenesis;galactose metabolic process;UDP-glucose 4-epimerase activity</data>
<data key="uniprot">A8MR41;MUR4;Q9SA77;HSR8;UXE1</data>
<data key="synonyms">MUR4</data>
<data key="tair.type">protein_coding</data>
<data key="tair.description">UDP-arabinose 4-epimerase 1</data>
<data key="tair.localization">Golgi body</data>
<data key="cold_2d_log2fc">1.444241</data>
<data key="cold_2d_qvalue">0.0</data>
<data key="cold_3h_log2fc">1.804018</data>
<data key="cold_3h_qvalue">0.0</data>
<data key="cold_6h_log2fc">2.705848</data>
<data key="cold_6h_qvalue">0.0</data>
<data key="label_copy">Target</data>
<data key="modularity_class">14</data>
<data key="size">10.141701</data>
<data key="r">194</data>
<data key="g">194</data>
<data key="b">194</data>
<data key="x">428.63727</data>
<data key="y">-79.40674</data>
</node>
<node id="AT1G33790">
<data key="label">JAL4</data>
<data key="mapman.nr">26.16</data>
<data key="mapman.name">misc.myrosinases-lectin-jacalin</data>
<data key="go.nr">30246</data>
<data key="go.name">carbohydrate binding</data>
<data key="uniprot">Q9LQ31</data>
<data key="synonyms">JAL4</data>
<data key="tair.type">protein_coding</data>
<data key="tair.description">Jacalin-related lectin 4</data>
<data key="tair.localization">Cytoplasm</data>
<data key="cold_2d_log2fc">-0.045143</data>
<data key="cold_2d_qvalue">0.94146</data>
<data key="cold_3h_log2fc">-0.149179</data>
<data key="cold_3h_qvalue">0.869771</data>
<data key="cold_6h_log2fc">0.091731</data>
<data key="cold_6h_qvalue">0.889582</data>
<data key="label_copy">Target</data>
<data key="modularity_class">13</data>
<data key="size">10.040485</data>
<data key="r">194</data>
<data key="g">194</data>
<data key="b">194</data>
<data key="x">90.97839</data>
<data key="y">-719.1085</data>
</node>
<node id="AT1G52110">
<data key="mapman.nr">26.16</data>
<data key="mapman.name">misc.myrosinases-lectin-jacalin</data>
<data key="go.nr">30246</data>
<data key="go.name">carbohydrate binding</data>
<data key="uniprot">F4IBA0</data>
<data key="tair.type">protein_coding</data>
<data key="tair.description">Jacalin-like lectin domain-containing protein</data>
<data key="tair.localization">Mitochondrion</data>
<data key="cold_2d_log2fc">-0.180594</data>
<data key="cold_2d_qvalue">1.0</data>
<data key="cold_3h_log2fc">0.115993</data>
<data key="cold_3h_qvalue">1.0</data>
<data key="cold_6h_log2fc">-0.489202</data>
<data key="cold_6h_qvalue">1.0</data>
<data key="label_copy">Target</data>
<data key="modularity_class">17</data>
<data key="size">10.0</data>
<data key="r">194</data>
<data key="g">194</data>
<data key="b">194</data>
<data key="x">114.3361</data>
<data key="y">-1099.9961</data>
</node>
<node id="AT1G52120">
<data key="label">JAL12</data>
<data key="mapman.nr">26.16</data>
<data key="mapman.name">misc.myrosinases-lectin-jacalin</data>
<data key="go.nr">30246</data>
<data key="go.name">carbohydrate binding</data>
<data key="uniprot">Q0WMR0</data>
<data key="synonyms">JAL12</data>
<data key="tair.type">protein_coding</data>
<data key="tair.description">Jacalin-related lectin 12</data>
<data key="tair.localization">Nucleus</data>
<data key="cold_2d_log2fc">0.132335</data>
<data key="cold_2d_qvalue">1.0</data>
<data key="cold_3h_log2fc">0.518924</data>
<data key="cold_3h_qvalue">1.0</data>
<data key="cold_6h_log2fc">0.036945</data>
<data key="cold_6h_qvalue">1.0</data>
<data key="label_copy">Target</data>
<data key="modularity_class">17</data>
<data key="size">10.020243</data>
<data key="r">194</data>
<data key="g">194</data>
<data key="b">194</data>
<data key="x">-108.710915</data>
<data key="y">-969.73016</data>
</node>
<node id="AT1G52130">
<data key="label">JAL13</data>
<data key="mapman.nr">26.16</data>
<data key="mapman.name">misc.myrosinases-lectin-jacalin</data>
<data key="go.nr">30246</data>
<data key="go.name">carbohydrate binding</data>
<data key="uniprot">Q9ZU13</data>
<data key="synonyms">JAL13</data>
<data key="tair.type">protein_coding</data>
<data key="tair.description">Jacalin-related lectin 13</data>
<data key="tair.localization">Cytoplasm</data>
<data key="cold_2d_log2fc">-0.015937</data>
<data key="cold_2d_qvalue">1.0</data>
<data key="cold_3h_log2fc">0.291815</data>
<data key="cold_3h_qvalue">1.0</data>
<data key="cold_6h_log2fc">-0.148155</data>
<data key="cold_6h_qvalue">0.75022</data>
<data key="label_copy">Target</data>
<data key="modularity_class">17</data>
<data key="size">10.020243</data>
<data key="r">194</data>
<data key="g">194</data>
<data key="b">194</data>
<data key="x">146.66263</data>
<data key="y">-844.981</data>
</node>
<node id="AT1G57570">
<data key="label">JAL14</data>
<data key="mapman.nr">17.7.3</data>
<data key="mapman.name">hormone metabolism.jasmonate.induced-regulated-responsive-activated</data>
<data key="go.nr">30246</data>
<data key="go.name">carbohydrate binding</data>
<data key="uniprot">F4I837</data>
<data key="synonyms">JAL14</data>
<data key="tair.type">protein_coding</data>
<data key="tair.description">Jacalin-related lectin 14</data>
<data key="tair.localization">Mitochondrion</data>
<data key="cold_2d_log2fc">-0.270496</data>
<data key="cold_2d_qvalue">1.0</data>
<data key="cold_3h_log2fc">0.814737</data>
<data key="cold_3h_qvalue">1.0</data>
<data key="cold_6h_log2fc">-0.371978</data>
<data key="cold_6h_qvalue">1.0</data>
<data key="label_copy">Target</data>
<data key="modularity_class">17</data>
<data key="size">10.040485</data>
<data key="r">194</data>
<data key="g">194</data>
<data key="b">194</data>
<data key="x">-537.52936</data>
<data key="y">-610.2502</data>
</node>
<node id="AT1G60070">
<data key="mapman.nr">31.4</data>
<data key="mapman.name">cell.vesicle transport</data>
<data key="go.nr">0030665;0030131;0030117;0016192;0015031;0008565;0006886;0005488</data>
<data key="go.name">clathrin-coated vesicle membrane;clathrin adaptor complex;membrane coat;vesicle-mediated transport;protein transport;protein transporter activity;intracellular protein transport;binding</data>
<data key="uniprot">F4IEP9;Q9ZUI6</data>
<data key="tair.type">protein_coding</data>
<data key="tair.description">AP-1 complex subunit gamma-2</data>
<data key="tair.localization">Unknown</data>
<data key="cold_2d_log2fc">-0.365689</data>
<data key="cold_2d_qvalue">3.88E-4</data>
<data key="cold_3h_log2fc">-0.192303</data>
<data key="cold_3h_qvalue">0.182254</data>
<data key="cold_6h_log2fc">-0.026686</data>
<data key="cold_6h_qvalue">0.872841</data>
<data key="label_copy">Target</data>
<data key="modularity_class">17</data>
<data key="size">10.020243</data>
<data key="r">194</data>
<data key="g">194</data>
<data key="b">194</data>
<data key="x">-887.5592</data>
<data key="y">-398.3399</data>
</node>
<node id="AT1G60095">
<data key="mapman.nr">26.16</data>
<data key="mapman.name">misc.myrosinases-lectin-jacalin</data>
<data key="uniprot">O80735</data>
<data key="tair.type">protein_coding</data>
<data key="tair.description">Mannose-binding lectin superfamily protein</data>
<data key="tair.localization">Unknown</data>
<data key="cold_2d_log2fc">0.342319</data>
<data key="cold_2d_qvalue">1.0</data>
<data key="cold_3h_log2fc">1.203639</data>
<data key="cold_3h_qvalue">1.0</data>
<data key="cold_6h_log2fc">-0.21306</data>
<data key="cold_6h_qvalue">1.0</data>
<data key="label_copy">Target</data>
<data key="modularity_class">17</data>
<data key="size">10.0</data>
<data key="r">194</data>
<data key="g">194</data>
<data key="b">194</data>
<data key="x">209.41008</data>
<data key="y">-1128.02</data>
</node>
<node id="AT1G60110">
<data key="mapman.nr">26.16</data>
<data key="mapman.name">misc.myrosinases-lectin-jacalin</data>
<data key="go.nr">30246</data>
<data key="go.name">carbohydrate binding</data>
<data key="uniprot">O80736</data>
<data key="tair.type">protein_coding</data>
<data key="tair.description">Mannose-binding lectin superfamily protein</data>
<data key="tair.localization">Nucleus</data>
<data key="cold_2d_log2fc">-0.147294</data>
<data key="cold_2d_qvalue">0.880676</data>
<data key="cold_3h_log2fc">0.912195</data>
<data key="cold_3h_qvalue">0.378148</data>
[truncated: 751,198 more chars]
