# Supplementary material for: Identification of small RNAs during cold acclimation in Arabidopsis thaliana
Source: BMC Plant Biol. 2020 Jun 29;20:298. doi: 10.1186/s12870-020-02511-3 (PMC7325139; doi:10.1186/s12870-020-02511-3)
Supplement: Supplementary file 12 — Additional file 12 Table S13: Differentially expressed sRNAs produced from non-overlapping lncRNAs. The sub-tables depict detailed sRNA and lncRNA transcript sequencing data at 3 h, 6 h and 2 d. Table S14: Differentially expressed sRNAs produced from cis-NAT pairs. The sub-tables depict detailed sRNA and cis-NAT sequencing data at 3 h, 6 h and 2 d. Table S15: Differentially expressed sRNAs produced from trans-NAT pairs. The sub-tables depict detailed sRNA and trans-NAT sequencing data at 3 h, 6 h and 2 d. Table S16: Differentially expressed sRNAs produced from PHAS pairs. The sub-tables depict detailed sRNA and PHAS transcript sequencing data at 3 h, 6 h and 2 d. [file 12870_2020_2511_MOESM12_ESM.xlsx]

## Sheet: Table S13.
Table 13: Differentially expressed sRNAs produced from non-overlapping lncRNAs. The sub-tables depict detailed sRNA and lncRNA transcript sequencing data at 3 h, 6 h and 2 d
3 h														read counts of sRNAs of different size
Gene identifier	type	name	Normalized counts	sRNA log2FC	Standard error	wald statistics	p-value	q-value		lncRNA log2FC	q value	control RPM	cold RPM	20nt	21nt	22nt	23nt	24nt
Chr5:20996616-20997035	lncRNA	AT5G07745	18.046	-1.31435	0.360203	-3.64892	0.000263346	0.0169999		-0.383147	0.795735	4.775	1.228	1	11	5	3	1
Chr5:9832407-9832863	lncRNA	AT5G04445	23.664	1.23305	0.327507	3.76497	0.000166572	0.0115369		-0.483572	NA	1.837	4.708	12	26	16	12	6
Chr3:11487212-11487529	lncRNA	AT3G05925	4.29365	1.30428	0.401687	3.24701	0.00116624	0.0553881		0.0457544	NA	0.262	1.279	2	5	1	1	9
6 h														read counts of sRNAs of different size
Gene identifier	type	name	Normalized counts	sRNA log2FC	Standard error	wald statistics	p-value	q-value		lncRNA log2FC	q value	control RPM	cold RPM	20nt	21nt	22nt	23nt	24nt
Chr5:20996616-20997035	lncRNA	AT5G07745	18.046	-1.19673	0.361742	-3.30825	0.000938817	0.032224		0.359098	0.727972	4.548	1.03	5	1	4	1	1
Chr5:3343190-3343998	lncRNA	AT5G01775	98.5543	1.20797	0.354103	3.41134	0.000646434	0.0249618		-0.225257	0.821975	12.458	27.975	71	54	87	97	73
Chr1:22007825-22008111	lncRNA	AT1G08263	5.00232	1.33689	0.393762	3.39519	0.000685816	0.0262095		0	NA	0.099	1.443	0	0	0	0	0
Chr4:5427929-5428169	lncRNA	AT4G05565	3.17951	1.45506	0.384428	3.78501	0.000153701	0.00831778		0	NA	0	1.185	5	0	0	0	0
Chr5:9832407-9832863	lncRNA	AT5G04445	23.664	1.60567	0.335058	4.79221	1.64956e-06	0.000207286		-0.110513	NA	1.187	3.967	13	16	11	7	10
Chr5:20393330-20393648	lncRNA	AT5G07565	20.209	1.69737	0.406692	4.17361	2.99809e-05	0.00242419		0	NA	0.297	4.379	3	0	0	0	0
Chr4:18473431-18473781	lncRNA	AT4G09915	7.14307	1.76793	0.403337	4.38326	1.16917e-05	0.0010571		0	NA	0	1.649	7	5	4	0	0
2 d														read counts of sRNAs of different size
Gene identifier	type	name	Normalized counts	sRNA log2FC	Standard error	wald statistics	p-value	q-value		lncRNA log2FC	q value	control RPM	cold RPM	20nt	21nt	22nt	23nt	24nt
Chr5:14756421-14756770	lncRNA	AT5G05455	8.5941	-1.30848	0.37448	-3.49413	0.000475608	0.00782532		-0.0597299	NA	2.735	0.423	2	1	1	1	2
Chr5:24417171-24417705	lncRNA	AT5G08970	2.34123	1.03005	0.304684	3.38071	0.00072299	0.0109022		-0.0597299	NA	0.13	1.269	4	4	5	1	1
Chr4:5427929-5428169	lncRNA	AT4G05565	3.17951	1.0604	0.378487	2.80169	0.00508354	0.0424		0	NA	0.043	0.846	6	0	0	0	1
Chr2:6440019-6440288	lncRNA	AT2G06305	7.16507	1.09498	0.388665	2.81729	0.00484315	0.0408192		-0.23318	NA	0.651	1.451	4	3	3	3	9
Chr5:18891003-18891437	lncRNA	AT5G06845	12.3747	1.12698	0.384322	2.93238	0.00336375	0.0310695		0	NA	1.91	3.445	6	13	8	3	8
Chr5:26613888-26614308	lncRNA	AT5G09675	4.81649	1.24236	0.403282	3.08063	0.0020656	0.0221199		0.171704	NA	0.043	0.786	2	0	0	0	0
Chr1:22007825-22008111	lncRNA	AT1G08263	5.00232	1.25044	0.39356	3.17725	0.00148681	0.0177215		-0.107536	NA	0.304	1.813	0	0	0	0	0
Chr5:19885473-19886179	lncRNA	AT5G07325	31.763	1.41144	0.324992	4.34301	1.40545e-05	0.000409338		0.027142	0.978632	2.474	5.984	8	24	11	11	18
Chr5:20393330-20393648	lncRNA	AT5G07565	20.209	1.94931	0.406663	4.79342	1.63963e-06	6.65338e-05		0.0836897	NA	0.217	4.412	4	0	0	1	0
Chr4:18473431-18473781	lncRNA	AT4G09915	7.14307	2.45723	0.404544	6.07409	1.24696e-09	1.12585e-07		-0.199571	NA	0.043	3.203	23	2	5	0	0
Chr3:9781983-9783412	ncRNA	AT3G26612	4.18358	1.24882	0.392939	3.17815	0.00148218	0.0176955		-0.859706	0.0126013	0.174	1.33	0	2	6	1	7

## Sheet: Table S14.
Table S14: Differentially expressed sRNAs produced from cis-NAT pairs. The sub-tables depict detailed sRNA and cis-NAT sequencing data at 3 h, 6 h and 2 d.
		DE sRNA	sense/antisense transcript
		up	up
		up	up/down
		down	up/down
		up	down
		pairs showing classical cis-NATs expression pattern
		up	unchanged/undetected
differentially expressed sRNAs produced from cis-NATs at 3 h time point
Gene identifiers	type	pairs	Normalized counts	sRNA log2FC	Standard error	wald statistics	p-value	q-value		sense gene	mRNA log2FC	q value	description		antisense gene	mRNA log2FC	q value	description	control RPM	cold RPM	20	21	22	23	24
Chr4:9606803-9607320	lncRNA	AT4G06665	18.3479	1.59695	0.406429	3.92923	8.52192e-05	0.00666615		AT4G06665	3.4865	6.52153e-43	lncRNA		AT4G17090	3.40778	3.00728e-39	chloroplast beta-amylase	0.157	3.327	8	12	10	4	6
Chr3:16896166-16898013	cis-NAT	AT3G45970-AT3G45980	13.646	1.17005	0.352765	3.31679	0.000910572	0.0458666		AT3G45970	2.67085	6.91757e-07	expansin-like A1		AT3G45980	0.55544	0.0261976	Histone superfamily protein	1.102	2.968	4	11	5	4	8
Chr4:9604335-9607402	cis-NAT	AT4G17085-AT4G17090	90.5998	1.9849	0.383403	5.17707	2.25403e-07	2.90459e-05		AT4G17085	0.714214	0.197103	Putative membrane lipoprotein		AT4G17090	3.40778	3.00728e-39	chloroplast beta-amylase	1.994	16.582	39	48	37	34	26
Chr5:8354637-8358546	cis-NAT	AT5G24460-AT5G24470	22.6265	1.46754	0.364829	4.02253	5.75758e-05	0.00484584		AT5G24460	0.118354	0.820359	RING-H2 zinc finger protein		AT5G24470	3.13127	1.82623e-133	pseudo-response regulator 5	1.364	5.169	10	17	20	10	11
Chr2:7754048-7757929	cis-NAT	AT2G17830-AT2G17840	24.4116	1.9738	0.404098	4.88445	1.03716e-06	0.000127705		AT2G17830	0.345258	0.689786	F-box and associated interaction domains-containing protein		AT2G17840	1.55059	NA	Senescence/dehydration-associated protein-related	0.42	6.5	18	16	19	14	13
Chr2:9841842-9842634	cis-NAT	AT2G23120-AT2G23118	7.93274	1.87512	0.402876	4.65434	3.25014e-06	0.000366274		AT2G23120	2.07637	1.15798e-09	Late embryogenesis abundant protein, group 6		AT2G23118	-0.00278624	NA	hypothetical protein	0.105	2.098	2	11	9	4	5
Chr5:16236956-16239709	cis-NAT	AT5G40540-AT5G40545	2.36289	1.51982	0.39549	3.84288	0.0001216	0.00888482		AT5G40540	0.666334	0.487572	Protein kinase superfamily protein		AT5G40545	-0.145472	NA	pre-tRNA	0.052	0.972	2	1	3	3	3
Chr3:5273526-5275221	cis-NAT	AT3G15585-AT3G15580	12.5916	2.09602	0.40498	5.17562	2.2716e-07	2.90459e-05		AT3G15585	0.0457544	NA	pre-tRNA		AT3G15580	-0.170254	0.740822	Ubiquitin-like superfamily protein	0.315	5.067	28	25	2	8	2
Chr2:19341225-19344499	cis-NAT	AT2G47100-AT2G47090	493.854	1.1472	0.283804	4.04221	5.29487e-05	0.00463231		AT2G47100	-0.0498586	NA	pre-tRNA		AT2G47090	-0.312027	0.402928	zinc ion binding;nucleic acid binding	45.233	107.168	675	267	82	148	124
Chr2:14317684-14318201	lncRNA	AT2G08635	4.01664	-1.03336	0.308407	-3.35063	0.000806268	0.0422116		AT2G08635	-0.522486	0.171812	lncRNA		AT2G33845			Nucleic acid-binding, OB-fold-like protein	2.991	0.102	0	0	0	0	0
Chr1:8774997-8778072	cis-NAT	AT1G24880-AT1G24822	32.6139	-1.04178	0.315524	-3.30174	0.000960862	0.0469763		AT1G24880	0.40017	NA	UDP-3-O-acyl N-acetylglycosamine deacetylase family protein		AT1G24822	0.407274	NA	hypothetical protein	3.621	1.228	4	0	2	4	10
Chr5:9135925-9139579	lncRNA	AT5G26146	582.415	-1.12873	0.288246	-3.91585	9.0085e-05	0.00683069		AT5G26146	-0.498218	0.742124	lncRNA		AT5G26150			protein kinase family protein	198.618	76.205	610	289	13	2	9
Chr5:9135913-9138264	lncRNA	AT5G26146	581.862	-1.12917	0.288421	-3.915	9.04047e-05	0.00683069		AT5G26146	-0.498218	0.742124	lncRNA		AT5G26150			protein kinase family protein	198.513	76.103	610	289	11	2	9
Chr1:23559882-23562659	cis-NAT	AT1G63520-AT1G63522	2.448	-1.13426	0.339687	-3.33914	0.000840395	0.0429414		AT1G63520	-0.134507	0.943104	Protein of unknown function (DUF3527)		AT1G63522	-0.00205212	NA	Defensin-like (DEFL) family protein	1.574	0.051	0	0	0	0	0
Chr3:21982989-21986351	cis-NAT	AT3G59480-AT3G59490	2.02237	-1.24545	0.379615	-3.28083	0.00103502	0.0502323		AT3G59480	-0.367947	0.779133	pfkB-like carbohydrate kinase family protein		AT3G59490	-0.000709609	0.998832	hypothetical protein	1.154	0.102	0	1	0	0	0
Chr2:13361502-13365800	cis-NAT	AT2G31340-AT2G31345	4.13826	-1.30938	0.388601	-3.36948	0.000753103	0.0422116		AT2G31340	-0.216394	0.748574	embryo defective 1381		AT2G31345	0.198071	NA	transmembrane protein	1.994	0.205	0	0	1	0	1
Chr1:8838445-8839139	lncRNA	AT1G05933	3.23426	-1.33681	0.399907	-3.3428	0.000829366	0.0429414		AT1G05933	-0.656628	0.480408	lncRNA		AT1G25220			anthranilate synthase beta subunit 1	0.84	0	0	0	0	0	0
Chr4:7287803-7291120	cis-NAT	AT4G12240-AT4G12250	6.37193	-1.37761	0.383545	-3.59178	0.000328432	0.0202198		AT4G12240	0.060564	0.97755	zinc finger (C2H2 type) family protein		AT4G12250	-0.241908	0.681364	UDP-D-glucuronate 4-epimerase 5	2.519	0.614	4	2	0	0	0
Chr3:18505481-18507885	cis-NAT	AT3G49925-AT3G49920	9.51604	-1.4445	0.370239	-3.90153	9.55864e-05	0.00714106		AT3G49925	-0.0457827	NA	pre-tRNA		AT3G49920	-0.995889	0.146135	voltage dependent anion channel 5	2.361	0.461	0	0	0	1	0
Chr3:2102316-2105027	cis-NAT	AT3G06660-AT3G06665	41.924	-1.45109	0.353455	-4.10545	4.03522e-05	0.0036257		AT3G06660	0.188244	0.7213	PAPA-1-like family protein / zinc finger (HIT type) family protein		AT3G06665	0	NA	pre-tRNA	24.821	6.602	9	23	4	12	39
Chr5:5156244-5157712	cis-NAT	AT5G15805-AT5G15802	2.40995	-1.48812	0.385814	-3.85709	0.000114743	0.00847697		AT5G15805	-0.00205212	NA	pre-tRNA		AT5G15802	0.138637	0.824759	HIGH CHLOROPHYLL FLUORESCENCE	1.207	0.051	0	0	0	0	1
Chr1:7242761-7244978	cis-NAT	AT1G20830-AT1G20820	17.6472	-1.53783	0.317397	-4.84512	1.26537e-06	0.000152972		AT1G20830	-0.217693	0.584016	multiple chloroplast division site 1		AT1G20820	-0.0739422	NA	pre-tRNA	6.087	1.535	2	4	0	3	1
Chr5:6258145-6261016	cis-NAT	AT5G18755-AT5G18760	8.54576	-1.72975	0.385872	-4.4827	7.37037e-06	0.000765713		AT5G18755	-0.0976652	NA	pre-tRNA		AT5G18760	-0.127299	0.750345	RING/U-box superfamily protein	1.732	0.102	0	0	1	0	1
Chr3:22138723-22138918	cis-NAT	AT3G59923-AT3G59926	34.747	-2.15732	0.357759	-6.03009	1.63872e-09	3.75719e-07		AT3G59923	0	NA	pre-tRNA		AT3G59926	0	NA	pre-tRNA	6.192	0.461	0	0	0	0	1
Chr1:21881534-21883924	cis-NAT	AT1G59560-AT1G59570	5.98259	-2.83383	0.397496	-7.1292	1.00954e-12	8.39052e-10		AT1G59560	-0.604409	0.251152	E3 Ubiquitin ligase family protein		AT1G59570	#VALUE!	NA	pre-tRNA	4.828	0.051	0	1	0	0	0
Chr2:102065-104574	cis-NAT	AT2G01160-AT2G01170	22.0596	-2.88939	0.377023	-7.6637	1.80658e-14	1.82495e-11		AT2G01160	-0.0976652	NA	pre-tRNA		AT2G01170	-0.357853	0.164453	bidirectional amino acid transporter 1	8.868	0.307	1	0	1	2	0
Chr1:552138-552761	cis-NAT	AT1G02600-AT1G02590	73.9258	-4.23333	0.382417	-11.0699	1.75564e-28	2.91831e-25		AT1G02600	-0.00205212	NA	pre-tRNA		AT1G02590	-0.218707	NA	Aldehyde oxidase/xanthine dehydrogenase, molybdopterin binding protein	22.512	0	0	0	0	0	0
Chr5:2430146-2432335	cis-NAT	AT5G07670-AT5G07675	165.795	-5.14305	0.353204	-14.5611	4.96476e-48	1.10036e-44		AT5G07670	-0.00095318	0.998524	RNI-like superfamily protein		AT5G07675	0	NA	pre-tRNA	52.37	0.102	0	0	2	0	0
Chr5:3617058-3618913	cis-NAT	AT5G11325-AT5G11330	1203.45	-6.12723	0.334751	-18.3038	7.71365e-75	2.5644e-71		AT5G11325	-0.0498586	NA	pre-tRNA		AT5G11330	-0.289684	0.426838	FAD/NAD(P)-binding oxidoreductase family protein	420.378	0.307	0	1	1	0	2
Chr4:13283526-13285494	cis-NAT	AT4G26220-AT4G26225	24.9266	1.27706	0.34207	3.73333	0.000188963	0.0126163		AT4G26220	-0.535601	NA	S-adenosyl-L-methionine-dependent methyltransferases superfamily protein		AT4G26225	#VALUE!	NA	pre-tRNA	1.732	4.964	4	1	0	16	15
	differentially expressed sRNAs produced from cis-NATs at 6 h time point
Gene identifiers	type	pairs	Normalized counts	sRNA log2FC	Standard error	wald statistics	p-value	q-value		sense gene	mRNA log2FC	q value	description		antisense gene	mRNA log2FC	q value	description	control RPM	cold RPM	20	21	22	23	24
Chr2:17704741-17710433	cis-NAT	AT2G42520-AT2G42530	31.8866	1.66445	0.357507	4.65571	3.22874e-06	0.000356221		AT2G42520	1.29278	0.000235968	P-loop containing nucleoside triphosphate hydrolases superfamily protein		AT2G42530	1.07012	0.000871844	cold regulated 15b	2.966	9.377	30	24	15	17	18
Chr3:3923515-3929473	cis-NAT	AT3G12320-AT3G12340	9.58148	1.26869	0.395021	3.21169	0.00131955	0.0426642		AT3G12320	4.68253	1.74228e-116	hypothetical protein		AT3G12340	0.14269	0.802592	FKBP-like peptidyl-prolyl cis-trans isomerase family protein	0.544	1.958	7	4	8	4	8
Chr2:13381767-13386392	cis-NAT	AT2G31380-AT2G31390	16.2142	1.46788	0.367126	3.99829	6.38012e-05	0.00454829		AT2G31380	4.66016	3.40279e-131	salt tolerance homologue		AT2G31390	0.764309	0.00592622	Fructokinase 1	0.939	3.04	9	8	9	6	6
Chr4:9606803-9607320	lncRNA	AT4G06665	18.3479	1.82906	0.406294	4.50183	6.73715e-06	0.00067499		AT4G06665	3.29476	4.19973e-39	lncRNA		AT4G17090			CHLOROPLAST BETA-AMYLASE	0.791	5.77	12	6	14	18	20
Chr2:15192766-15193609	lncRNA	AT2G08780	3.36967	1.76731	0.402387	4.39206	1.12283e-05	0.00102774			3.15516	2.17722e-38							0.099	1.34	4	0	2	4	4
Chr3:21932337-21940365	cis-NAT	AT3G59350-AT3G59360	12.3957	1.43769	0.365453	3.934	8.35431e-05	0.0056308		AT3G59350	2.19718	6.49352e-16	Protein kinase superfamily protein		AT3G59360	0.368062	0.028112	UDP-galactose transporter 6	1.187	3.349	10	7	10	5	3
Chr4:13830827-13836661	cis-NAT	AT4G27720-AT4G27730	14.9624	1.13554	0.368759	3.07936	0.00207448	0.0576037		AT4G27720	1.8127	5.20129e-17	Major facilitator superfamily protein		AT4G27730	0.435566	0.344605	oligopeptide transporter 1	1.533	3.194	9	10	5	7	5
Chr5:21330608-21337126	cis-NAT	AT5G52560-AT5G52570	18.2738	1.41012	0.388809	3.62677	0.000286988	0.0136598		AT5G52560	0.0130726	0.967319	UDP-sugar pyrophosphorylase		AT5G52570	4.854	2.64017e-42	beta-carotene hydroxylase 2	1.137	3.967	6	3	1	1	3
Chr1:3753213-3756998	cis-NAT	AT1G11200-AT1G11210	10.6468	2.11738	0.35703	5.93053	3.01957e-09	7.99539e-07		AT1G11200	0.142998	0.752301	Protein of unknown function (DUF300)		AT1G11210	3.9435	1.45247e-55	Protein of unknown function (DUF761)	0.742	3.864	11	9	13	8	10
Chr4:9604335-9607402	cis-NAT	AT4G17085-AT4G17090	90.5998	2.37947	0.380101	6.2601	3.84741e-10	1.05647e-07		AT4G17085	0.422343	0.421757	Putative membrane lipoprotein		AT4G17090	3.25552	2.6049e-36	chloroplast beta-amylase	4.202	30.757	87	77	83	60	72
Chr5:8354637-8358546	cis-NAT	AT5G24460-AT5G24470	22.6265	1.38296	0.356076	3.88388	0.000102803	0.00651246		AT5G24460	0.00993478	0.983673	RING-H2 zinc finger protein		AT5G24470	2.78378	5.32909e-109	pseudo-response regulator 5	2.324	5.822	15	25	12	7	9
Chr5:14842430-14845685	cis-NAT	AT5G37430-AT5G37440	1.24041	1.20612	0.349046	3.45548	0.000549313	0.0214348		AT5G37430	0.193327	NA	Family of unknown function (DUF577)		AT5G37440	2.77766	2.0957e-11	Chaperone DnaJ-domain superfamily protein	0.049	0.773	2	1	4	0	0
Chr2:7754048-7757929	cis-NAT	AT2G17830-AT2G17840	24.4116	2.08503	0.401956	5.1872	2.13479e-07	3.00044e-05		AT2G17830	0.119132	0.878483	F-box and associated interaction domains-containing protein		AT2G17840	2.47315	NA	Senescence/dehydration-associated protein-related	1.483	10.304	20	38	20	25	19
Chr5:19559201-19563832	cis-NAT	AT5G48240-AT5G48250	12.8105	1.65797	0.3804	4.35848	1.30967e-05	0.00116986		AT5G48240	0.360837	0.426205	Rrp15p protein		AT5G48250	2.46274	1.09336e-40	B-box type zinc finger protein with CCT domain	1.137	4.173	10	11	12	13	9
Chr1:2327315-2333767	cis-NAT	AT1G07560-AT1G07570	4.47402	1.34666	0.40619	3.31535	0.000915296	0.0315628		AT1G07560	0	NA	Leucine-rich repeat protein kinase family protein		AT1G07570	1.73699	1.28419e-15	Protein kinase superfamily protein	0.247	1.236	0	2	2	1	2
Chr2:15192480-15195558	cis-NAT	AT2G36220-AT2G36230	5.24259	1.74011	0.402894	4.31903	1.56716e-05	0.00134797		AT2G36220	3.19218	9.97185e-55	hypothetical protein		AT2G36230	-0.12673	0.777082	Aldolase-type TIM barrel family protein	0.297	1.803	7	1	3	5	4
Chr2:9841842-9842634	cis-NAT	AT2G23120-AT2G23118	7.93274	1.67526	0.401466	4.17285	3.00816e-05	0.00242419		AT2G23120	2.84425	3.32315e-18	Late embryogenesis abundant protein, group 6		AT2G23118	-0.0439754	NA	hypothetical protein	0.396	2.164	8	5	4	6	5
Chr2:11443241-11448949	cis-NAT	AT2G26830-AT2G26840	3.05855	1.43124	0.40452	3.53813	0.000402968	0.0172694		AT2G26830	1.48959	2.2894e-13	Protein kinase superfamily protein		AT2G26840	-0.44392	0.323257	MONOKARYOTIC CHLOROPLAST 1	0.148	1.082	3	1	5	1	1
Chr3:20622607-20629295	cis-NAT	AT3G55605-AT3G55610	16.3315	1.43772	0.381192	3.77164	0.000162177	0.00871289		AT3G55605	-0.0801632	0.883038	Mitochondrial glycoprotein family protein		AT3G55610	2.80441	1.20478e-36	delta 1-pyrroline-5-carboxylate synthase 2	1.285	3.915	10	7	9	3	4
Chr4:16698267-16703504	cis-NAT	AT4G35080-AT4G35090	67.5977	1.32884	0.357422	3.71786	0.000200921	0.0106402		AT4G35080	-0.0500898	0.889584	high-affinity nickel-transport family protein		AT4G35090	2.38451	1.26907e-61	catalase 2	4.103	10.664	27	24	20	22	38
Chr2:9386431-9390575	cis-NAT	AT2G22080-AT2G22090	10.8752	1.22483	0.36285	3.37558	0.000736603	0.0274131		AT2G22080	2.25464	1.61614e-28	transmembrane protein		AT2G22090	-0.538924	0.0387029	RNA-binding (RRM/RBD/RNP motifs) family protein	1.434	3.297	10	9	14	5	4
Chr5:18425837-18429090	cis-NAT	AT5G45475-AT5G45480	51.5952	1.26605	0.379987	3.33183	0.000862773	0.0303156		AT5G45475	#VALUE!	NA	other RNA		AT5G45480	-0.278403	0.150555	Protein of unknown function (DUF594)	4.351	11.18	56	50	14	1	7
Chr1:24485046-24487073	cis-NAT	AT1G65820-AT1G65830	102.635	3.78768	0.347763	10.8916	1.26451e-27	1.17189e-24		AT1G65820	0.0296542	0.935685	microsomal glutathione s-transferase, putative		AT1G65830	#VALUE!	NA	pre-tRNA	0.445	23.699	32	5	32	141	42
Chr3:15509527-15517545	cis-NAT	AT3G43590-AT3G43600	14.3699	1.12333	0.35005	3.20905	0.00133172	0.0426642		AT3G43590	-0.226138	0.38026	zinc knuckle (CCHC-type) family protein		AT3G43600	0.424224	0.000465893	aldehyde oxidase 2	1.631	3.246	10	8	7	4	5
Chr2:16596838-16603319	cis-NAT	AT2G39795-AT2G39800	14.7015	1.2665	0.375315	3.3745	0.000739494	0.0274131		AT2G39795	-0.443356	0.195741	Mitochondrial glycoprotein family protein		AT2G39800	0.323544	0.515258	delta1-pyrroline-5-carboxylate synthase 1	1.187	3.04	4	3	5	5	1
Chr5:2829193-2838214	cis-NAT	AT5G08695-AT5G08710	29.0869	1.4348	0.406767	3.52733	0.000419777	0.0178177		AT5G08695	-0.0717264	0.957931	RNA-binding (RRM/RBD/RNP motifs) family protein		AT5G08710	0.248747	0.619717	Regulator of chromosome condensation (RCC1) family protein	1.335	7.522	37	37	21	2	1
Chr4:13703139-13704854	cis-NAT	AT4G27395-AT4G27390	154.731	1.01614	0.303429	3.34884	0.000811497	0.0287868		AT4G27395	-0.0323887	NA	pre-tRNA		AT4G27390	0.0945923	0.81991	transmembrane protein	24.274	41.782	184	227	23	64	21
Chr5:17697686-17704005	cis-NAT	AT5G43990-AT5G44000	5.4391	1.51837	0.406024	3.73961	0.000184309	0.00983067		AT5G43990	-0.305928	0.490011	SET-domain containing protein lysine methyltransferase family protein		AT5G44000	0.0390057	0.928202	Glutathione S-transferase family protein	0.148	1.391	3	0	8	1	1
Chr5:24139939-24141937	cis-NAT	AT5G59950-AT5G59945	21.9279	1.12804	0.295429	3.8183	0.000134376	0.00749069		AT5G59950	0.509674	0.000991363	RNA-binding (RRM/RBD/RNP motifs) family protein		AT5G59945	0	NA	pre-tRNA	3.164	5.822	10	15	13	8	34
Chr2:16665851-16675864	cis-NAT	AT2G39930-AT2G39940	23.9795	1.56515	0.345243	4.53348	5.8021e-06	0.000589271		AT2G39930	-0.470602	0.00288367	isoamylase 1		AT2G39940	-0.0726891	0.794969	RNI-like superfamily protein	1.236	4.173	2	2	4	3	58
Chr4:7287803-7291120	cis-NAT	AT4G12240-AT4G12250	6.37193	1.24126	0.395781	3.13623	0.00171135	0.050048		AT4G12240	-0.257783	0.821492	zinc finger (C2H2 type) family protein		AT4G12250	-0.116903	0.803951	UDP-D-glucuronate 4-epimerase 5	0.297	1.133	4	8	0	0	1
Chr3:20780175-20785885	cis-NAT	AT3G55990-AT3G56000	7.31924	1.26945	0.40428	3.14002	0.00168939	0.050048		AT3G55990	-0.0201604	0.978091	Plant protein of unknown function (DUF828)		AT3G56000	-0.124101	0.88567	cellulose synthase like A14	0.247	1.906	2	1	0	0	2
Chr4:16084713-16090832	cis-NAT	AT4G33420-AT4G33430	13.608	1.41107	0.390483	3.61365	0.00030192	0.0141673		AT4G33420	0.784324	0.341859	Peroxidase superfamily protein		AT4G33430	-0.150895	0.33424	BRI1-associated receptor kinase	1.088	3.709	3	3	1	1	4
Chr1:8835386-8839609	cis-NAT	AT1G25211-AT1G25220	77.2863	1.00989	0.233935	4.31698	1.58178e-05	0.00134797		AT1G25211	0.0182342	0.980181	F-box family protein		AT1G25220	-0.226118	0.55397	anthranilate synthase beta subunit 1	7.91	12.571	7	20	7	36	151
Chr3:10210328-10213093	cis-NAT	AT3G27555-AT3G27560	126.982	2.41989	0.358148	6.75669	1.41178e-11	4.98425e-09		AT3G27555	0	NA	pre-tRNA		AT3G27560	-0.270158	0.478722	Protein kinase superfamily protein	4.4	35.548	64	64	40	112	55
Chr3:23334574-23340340	cis-NAT	AT3G63170-AT3G63180	5.97711	1.22772	0.394511	3.112	0.00185824	0.0527854		AT3G63170	-0.182713	0.596483	Chalcone-flavanone isomerase family protein		AT3G63180	-0.272654	0.390331	TIC-like	0.544	1.597	3	4	3	1	2
Chr5:18426104-18432430	cis-NAT	AT5G45490-AT5G45480	57.5228	1.17166	0.362145	3.23533	0.00121502	0.0409461		AT5G45490	-0.33765	0.280288	P-loop containing nucleoside triphosphate hydrolases superfamily protein		AT5G45480	-0.278403	0.150555	Protein of unknown function (DUF594)	5.834	12.365	60	52	15	3	11
Chr5:18421549-18431063	cis-NAT	AT5G45472-AT5G45470	71.2946	1.16616	0.34718	3.35896	0.000782358	0.0281088		AT5G45472	-0.383148	0.0441809	Potential natural antisense gene, locus overlaps with AT5G45470		AT5G45470	-0.3985	0.0498815	Protein of unknown function (DUF594)	7.169	14.735	65	64	19	3	12
Chr5:3617058-3618913	cis-NAT	AT5G11325-AT5G11330	1203.45	1.00649	0.321543	3.13017	0.00174703	0.050048		AT5G11325	0	NA	pre-tRNA		AT5G11330	-0.544172	0.0234773	FAD/NAD(P)-binding oxidoreductase family protein	178.076	309.837	81	32	59	376	252
Chr4:15183084-15184961	cis-NAT	AT4G31265-AT4G31270	6.3089	1.62431	0.404351	4.01708	5.89241e-05	0.00424139		AT4G31265	0	NA	pre-tRNA		AT4G31270	-0.599444	0.260149	sequence-specific DNA binding transcription factors	0.198	1.597	4	11	1	5	2
Chr5:6055028-6058368	cis-NAT	AT5G18300-AT5G18290	16.818	1.42662	0.406793	3.50699	0.000453199	0.0189832		AT5G18300	-0.800919	NA	NAC domain containing protein 88		AT5G18290	-0.624156	0.20902	Aquaporin-like superfamily protein	0.544	3.812	0	1	1	0	1
Chr3:22610329-22611490	cis-NAT	AT3G61105-AT3G61100	1.7547	1.10421	0.359813	3.06883	0.00214899	0.05945		AT3G61105	0	NA	pre-tRNA		AT3G61100	-0.653413	0.158764	Putative endonuclease or glycosyl hydrolase	0	0.67	2	8	0	0	1
Chr3:5203205-5208509	cis-NAT	AT3G15410-AT3G15420	17.9841	1.45488	0.405183	3.59067	0.000329831	0.0152836		AT3G15410	-0.0758522	0.818736	Leucine-rich repeat (LRR) family protein		AT3G15420	-0.724743	0.34902	Transcription factor TFIIIC, tau55-related protein	0.692	5.564	4	1	2	0	2
Chr2:16671195-16672443	lncRNA	AT2G09090	18.351	2.05084	0.366048	5.60265	2.11098e-08	5.39684e-06		AT2G09090	-0.464904	0.0993923	lncRNA		AT2G39930			Encodes an isoamylase-type debranching enzyme	0.544	3.555	1	1	2	2	56
Chr2:3331754-3332759	cis-NAT	AT2G07792-AT2G07688	36.3221	-1.07303	0.264546	-4.0561	4.98994e-05	0.00385369		AT2G07792	#VALUE!	NA	pre-tRNA		AT2G07688	#N/A	#N/A	pseudogene	9.986	3.143	3	9	8	11	18
Chr1:2939417-2942345	cis-NAT	AT1G09110-AT1G09130	1222.55	-1.74548	0.323219	-5.4003	6.65281e-08	1.37011e-05		AT1G09110	0	NA	pre-tRNA		AT1G09130	0.32368	0.0647516	ATP-dependent caseinolytic (Clp) protease/crotonase family protein	426.947	71.766	3	12	15	44	61
Chr1:2936528-2939488	cis-NAT	AT1G09110-AT1G09100	1217.42	-1.75377	0.323366	-5.42347	5.84524e-08	1.23819e-05		AT1G09110	0	NA	pre-tRNA		AT1G09100	-0.157109	0.641281	26S proteasome AAA-ATPase subunit RPT5B	425.958	71.097	2	8	14	44	60
Chr5:9815402-9817618	cis-NAT	AT5G27720-AT5G27715	1631.33	-2.37109	0.327233	-7.24589	4.29611e-13	1.67639e-10		AT5G27720	0.012594	0.977267	Small nuclear ribonucleoprotein family protein		AT5G27715	0	NA	pre-tRNA	657.774	62.802	13	16	17	35	45
Chr5:9812931-9815473	cis-NAT	AT5G27710-AT5G27715	1623.54	-2.39151	0.327329	-7.30614	2.7493e-13	1.1324e-10		AT5G27710	-0.433851	0.266461	T-box protein		AT5G27715	0	NA	pre-tRNA	655.994	61.514	4	5	14	34	42
Chr2:102065-104574	cis-NAT	AT2G01160-AT2G01170	22.0596	-2.41692	0.370779	-6.51851	7.10114e-11	2.10591e-08		AT2G01160	0	NA	pre-tRNA		AT2G01170	-0.106884	0.703505	bidirectional amino acid transporter 1	9.789	0.67	0	1	0	0	1
Chr5:862397-864176	cis-NAT	AT5G03455-AT5G03452	42.2366	-3.4097	0.365561	-9.32731	1.08594e-20	7.31927e-18		AT5G03455	0.0874374	0.802802	Rhodanese/Cell cycle control phosphatase superfamily protein		AT5G03452	#VALUE!	NA	pre-tRNA	16.661	0.206	0	2	0	0	0
Chr5:2430146-2432335	cis-NAT	AT5G07670-AT5G07675	165.795	-4.19175	0.349478	-11.9943	3.80488e-33	9.40313e-30		AT5G07670	0.0236056	0.96668	RNI-like superfamily protein		AT5G07675	0	NA	pre-tRNA	36.04	0.309	0	1	1	0	0
Chr2:18276066-18278627	cis-NAT	AT2G44200-AT2G44198	2.32214	1.3204	0.393742	3.35346	0.000798071	0.0284466		AT2G44200	1.1002	0.0630956	CBF1-interacting co-repressor CIR, N-terminal;Pre-mRNA splicing factor		AT2G44198	#VALUE!	NA	hypothetical protein	0.049	0.824	0	4	2	1	0
Chr1:4282794-4285958	cis-NAT	AT1G12580-AT1G12590	14800.3	1.33972	0.331094	4.04633	5.20276e-05	0.00389629		AT1G12580	1.02981	2.18645e-08	phosphoenolpyruvate carboxylase-related kinase 1		AT1G12590	#VALUE!	NA	pre-tRNA	1392.72	3374	842	414	772	4086	2808
Chr5:18421549-18431063	lncRNA	AT5G45472	71.2946	1.16616	0.34718	3.35896	0.000782358	0.0281088		AT5G45472	-0.383148	0.0441809			AT5G45470	-0.3985		transmembrane protein			65	64	19	3	12
	differentially expressed sRNAs produced from cis-NATs at 2 d time point
Gene identifiers	type	pairs	Normalized counts	sRNA log2FC	Standard error	wald statistics	p-value	q-value		sense gene	mRNA log2FC	q value	description		antisense gene	mRNA log2FC	q value	description	control RPM	cold RPM	20	21	22	23	24
Chr5:8354637-8358546	cis-NAT	AT5G24460-AT5G24470	22.6265	2.64626	0.378799	6.98593	2.82966e-12	3.76685e-10		AT5G24460	1.63921	5.29e-17	RING-H2 zinc finger protein		AT5G24470	6.16438	6.66e-141	pseudo-response regulator 5	0.26	4.412	9	13	11	9	10
Chr5:19559201-19563832	cis-NAT	AT5G48240-AT5G48250	12.8105	1.45164	0.392724	3.69632	0.000218743	0.00411453		AT5G48240	1.92684	2.4e-10	Rrp15p protein		AT5G48250	3.8136	3.96e-54	B-box type zinc finger protein with CCT domain	0.608	2.297	9	3	9	0	1
Chr3:1753289-1756924	cis-NAT	AT3G05870-AT3G05880	32.9113	2.19589	0.352811	6.22399	4.84682e-10	4.66781e-08		AT3G05870	2.01884	1.45e-09	anaphase-promoting complex/cyclosome 11		AT3G05880	3.75615	1.03e-119	Low temperature and salt responsive protein family	1.693	7.737	10	15	13	9	8
Chr4:9606803-9607320	lncRNA	AT4G06665	18.3479	2.10393	0.406865	5.17107	2.32754e-07	1.38291e-05		AT4G06665	3.33598	7.69e-40	lncRNA		AT4G17090	3.29125	5.14e-37	chloroplast beta-amylase	0.26	4.835	6	11	10	6	8
Chr4:14059896-14064708	cis-NAT	AT4G28440-AT4G28450	7.2305	1.60522	0.406884	3.94517	7.97441e-05	0.00175607		AT4G28440	1.07012	0.000298522	Nucleic acid-binding, OB-fold-like protein		AT4G28450	2.35534	5.66e-15	nucleotide binding;protein binding	0.521	2.599	0	6	9	9	4
Chr3:20622607-20629295	cis-NAT	AT3G55605-AT3G55610	16.3315	2.00996	0.383027	5.24758	1.5411e-07	9.51397e-06		AT3G55605	1.62011	2.81e-09	Mitochondrial glycoprotein family protein		AT3G55610	2.24875	3.14e-24	delta 1-pyrroline-5-carboxylate synthase 2	1.129	5.379	12	16	9	13	9
Chr3:21639978-21645548	cis-NAT	AT3G58510-AT3G58520	5.59695	1.85208	0.404135	4.58282	4.58756e-06	0.000160854		AT3G58510	1.24558	6.72e-05	DEA(D/H)-box RNA helicase family protein		AT3G58520	2.15208	8.71e-07	Ubiquitin carboxyl-terminal hydrolase family protein	0.304	2.176	5	9	3	4	5
Chr3:19025110-19026779	lncRNA	AT3G51238	4.43813	1.42469	0.406401	3.50562	0.000455548	0.00751239		AT3G51238	2.02466	1.94e-35	other RNA		AT3G51240	2.01039	3.07e-35	flavanone 3-hydroxylase	0.347	1.692	3	6	2	2	3
Chr1:3161832-3167924	cis-NAT	AT1G09770-AT1G09780	25.8895	2.21068	0.370083	5.97346	2.3227e-09	2.04596e-07		AT1G09770	1.2088	1.39e-17	cell division cycle 5		AT1G09780	1.98382	1.82e-27	Phosphoglycerate mutase, 2,3-bisphosphoglycerate-independent	1.65	9.49	22	25	14	11	11
Chr5:5173638-5177922	lncRNA	AT5G15845	7.4162	1.1615	0.394839	2.94172	0.00326396	0.0306738		AT5G15845	1.44679	1.7e-19	other RNA		AT5G15850	1.46546	1.26e-18	CONSTANS-like 1	1.042	2.176	3	9	6	4	2
Chr5:5173081-5178291	lncRNA	AT5G15845	7.69876	1.15831	0.388767	2.97946	0.00288761	0.0285324		AT5G15845	1.44679	1.7e-19	other RNA		AT5G15850	1.46546	1.26e-18	CONSTANS-like 1	1.085	2.176	3	9	6	4	2
Chr5:5173185-5177889	lncRNA	AT5G15845	7.45104	1.1239	0.395476	2.84188	0.00448479	0.0384722		AT5G15845	1.44679	1.7e-19	other RNA		AT5G15850	1.46546	1.26e-18	CONSTANS-like 1	1.085	2.176	3	9	6	4	2
Chr2:15192766-15193609	lncRNA	AT2G08780	3.36967	1.06193	0.393248	2.70041	0.00692551	0.0496752		AT2G08780	1.19237	8.63e-05	lncRNA		AT2G36220	1.36002	5.19e-08	hypothetical protein	0	0.423	0	4	1	1	0
Chr4:13074090-13079256	cis-NAT	AT4G25630-AT4G25640	51.5705	1.87182	0.342775	5.46076	4.74088e-08	3.20832e-06		AT4G25630	3.70695	8.38e-43	fibrillarin 2		AT4G25640	1.13339	4.16e-06	detoxifying efflux carrier 35	4.688	14.688	24	23	31	49	32
Chr3:16466144-16470263	cis-NAT	AT3G45010-AT3G45020	6.45313	1.73721	0.403116	4.30946	1.63652e-05	0.000459945		AT3G45010	1.35033	2.48e-13	serine carboxypeptidase-like 48		AT3G45020	1.01901	0.0823032	Ribosomal L18p/L5e family protein	0.477	2.055	2	8	5	1	13
Chr3:19033393-19037012	cis-NAT	AT3G51270-AT3G51265	39.9155	1.30553	0.364302	3.58366	0.000338813	0.00589698		AT3G51270	1.09487	8.05e-05	protein serine/threonine kinases;ATP binding;catalytics		AT3G51265	0	NA	pre-tRNA	3.342	7.193	14	10	12	17	8
Chr1:30174007-30175553	cis-NAT	AT1G80245-AT1G80250	13.7317	1.65976	0.353022	4.70156	2.58179e-06	9.97235e-05		AT1G80245	1.43372	0.0059088	Spc97 / Spc98 family of spindle pole body (SBP) component		AT1G80250	0.0358831	NA	pre-tRNA	1.302	3.627	2	5	5	2	8
Chr1:5317973-5323895	cis-NAT	AT1G15480-AT1G15490	3.99028	1.16947	0.406794	2.87485	0.00404214	0.0353467		AT1G15480	1.57074	1.03e-08	Tetratricopeptide repeat (TPR)-like superfamily protein		AT1G15490	0.0381483	0.919637	alpha/beta-Hydrolases superfamily protein	0.391	1.209	1	1	2	5	3
Chr5:4488476-4495753	cis-NAT	AT5G13930-AT5G13940	23.846	2.09362	0.403536	5.18819	2.12347e-07	1.27815e-05		AT5G13930	2.27985	5.79e-14	Chalcone and stilbene synthase family protein		AT5G13940	0.0620702	0.952298	aminopeptidases	1.085	15.232	26	36	34	41	41
Chr1:18098081-18104768	cis-NAT	AT1G48920-AT1G48930	33.4591	2.60631	0.390715	6.67062	2.54728e-11	2.74612e-09		AT1G48920	2.6647	2.18e-42	nucleolin like 1		AT1G48930	0.0627912	0.951862	glycosyl hydrolase 9C1	1.129	11.726	20	26	32	19	20
Chr3:7056903-7063372	cis-NAT	AT3G20240-AT3G20250	4.82058	1.08006	0.406659	2.65593	0.00790909	0.0554096		AT3G20240	1.7657	5.23e-13	Mitochondrial substrate carrier family protein		AT3G20250	0.0645253	0.852926	pumilio 5	0.347	1.028	0	7	2	1	3
Chr2:13450241-13452908	cis-NAT	AT2G31610-AT2G31620	13.6016	1.81844	0.390631	4.65513	3.23775e-06	0.000117519		AT2G31610	1.09036	7.7e-13	Ribosomal protein S3 family protein		AT2G31620	0.114984	NA	Receptor-like protein kinase-related family protein	0.868	3.687	6	8	6	7	14
Chr3:21656484-21664095	cis-NAT	AT3G58570-AT3G58580	16.3027	1.10731	0.386261	2.86673	0.00414734	0.0360918		AT3G58570	2.34845	1.42e-33	P-loop containing nucleoside triphosphate hydrolases superfamily protein		AT3G58580	0.129482	0.534192	DNAse I-like superfamily protein	1.085	2.418	0	1	7	3	1
Chr2:15192480-15195558	cis-NAT	AT2G36220-AT2G36230	5.24259	1.44675	0.406755	3.55682	0.000375372	0.00641861		AT2G36220	1.36002	5.19e-08	hypothetical protein;(source:Araport11)		AT2G36230	0.141224	0.668107	Aldolase-type TIM barrel family protein	0.087	0.846	1	6	1	2	0
Chr5:21891983-21896434	cis-NAT	AT5G53920-AT5G53930	5.80557	1.35213	0.404496	3.34275	0.000829516	0.0113049		AT5G53920	1.56007	7.12e-05	ribosomal protein L11 methyltransferase-related		AT5G53930	0.145874	0.750361	0	0.347	2.055	4	1	0	0	1
Chr5:7533946-7538052	cis-NAT	AT5G22650-AT5G22660	9.33063	1.6577	0.39591	4.18708	2.82572e-05	0.00073418		AT5G22650	1.98914	2.67e-19	histone deacetylase 2B		AT5G22660	0.164231	NA	FBD, F-box, Skp2-like and Leucine Rich Repeat domains containing protein	0.695	2.901	5	7	8	6	1
Chr4:17097405-17104576	cis-NAT	AT4G36130-AT4G36140	10.6669	1.19304	0.364492	3.27315	0.00106355	0.0135247		AT4G36130	1.37693	7.1e-10	Ribosomal protein L2 family		AT4G36140	0.167959	0.383599	disease resistance protein (TIR-NBS-LRR class), putative	1.172	2.357	6	5	7	2	3
Chr2:1028228-1032718	cis-NAT	AT2G03380-AT2G03390	4.21803	1.09528	0.403415	2.71503	0.00662702	0.048011		AT2G03380	1.46877	0.000875923	Pentatricopeptide repeat (PPR) superfamily protein		AT2G03390	0.16936	0.395081	uvrB/uvrC motif-containing protein	0.434	1.088	0	1	5	3	1
Chr2:15264211-15273115	cis-NAT	AT2G36390-AT2G36400	18.0724	1.18293	0.354159	3.34011	0.000837463	0.0113703		AT2G36390	2.67	1.09e-64	starch branching enzyme 2.1		AT2G36400	0.179726	0.669407	growth-regulating factor 3	1.997	3.808	8	8	18	5	5
Chr5:5268421-5271963	cis-NAT	AT5G16130-AT5G16140	10.3321	1.33774	0.404492	3.3072	0.000942334	0.0126514		AT5G16130	1.11418	1.54e-14	Ribosomal protein S7e family protein		AT5G16140	0.205116	0.538337	Peptidyl-tRNA hydrolase family protein	0.912	3.083	8	9	6	5	4
Chr3:20386597-20394987	cis-NAT	AT3G55010-AT3G55020	8.73745	1.35633	0.404509	3.35302	0.00079934	0.0110053		AT3G55010	1.8689	2.09e-15	phosphoribosylformylglycinamidine cyclo-ligase, chloroplast / phosphoribosyl-aminoimidazole synthetase / AIR synthase (PUR5)		AT3G55020	0.205825	0.253538	Ypt/Rab-GAP domain of gyp1p superfamily protein	0.651	2.236	5	9	3	7	2
Chr1:24176563-24183300	cis-NAT	AT1G65080-AT1G65090	2.57938	1.37892	0.398144	3.46337	0.000533464	0.00858176		AT1G65080	1.41205	0.00534561	Membrane insertion protein, OxaA/YidC with tetratricopeptide repeat domain		AT1G65090	0.207519	0.824813	0	0.087	0.846	0	0	0	1	2
Chr3:19243902-19249200	cis-NAT	AT3G51870-AT3G51880	8.69532	1.25552	0.370989	3.38426	0.000713715	0.0108226		AT3G51870	1.65753	4.98e-14	Mitochondrial substrate carrier family protein		AT3G51880	0.209654	0.348712	high mobility group B1	0.998	2.236	6	4	6	3	2
Chr3:541708-545602	cis-NAT	AT3G02560-AT3G02570	19.921	1.83514	0.335307	5.47299	4.42494e-08	3.10304e-06		AT3G02560	1.00004	5.79e-12	Ribosomal protein S7e family protein		AT3G02570	0.209852	0.43645	Mannose-6-phosphate isomerase, type I	1.606	5.259	10	9	5	8	8
Chr3:16896166-16898013	cis-NAT	AT3G45970-AT3G45980	13.646	1.48671	0.362015	4.10676	4.01251e-05	0.00100984		AT3G45970	1.51607	0.00615434	expansin-like A1		AT3G45980	0.283945	0.230377	Histone superfamily protein	0.825	2.297	6	8	3	4	7
Chr5:22514214-22517964	cis-NAT	AT5G55580-AT5G55570	31.081	1.22521	0.280948	4.36101	1.29464e-05	0.000383246		AT5G55580	1.20484	4.4e-12	Mitochondrial transcription termination factor family protein		AT5G55570	0.290064	0.682889	0	4.645	8.099	3	11	72	11	29
Chr4:11182092-11185844	cis-NAT	AT4G20890-AT4G20900	15.9414	1.94399	0.393241	4.94349	7.67346e-07	3.70643e-05		AT4G20890	2.08451	9.11e-56	tubulin beta-9 chain		AT4G20900	0.299138	0.735181	Tetratricopeptide repeat (TPR)-like superfamily protein	0.608	3.929	5	16	7	4	9
Chr5:3950133-3956185	cis-NAT	AT5G12220-AT5G12230	7.13474	1.22011	0.405185	3.01124	0.00260183	0.0264318		AT5G12220	1.83473	3.74e-09	las1-like family protein		AT5G12230	0.302702	0.306011	0	0.651	2.236	5	2	3	1	3
Chr3:406340-411873	cis-NAT	AT3G02200-AT3G02210	8.09053	1.20951	0.393821	3.07121	0.0021319	0.0226373		AT3G02200	1.13159	1.76e-09	Proteasome component (PCI) domain protein		AT3G02210	0.316927	0.489649	COBRA-like protein 1 precursor	0.912	2.116	4	4	5	13	3
Chr5:22371991-22376138	cis-NAT	AT5G55125-AT5G55130	8.11292	1.35429	0.38574	3.51088	0.000446623	0.00738205		AT5G55125	1.35072	2.15e-06	Ribosomal protein L31		AT5G55130	0.354332	0.243077	co-factor for nitrate, reductase and xanthine dehydrogenase 5	0.651	1.874	5	16	1	4	0
Chr5:2778000-2783173	cis-NAT	AT5G08570-AT5G08580	10.1528	1.35201	0.376386	3.59208	0.000328047	0.00575117		AT5G08570	1.33724	3.97e-18	Pyruvate kinase family protein		AT5G08580	0.359696	0.13704	Calcium-binding EF hand family protein	0.955	2.357	3	10	1	2	2
Chr3:3910481-3919359	cis-NAT	AT3G12270-AT3G12280	8.12126	1.46275	0.405812	3.6045	0.000312752	0.00552325		AT3G12270	2.22135	5.6e-25	protein arginine methyltransferase 3		AT3G12280	0.364714	0.0034133	retinoblastoma-related 1	0.564	2.116	1	4	1	10	3
Chr2:7928015-7934353	cis-NAT	AT2G18220-AT2G18230	4.88189	1.57011	0.40673	3.86032	0.000113241	0.00239865		AT2G18220	1.78691	6.33e-11	Noc2p family		AT2G18230	0.441802	0.0365401	pyrophosphorylase 2	0.347	1.753	3	3	4	4	4
Chr3:4269943-4274487	cis-NAT	AT3G13230-AT3G13235	6.59676	1.34677	0.394379	3.41491	0.000638029	0.00997507		AT3G13230	2.54743	7.7e-25	RNA-binding KH domain-containing protein		AT3G13235	0.450717	0.0159043	ubiquitin family protein	0.608	1.813	3	4	8	4	1
Chr5:24560309-24564979	cis-NAT	AT5G61030-AT5G61040	2.96315	1.44517	0.405037	3.56798	0.000359742	0.00617202		AT5G61030	1.94302	2.46e-07	glycine-rich RNA-binding protein 3		AT5G61040	0.481541	0.0829298	hypothetical protein;(source:Araport11)	0.217	1.209	2	5	1	3	1
Chr3:4810888-4815515	cis-NAT	AT3G14395-AT3G14400	3.38067	1.26954	0.405784	3.12861	0.00175634	0.020233		AT3G14395	3.08257	1.94e-08	0		AT3G14400	0.581981	0.000118385	ubiquitin-specific protease 25	0.174	0.846	1	0	3	1	1
Chr2:1515634-1521123	cis-NAT	AT2G04350-AT2G04360	10.7728	1.75305	0.391838	4.47392	7.67977e-06	0.000247961		AT2G04350	1.15564	5.04e-09	AMP-dependent synthetase and ligase family protein		AT2G04360	0.609246	0.000396783	0	0.825	3.022	4	9	3	5	6
Chr5:25019175-25022564	cis-NAT	AT5G62290-AT5G62300	9.2502	1.4108	0.405019	3.48329	0.000495283	0.00804744		AT5G62290	1.34131	6.15e-05	nucleotide-sensitive chloride conductance regulator (ICln) family protein		AT5G62300	0.636739	2.07e-05	Ribosomal protein S10p/S20e family protein	0.564	2.236	7	7	9	2	1
Chr2:13381767-13386392	cis-NAT	AT2G31380-AT2G31390	16.2142	1.77553	0.362122	4.90312	9.43283e-07	4.06216e-05		AT2G31380	1.31689	9.78e-17	salt tolerance homologue		AT2G31390	0.662949	0.0122325	pfkB-like carbohydrate kinase family protein	1.389	4.956	8	13	14	9	9
Chr3:21932337-21940365	cis-NAT	AT3G59350-AT3G59360	12.3957	1.45603	0.380663	3.82499	0.000130778	0.00266838		AT3G59350	1.7124	2.66e-09	Protein kinase superfamily protein		AT3G59360	0.686013	7.09e-07	UDP-galactose transporter 6	0.695	1.995	2	5	8	3	4
Chr2:16596838-16603319	cis-NAT	AT2G39795-AT2G39800	14.7015	1.37217	0.375848	3.65086	0.000261368	0.00481596		AT2G39795	1.78216	4.73e-13	Mitochondrial glycoprotein family protein		AT2G39800	0.688518	0.0674531	delta1-pyrroline-5-carboxylate synthase 1	1.389	3.627	11	4	4	4	2
Chr4:976246-980698	cis-NAT	AT4G02220-AT4G02230	8.80983	1.00677	0.372356	2.70379	0.00685538	0.0493192		AT4G02220	1.73671	6.38e-11	zinc finger (MYND type) family protein / programmed cell death 2 C-terminal domain-containing protein		AT4G02230	0.693174	0.000840957	Ribosomal protein L19e family protein	1.042	1.934	7	4	5	4	4
Chr3:5008676-5015342	cis-NAT	AT3G14890-AT3G14900	5.44305	1.32847	0.406852	3.26524	0.00109371	0.0138594		AT3G14890	1.69462	3.16e-08	phosphoesterase		AT3G14900	0.711412	0.344125	hypothetical protein;(source:Araport11)	0.174	0.907	2	1	2	0	3
Chr3:20991280-20998695	cis-NAT	AT3G56680-AT3G56690	6.50047	1.08817	0.390043	2.78987	0.00527297	0.0434284		AT3G56680	1.044	9.01e-08	Single-stranded nucleic acid binding R3H protein		AT3G56690	0.73989	0.00188239	Cam interacting protein 111	0.868	1.874	3	1	9	1	4
Chr1:24156672-24159635	cis-NAT	AT1G65030-AT1G65032	2.68775	1.16325	0.394344	2.94983	0.00317949	0.0303776		AT1G65030	2.77908	6.35e-24	Transducin/WD40 repeat-like superfamily protein		AT1G65032	0.796939	0.0906295	0	0.13	0.786	3	0	1	0	1
Chr3:283179-287950	cis-NAT	AT3G01800-AT3G01790	15.1566	1.66198	0.374807	4.43422	9.24072e-06	0.000288942		AT3G01800	2.22688	6.84e-10	Ribosome recycling factor		AT3G01790	0.907969	4.88e-09	Ribosomal protein L13 family protein	0.998	3.445	10	8	8	0	1
Chr1:25932955-25940996	cis-NAT	AT1G68980-AT1G68990	4.15452	1.10705	0.406872	2.72089	0.00651062	0.0474054		AT1G68980	0.0313411	0.942826	Tetratricopeptide repeat (TPR)-like superfamily protein		AT1G68990	1.69178	2.61e-15	male gametophyte defective 3	0.521	1.511	5	1	0	5	5
Chr5:400899-404346	cis-NAT	AT5G02040-AT5G02050	4.92466	1.22017	0.402676	3.03016	0.00244426	0.0250424		AT5G02040	0.0557963	0.874626	prenylated RAB acceptor 1.A1		AT5G02050	2.58881	5.06e-31	Mitochondrial glycoprotein family protein	0.564	1.451	3	5	5	2	1
Chr1:937920-943377	cis-NAT	AT1G03750-AT1G03760	2.43688	1.01992	0.388793	2.62329	0.00870859	0.0592857		AT1G03750	0.0859914	0.844559	switch 2		AT1G03760	1.70226	2.85e-06	Prefoldin chaperone subunit family protein	0.174	0.725	1	2	1	2	1
Chr1:5304098-5309558	cis-NAT	AT1G15430-AT1G15440	3.67055	1.32236	0.406444	3.2535	0.00113994	0.0143446		AT1G15430	0.0895911	0.852026	hypothetical protein (DUF1644);(source:Araport11)		AT1G15440	2.73804	1.69e-24	periodic tryptophan protein 2	0.347	1.511	0	6	3	1	4
Chr3:6994770-7002435	cis-NAT	AT3G20040-AT3G20050	7.82269	1.4871	0.390825	3.80503	0.000141786	0.00287675		AT3G20040	0.094862	0.886976	Hexokinase		AT3G20050	1.13581	3.21e-26	T-complex protein 1 alpha subunit	0.608	2.116	0	8	3	5	6
Chr1:16424578-16430287	cis-NAT	AT1G43610-AT1G43620	6.16606	1.32691	0.397793	3.33567	0.000850943	0.01151		AT1G43610	0.125382	NA	Haloacid dehalogenase-like hydrolase (HAD) superfamily protein		AT1G43620	1.01605	8.34e-10	UDP-Glycosyltransferase superfamily protein	0.391	1.269	4	3	0	1	8
Chr4:9604335-9607402	cis-NAT	AT4G17085-AT4G17090	90.5998	2.91293	0.383897	7.58779	3.2541e-14	4.89675e-12		AT4G17085	0.139265	0.798016	Putative membrane lipoprotein		AT4G17090	3.29125	5.14e-37	chloroplast beta-amylase	1.172	21.336	43	51	38	35	35
Chr3:3923515-3929473	cis-NAT	AT3G12320-AT3G12340	9.58148	1.09668	0.392822	2.79179	0.00524176	0.0432206		AT3G12320	0.169815	0.396478	hypothetical protein;(source:Araport11)		AT3G12340	1.64101	5.21e-08	FKBP-like peptidyl-prolyl cis-trans isomerase family protein	1.172	2.901	6	14	6	6	4
Chr2:19366596-19370478	cis-NAT	AT2G47170-AT2G47180	18.8383	1.23557	0.331066	3.73208	0.000189907	0.00366764		AT2G47170	0.173534	0.415736	Ras-related small GTP-binding family protein		AT2G47180	1.39621	0.00112886	galactinol synthase 1	2.214	4.171	9	8	3	12	9
Chr1:21075262-21080423	cis-NAT	AT1G56290-AT1G56300	8.27548	1.33034	0.401368	3.31452	0.000918019	0.012371		AT1G56290	0.187984	0.644089	CwfJ-like family protein		AT1G56300	2.80732	1.11e-29	Chaperone DnaJ-domain superfamily protein	0.477	1.632	2	1	4	2	8
Chr4:17885272-17888237	cis-NAT	AT4G38092-AT4G38100	2.79701	1.08209	0.397816	2.72008	0.00652669	0.0474268		AT4G38092	0.212382	0.819748	0		AT4G38100	1.27857	4.18e-11	0	0.26	1.028	2	1	5	3	1
Chr5:9284557-9289003	cis-NAT	AT5G26717-AT5G26742	43.4899	2.00194	0.326732	6.12717	8.94568e-10	8.17907e-08		AT5G26717	0.258615	NA	Putative membrane lipoprotein		AT5G26742	1.04913	7.22e-22	DEAD box RNA helicase (RH3)	3.429	13.056	20	29	28	42	38
Chr4:10841935-10846163	cis-NAT	AT4G20010-AT4G20020	4.61543	1.17397	0.401889	2.92114	0.00348752	0.0316006		AT4G20010	0.268663	0.361552	plastid transcriptionally active 9		AT4G20020	1.85824	2.55e-17	0	0.304	1.209	4	4	2	2	0
Chr5:16483760-16490101	cis-NAT	AT5G41180-AT5G41190	6.57929	1.10268	0.403626	2.73193	0.00629649	0.0461253		AT5G41180	0.282134	0.327364	leucine-rich repeat transmembrane protein kinase family protein		AT5G41190	1.62392	5.31e-23	0	0.521	1.269	1	3	3	3	3
Chr3:3337689-3346360	cis-NAT	AT3G10680-AT3G10690	6.23015	1.54863	0.406515	3.80952	0.000139237	0.00283298		AT3G10680	0.310902	0.675406	HSP20-like chaperones superfamily protein		AT3G10690	1.13401	1.11e-10	DNA GYRASE A	0.477	2.055	2	5	3	5	5
Chr3:21643770-21648368	cis-NAT	AT3G58530-AT3G58520	2.68807	1.15308	0.397284	2.90241	0.00370299	0.0329801		AT3G58530	0.316632	0.309387	RNI-like superfamily protein		AT3G58520	2.15208	8.71e-07	Ubiquitin carboxyl-terminal hydrolase family protein	0.13	0.907	0	7	2	1	1
Chr1:10029083-10035638	cis-NAT	AT1G28520-AT1G28530	5.53572	1.24464	0.405976	3.06579	0.00217095	0.0229587		AT1G28520	0.343666	0.0779174	vascular plant one zinc finger protein		AT1G28530	1.23194	7.01e-05	0	0.434	1.874	0	4	1	3	2
Chr1:28408134-28416961	cis-NAT	AT1G75660-AT1G75670	7.03636	1.58778	0.401306	3.95653	7.6045e-05	0.00167973		AT1G75660	0.471397	3.57e-05	5'-3' exoribonuclease 3		AT1G75670	2.11148	1.56e-08	DNA-directed RNA polymerases	0.521	2.116	2	8	10	3	5
Chr3:22798984-22804104	cis-NAT	AT3G61610-AT3G61620	6.56552	1.39103	0.405395	3.43129	0.000600724	0.0094946		AT3G61610	0.552333	0.0807928	Galactose mutarotase-like superfamily protein		AT3G61620	1.16583	2.58e-06	3'-5'-exoribonuclease family protein	0.434	1.874	3	4	0	0	1
Chr5:4242896-4249307	cis-NAT	AT5G13260-AT5G13270	10.2558	1.00244	0.362744	2.76348	0.00571878	0.0448831		AT5G13260	0.576444	9.27e-05	0		AT5G13270	1.39389	1.41e-06	Pentatricopeptide repeat (PPR) superfamily protein	1.432	2.478	3	5	8	3	7
Chr4:7008603-7011406	cis-NAT	AT4G11590-AT4G11600	8.50377	1.98714	0.406487	4.88857	1.0157e-06	4.31555e-05		AT4G11590	0.620752	0.421181	F-box associated ubiquitination effector family protein		AT4G11600	2.78817	4.18e-66	glutathione peroxidase 6	0.087	1.692	3	1	0	2	4
Chr2:17704741-17710433	cis-NAT	AT2G42520-AT2G42530	31.8866	2.74832	0.369382	7.44033	1.00435e-13	1.48049e-11		AT2G42520	0.648273	0.0912332	P-loop containing nucleoside triphosphate hydrolases superfamily protein		AT2G42530	6.38219	3.65e-106	cold regulated 15b	0.868	9.187	17	20	19	19	19
Chr4:2741124-2745635	cis-NAT	AT4G05400-AT4G05410	8.29327	1.15601	0.394396	2.93108	0.00337786	0.0311202		AT4G05400	0.665202	0.00934451	copper ion binding		AT4G05410	2.25474	5.79e-10	Transducin/WD40 repeat-like superfamily protein	0.912	2.055	5	3	3	2	3
Chr5:16310663-16317291	cis-NAT	AT5G40760-AT5G40770	5.48331	1.07611	0.400546	2.6866	0.00721824	0.0515701		AT5G40760	0.670669	0.015251	glucose-6-phosphate dehydrogenase 6		AT5G40770	1.71976	2.18e-16	prohibitin 3	0.304	1.511	1	3	6	1	4
Chr2:12160977-12166039	cis-NAT	AT2G28440-AT2G28450	2.63376	1.53583	0.400621	3.83363	0.000126267	0.00260242		AT2G28440	0.676927	0.346603	proline-rich family protein		AT2G28450	1.22399	7.1e-07	zinc finger (CCCH-type) family protein	0.043	0.846	0	1	2	1	1
Chr1:8682195-8688247	cis-NAT	AT1G24490-AT1G24510	15.1248	1.28614	0.382105	3.36594	0.000762843	0.0110053		AT1G24490	0.69526	0.000770399	OxaA/YidC-like membrane insertion protein		AT1G24510	1.61082	1.31e-24	TCP-1/cpn60 chaperonin family protein	1.736	4.05	3	11	6	5	11
Chr2:7754048-7757929	cis-NAT	AT2G17830-AT2G17840	24.4116	1.16365	0.40563	2.86875	0.004121	0.0359059		AT2G17830	0.885904	0.0388696	F-box and associated interaction domains-containing protein		AT2G17840	2.05016	NA	Senescence/dehydration-associated protein-related	0.521	2.116	3	3	11	2	3
Chr1:1969658-1974526	cis-NAT	AT1G06470-AT1G06475	3.97192	1.18329	0.406784	2.90888	0.00362725	0.0325057		AT1G06470	0.971501	6.09e-09	Nucleotide/sugar transporter family protein		AT1G06475	1.21741	0.0174948	0	0.304	1.088	1	4	2	1	3
Chr2:9503453-9508895	cis-NAT	AT2G22390-AT2G22400	7.89365	2.20919	0.406152	5.43932	5.34837e-08	3.48029e-06		AT2G22390			pseudogene		AT2G22400	1.89834	1.05e-22	S-adenosyl-L-methionine-dependent methyltransferases superfamily protein	0.217	2.901	0	4	6	5	21
Chr5:19871191-19883297	cis-NAT	AT5G49020-AT5G49030	15.7433	1.48806	0.38502	3.86489	0.000111139	0.00236802		AT5G49020	1.05547	3.55e-08	protein arginine methyltransferase 4A		AT5G49030	-0.360616	0.13802	tRNA synthetase class I (I, L, M and V) family protein	1.346	4.291	7	6	10	6	3
Chr1:9668508-9676307	cis-NAT	AT1G27760-AT1G27770	28.9411	1.68108	0.343659	4.89171	9.99623e-07	4.27235e-05		AT1G27760	1.59514	7.08e-17	interferon-related developmental regulator family protein / IFRD protein family		AT1G27770	-0.228534	0.36444	autoinhibited Ca2+-ATPase 1	2.908	7.978	3	9	11	10	31
Chr1:30348670-30352208	cis-NAT	AT1G80750-AT1G80760	5.53941	1.80038	0.406818	4.42552	9.62121e-06	0.000296983		AT1G80750	1.88117	2.72e-15	Ribosomal protein L30/L7 family protein		AT1G80760	-0.206741	0.603676	NOD26-like intrinsic protein 6;1	0.347	2.659	8	9	2	3	3
Chr5:4467311-4471466	cis-NAT	AT5G13830-AT5G13840	43.7412	2.8316	0.315906	8.9634	3.14825e-19	7.10619e-17		AT5G13830	1.6245	0.00705332	FtsJ-like methyltransferase family protein		AT5G13840	-0.15949	0.685576	FIZZY-related 3	2.995	19.281	24	13	32	44	101
Chr1:9155091-9158093	cis-NAT	AT1G26470-AT1G26480	3.17217	1.45229	0.404956	3.58628	0.00033543	0.0058522		AT1G26470	1.59321	2.23e-10	0		AT1G26480	-0.125057	NA	general regulatory factor 12	0.174	1.088	3	2	1	1	2
Chr2:12666832-12671055	cis-NAT	AT2G29630-AT2G29628	19.0952	1.55669	0.402487	3.86768	0.000109874	0.00234799		AT2G29630	1.48794	5.75e-64	thiaminC		AT2G29628	-0.0907598	NA	hypothetical protein;(source:Araport11)	1.172	5.138	8	17	12	8	10
Chr1:1399174-1407531	cis-NAT	AT1G04945-AT1G04950	6.70294	1.09805	0.382336	2.87194	0.00407964	0.0355884		AT1G04945	2.03023	4.93e-10	HIT-type Zinc finger family protein		AT1G04950	-0.0838036	0.764505	TATA BOX ASSOCIATED FACTOR II 59	0.825	1.753	3	6	5	2	4
Chr5:23619459-23623543	cis-NAT	AT5G58420-AT5G58430	13.9715	1.961	0.337034	5.81839	5.9418e-09	4.6148e-07		AT5G58420	1.58087	1.1e-37	Ribosomal protein S4 (RPS4A) family protein		AT5G58430	-0.0733167	0.823082	exocyst subunit exo70 family protein B1	1.042	3.868	9	5	9	9	8
Chr1:11711944-11719988	cis-NAT	AT1G32440-AT1G32450	8.04908	1.15207	0.400426	2.87712	0.00401326	0.035265		AT1G32440	1.22687	2.55e-12	plastidial pyruvate kinase 3		AT1G32450	-0.0361108	0.957769	nitrate transporter 1.5	0.608	1.451	4	2	1	2	2
Chr2:9841842-9842634	cis-NAT	AT2G23120-AT2G23118	7.93274	1.6389	0.405722	4.03947	5.35732e-05	0.00128774		AT2G23120	1.98962	2.62e-09	Late embryogenesis abundant protein, group 6		AT2G23118	-0.0161889	NA	hypothetical protein;(source:Araport11)	0.217	1.451	0	8	1	2	4
Chr4:16795333-16799823	cis-NAT	AT4G35295-AT4G35300	6.64634	1.33327	0.405939	3.2844	0.00102199	0.0131115		AT4G35295	-0.889596	0.252537	homoserine kinase, putative / HSK, putative		AT4G35300	1.91894	3.58e-29	tonoplast monosaccharide transporter2	0.477	1.572	5	4	2	1	2
Chr3:8014809-8017508	cis-NAT	AT3G22650-AT3G22660	3.439	1.63633	0.405162	4.03869	5.37497e-05	0.00128774		AT3G22650	-0.76585	NA	F-box and associated interaction domains-containing protein		AT3G22660	2.4703	1.52e-12	rRNA processing protein-related	0.13	1.269	2	5	1	1	2
Chr4:4200506-4205356	cis-NAT	AT4G07408-AT4G07410	7.93626	1.55838	0.406927	3.82962	0.000128341	0.00262609		AT4G07408	-0.76402	NA	0		AT4G07410	1.01913	2.68e-15	Transducin family protein / WD-40 repeat family protein	0.695	2.78	12	13	4	3	0
Chr2:16943864-16946548	cis-NAT	AT2G40580-AT2G40590	3.68498	1.57092	0.406542	3.86409	0.000111505	0.00236882		AT2G40580	-0.71657	NA	Protein kinase superfamily protein		AT2G40590	1.25342	1.19e-10	Ribosomal protein S26e family protein	0.217	1.209	2	7	2	2	3
Chr3:1006780-1010573	cis-NAT	AT3G03910-AT3G03920	4.05488	1.17997	0.406215	2.90479	0.00367503	0.0328118		AT3G03910	-0.609536	0.353687	glutamate dehydrogenase 3		AT3G03920	1.67289	4.84e-05	H/ACA ribonucleoprotein complex, subunit Gar1/Naf1 protein	0.434	1.209	0	2	3	3	1
Chr2:12638284-12642387	cis-NAT	AT2G29525-AT2G29530	1.58564	1.04961	0.366279	2.8656	0.00416222	0.0361778		AT2G29525	-0.484609	0.319621	Arabidopsis Inositol phosphorylceramide synthase 3		AT2G29530	1.44949	5.87e-12	Tim10/DDP family zinc finger protein	0.043	0.544	1	2	0	0	0
Chr3:4753705-4762457	cis-NAT	AT3G14270-AT3G14280	10.304	1.01435	0.369645	2.74411	0.0060675	0.0450417		AT3G14270	-0.427823	0.00598619	phosphatidylinositol-4-phosphate 5-kinase family protein		AT3G14280	-1.78275	0.00149284	0	1.085	2.055	3	3	4	3	3
Chr1:30057206-30062824	cis-NAT	AT1G79915-AT1G79920	21.048	1.80406	0.401775	4.49023	7.11471e-06	0.000232532		AT1G79915	-0.373508	NA	Putative methyltransferase family protein		AT1G79920	1.39772	2.12e-19	Heat shock protein 70 (Hsp 70) family protein	1.519	7.132	10	14	23	7	23
Chr2:14658410-14664404	cis-NAT	AT2G34740-AT2G34750	7.41943	1.51441	0.406381	3.72659	0.000194086	0.00373016		AT2G34740	-0.298235	NA	Protein phosphatase 2C family protein		AT2G34750	1.1557	8.42e-16	RNA polymerase I specific transcription initiation factor RRN3 protein	0.477	1.995	1	4	2	8	1
Chr1:6376623-6378580	cis-NAT	AT1G18530-AT1G18540	8.96341	1.58419	0.406665	3.89557	9.79698e-05	0.00211235		AT1G18530	-0.288628	NA	EF hand calcium-binding protein family		AT1G18540	1.11386	8.1e-12	Ribosomal protein L6 family protein	0.564	2.599	6	6	6	6	8
Chr4:18134116-18139266	cis-NAT	AT4G38880-AT4G38890	4.19672	1.09182	0.405173	2.69469	0.00704536	0.0504347		AT4G38880	-0.257819	NA	GLN phosphoribosyl pyrophosphate amidotransferase 3		AT4G38890	1.00556	1.39e-07	FMN-linked oxidoreductases superfamily protein	0.304	1.028	2	2	2	4	0
Chr4:9245127-9250343	cis-NAT	AT4G16360-AT4G16370	12.694	1.07927	0.370934	2.9096	0.00361893	0.0325057		AT4G16360	-0.180037	0.292558	5'-AMP-activated protein kinase beta-2 subunit protein		AT4G16370	1.31309	5.01e-21	oligopeptide transporter	1.736	3.506	3	16	8	5	5
Chr1:3753213-3756998	cis-NAT	AT1G11200-AT1G11210	10.6468	1.701	0.386816	4.39744	1.09536e-05	0.000329657		AT1G11200	-0.0790771	0.840642	Protein of unknown function (DUF300)		AT1G11210	4.43051	2.05e-34	Protein of unknown function (DUF761)	0.26	1.511	1	4	0	2	0
Chr4:16084713-16090832	cis-NAT	AT4G33420-AT4G33430	13.608	1.10576	0.395506	2.79581	0.00517697	0.0428822		AT4G33420	-1.79412	0.00462051	Peroxidase superfamily protein		AT4G33430	0.40615	0.00105422	BRI1-associated receptor kinase	0.998	2.901	3	2	1	2	0
Chr3:4187371-4195471	cis-NAT	AT3G13065-AT3G13070	7.29501	1.52105	0.386998	3.93039	8.48087e-05	0.00185628		AT3G13065	-1.79152	0.000369998	STRUBBELIG-receptor family 4		AT3G13070	-0.0852102	0.791164	CBS domain-containing protein / transporter associated domain-containing protein	0.608	1.995	4	3	11	5	1
Chr4:10875233-10878797	cis-NAT	AT4G20110-AT4G20115	6.87769	1.15622	0.405511	2.85128	0.00435441	0.0374509		AT4G20110	-1.77195	0.000350298	VACUOLAR SORTING RECEPTOR 7		AT4G20115	-0.0119234	NA	pre-tRNA	0.608	1.995	2	5	1	2	7
Chr2:19000180-19005732	cis-NAT	AT2G46270-AT2G46280	8.39562	1.13013	0.388822	2.90654	0.00365447	0.0326686		AT2G46270	-1.34699	0.000571451	G-box binding factor 3		AT2G46280	0.93214	5.85e-13	TGF-beta receptor interacting protein 1	0.825	1.813	3	6	5	2	5
Chr4:15924349-15931422	cis-NAT	AT4G33000-AT4G33010	68.8294	1.11032	0.371329	2.99012	0.00278872	0.0277628		AT4G33000	-1.24537	4.46e-11	calcineurin B-like protein 10		AT4G33010	-0.95111	3.97e-09	glycine decarboxylase P-protein 1	7.119	12.089	17	25	21	29	29
Chr4:16147594-16154742	cis-NAT	AT4G33620-AT4G33625	8.41852	1.27925	0.405741	3.15287	0.00161674	0.018896		AT4G33620	-1.07804	0.00137367	Cysteine proteinases superfamily protein		AT4G33625	0.793773	1.8e-06	vacuole protein	0.391	1.572	4	4	3	4	3
Chr1:2642072-2646048	cis-NAT	AT1G08390-AT1G08400	3.56012	1.40072	0.405689	3.4527	0.000555012	0.00883008		AT1G08390	-1.04673	0.0031006	Involved in preserving the stability of 45S rDNA repeats		AT1G08400	0.107452	0.759953	RINT-1 / TIP-1 family	0.13	0.967	0	0	1	7	1
Chr2:9386431-9390575	cis-NAT	AT2G22080-AT2G22090	10.8752	1.27777	0.378925	3.37209	0.000746007	0.0110053		AT2G22080	1.65192	8.49e-16	Transmembrane protein		AT2G22090	-0.638256	0.00341829	RNA-binding (RRM/RBD/RNP motifs) family protein	0.868	2.176	4	9	8	0	3
Chr1:4760957-4766852	cis-NAT	AT1G13930-AT1G13940	48.956	2.27565	0.369658	6.1561	7.45593e-10	6.99405e-08		AT1G13930	2.18153	2.08e-33	Oleosin-B3-like protein		AT1G13940	-0.457867	0.043935	Plant protein of unknown function (DUF863)	1.736	10.819	28	21	22	17	19
Chr5:21286735-21291928	cis-NAT	AT5G52440-AT5G52450	5.85834	1.25829	0.400837	3.13915	0.00169436	0.019651		AT5G52440	-0.822117	4.17e-11	Bacterial sec-independent translocation protein mttA/Hcf106		AT5G52450	1.54542	8.17e-10	MATE efflux family protein	0.477	1.39	4	2	4	0	4
Chr3:5720941-5727664	cis-NAT	AT3G16800-AT3G16810	4.9433	1.31068	0.406882	3.22127	0.00127624	0.0156774		AT3G16800	-0.577904	0.0503938	Protein phosphatase 2C family protein		AT3G16810	2.46503	2.95e-26	pumilio 24	0.217	1.028	0	2	1	1	5
Chr5:6762569-6766702	cis-NAT	AT5G20020-AT5G20030	5.36896	1.61177	0.406858	3.9615	7.44812e-05	0.00165024		AT5G20020	1.37974	4.25e-12	RAS-related GTP-binding nuclear protein 2		AT5G20030	-1.12944	0.0226056	Plant Tudor-like RNA-binding protein	0.174	1.572	4	3	2	3	3
Chr3:3732628-3738208	cis-NAT	AT3G11830-AT3G11840	12.6776	1.521	0.401043	3.7926	0.000149075	0.00299936		AT3G11830	1.52458	4.91e-18	TCP-1/cpn60 chaperonin family protein		AT3G11840	-1.5537	0.0008196	plant U-box 24	1.129	4.473	5	4	3	15	6
Chr1:739679-746479	cis-NAT	AT1G03090-AT1G03100	10.6382	1.24348	0.404205	3.07636	0.00209548	0.0223239		AT1G03090	-1.3107	8.44e-05	methylcrotonyl-CoA carboxylase alpha chain, mitochondrial / 3-methylcrotonyl-CoA carboxylase 1 (MCCA)		AT1G03100	1.31923	0.00168053	Pentatricopeptide repeat (PPR) superfamily protein	0.825	2.599	4	1	0	2	0
Chr1:27110832-27114399	cis-NAT	AT1G72030-AT1G72040	7.45493	1.23461	0.395459	3.12196	0.00179651	0.0205972		AT1G72030	-1.18569	1.45e-07	Acyl-CoA N-acyltransferases (NAT) superfamily protein		AT1G72040	1.28899	3.13e-12	P-loop containing nucleoside triphosphate hydrolases superfamily protein	0.825	2.116	5	5	2	4	5
Chr2:16877144-16882498	cis-NAT	AT2G40420-AT2G40430	6.45614	1.3082	0.397318	3.29257	0.000992777	0.0130649		AT2G40420	-1.22392	3.32e-05	Transmembrane amino acid transporter family protein		AT2G40430	1.22597	3.24e-11	SMALL ORGAN 4	0.651	1.692	0	1	5	3	9
Chr1:18557900-18560391	cis-NAT	AT1G50100-AT1G50110	23.4437	2.51553	0.390358	6.44415	1.16252e-10	1.21694e-08		AT1G50100	#VALUE!	NA	pre-tRNA		AT1G50110	-0.0998271	0.88873	D-aminoacid aminotransferase-like PLP-dependent enzymes superfamily protein	0.217	5.138	7	6	8	10	4
Chr1:17731841-17758508	cis-NAT	AT1G48080-AT1G48090	28.4155	1.34395	0.349402	3.84643	0.000119851	0.00249476		AT1G48080	#VALUE!	NA	pre-tRNA		AT1G48090	-0.440965	0.00304616	calcium-dependent lipid-binding family protein	3.039	7.011	14	25	21	9	5
Chr2:7524781-7525106	lncRNA	AT2G06905	4.953	1.06703	0.406068	2.62772	0.00859582	0.0589066		AT2G06905	#VALUE!	NA	lncRNA		AT2G06895	0.426748	NA	novel transcribed region	0.434	1.269	2	14	0	0	0
Chr3:10076809-10078820	cis-NAT	AT3G27280-AT3G27283	1.95529	1.008	0.357688	2.81811	0.00483075	0.0407623		AT3G27280	1.80907	1.16e-18	prohibitin 4		AT3G27283			pseudogene	0.174	0.725	2	0	4	2	1
Chr1:24485046-24487073	cis-NAT	AT1G65820-AT1G65830	102.635	1.45875	0.329465	4.42764	9.52704e-06	0.000295338		AT1G65820	0.73166	5.36e-05	microsomal glutathione s-transferase, putative		AT1G65830	#VALUE!	NA	pre-tRNA	11.72	29.013	23	9	28	135	60
Chr5:862397-864176	cis-NAT	AT5G03455-AT5G03452	42.2366	3.36482	0.366714	9.17559	4.49127e-20	1.31037e-17		AT5G03455	0.276247	0.225507	Rhodanese/Cell cycle control phosphatase superfamily protein		AT5G03452	#VALUE!	NA	pre-tRNA	0.26	9.187	50	33	1	14	1
Chr1:6948860-6950509	cis-NAT	AT1G20050-AT1G20040	10.674	1.28424	0.343411	3.73965	0.000184279	0.00359742		AT1G20050	0.18065	0.364708	C-8,7 sterol isomerase		AT1G20040	#VALUE!	NA	pre-tRNA	1.259	2.78	8	11	3	2	5
Chr1:11797201-11801359	cis-NAT	AT1G32630-AT1G32620	11.5761	1.31541	0.378447	3.47579	0.000509343	0.00823038		AT1G32630	-0.324552	0.403013	FAM50A-like protein		AT1G32620	#VALUE!	NA	pre-tRNA	1.172	2.841	5	13	4	3	7
Chr4:14955373-14956790	cis-NAT	AT4G30660-AT4G30662	4.80111	1.11073	0.405149	2.74153	0.00611543	0.0451624		AT4G30660	0.989134	2.94e-05	Low temperature and salt responsive protein family		AT4G30662	0.29288	0.633624	hypothetical protein	0.13	0.725	3	1	3	1	0
Chr4:13830827-13836661	cis-NAT	AT4G27720-AT4G27730	14.9624	1.70884	0.379075	4.50793	6.54641e-06	0.000215912		AT4G27720	0.969701	1.68e-05	Major facilitator superfamily protein		AT4G27730	0.249171	0.570788	oligopeptide transporter 1	0.781	3.083	9	8	6	7	6
Chr1:4172035-4178021	cis-NAT	AT1G12270-AT1G12280	9.20249	1.37675	0.387114	3.55646	0.000375892	0.00641861		AT1G12270	0.967438	9.46e-12	stress-inducible protein, putative		AT1G12280	0.0385817	0.900081	LRR and NB-ARC domains-containing disease resistance protein	0.912	2.478	3	12	10	3	1
Chr4:16402129-16406303	cis-NAT	AT4G34265-AT4G34270	8.6636	1.82205	0.402815	4.5233	6.08817e-06	0.00020549		AT4G34265	0.934225	8.34e-06	hypothetical protein		AT4G34270	0.164783	0.497038	TIP41-like family protein	0.304	1.934	2	6	3	1	1
Chr2:15119516-15125588	cis-NAT	AT2G36010-AT2G36020	23.7566	2.98131	0.352221	8.46432	2.57641e-17	5.31698e-15		AT2G36010	0.924254	0.00783912	E2F transcription factor 3		AT2G36020	0.465661	NA	HVA22-like protein J	1.085	11.061	53	90	17	2	4
Chr5:587392-588966	cis-NAT	AT5G02610-AT5G02615	250.113	1.04582	0.351221	2.97766	0.00290458	0.0286609		AT5G02610	0.92373	1.08e-06	Ribosomal L29 family protein		AT5G02615	0	NA	pre-tRNA	33.338	54.701	40	110	57	67	80
Chr3:3847743-3853866	cis-NAT	AT3G12080-AT3G12090	4.41532	1.3018	0.404513	3.21819	0.00129	0.015766		AT3G12080	0.88442	1.06e-08	GTP-binding family protein		AT3G12090	-0.283721	0.624629	tetraspanin6	0.13	1.088	2	1	5	1	0
Chr4:9714934-9715298	lncRNA	AT4G06695	21.407	1.58042	0.363389	4.34912	1.36686e-05	0.000399709		AT4G06695	0.868016	0.00519208	lncRNA		AT4G17390	0.976591	9.19e-07	Ribosomal protein L23/L15e family protein	1.823	5.5	7	8	17	12	21
Chr3:5305549-5309624	cis-NAT	AT3G15650-AT3G15660	2.44688	1.0264	0.391236	2.62348	0.00870364	0.0592857		AT3G15650	0.853304	0.159611	alpha/beta-Hydrolases superfamily protein		AT3G15660	0.789921	3.27e-05	glutaredoxin 4	0.13	0.786	1	1	1	0	2
Chr1:27338034-27340328	cis-NAT	AT1G72600-AT1G72610	181.793	1.44715	0.370909	3.90164	9.55445e-05	0.00206622		AT1G72600	0.828051	0.000113367	hydroxyproline-rich glycoprotein family protein		AT1G72610	0.833192	0.000108803	germin-like protein 1	17.233	47.871	87	129	113	102	92
Chr3:5953031-5953443	lncRNA	AT3G03475	25.6583	1.51337	0.398124	3.80124	0.000143971	0.00291289		AT3G03475	0.820021	0.000386248	lncRNA		AT3G17390	0.781889	0.000454337	S-adenosylmethionine synthetase family protein	1.65	5.803	12	15	15	10	10
Chr3:5953672-5953921	lncRNA	AT3G03475	5.55356	1.12227	0.39899	2.81277	0.00491169	0.0413005		AT3G03475	0.820021	0.000386248	lncRNA		AT3G17390	0.781889	0.000454337	S-adenosylmethionine synthetase family protein	0.651	1.511	0	3	4	5	2
Chr1:19967683-19969121	lncRNA	AT1G07893	8.10974	1.06631	0.392016	2.72008	0.00652668	0.0474268		AT1G07893	0.803039	6.34e-05	lncRNA		AT1G53500	0.774904	2.41e-06	NAD-dependent epimerase/dehydratase family protein	1.042	1.995	3	5	5	5	4
Chr5:9722416-9731558	cis-NAT	AT5G27540-AT5G27550	8.78984	1.14106	0.373245	3.05713	0.00223468	0.0235138		AT5G27540	0.796214	2.19e-10	MIRO-related GTP-ase 1		AT5G27550	0.23202	0.495118	P-loop containing nucleoside triphosphate hydrolases superfamily protein	0.868	1.753	4	3	5	3	2
Chr2:11164575-11168672	cis-NAT	AT2G26230-AT2G26240	6.81362	1.13347	0.401562	2.82266	0.0047627	0.0402822		AT2G26230	0.791835	7.71e-06	uricase / urate oxidase / nodulin 35, putative		AT2G26240	-0.17276	0.601061	Transmembrane proteins 14C	0.651	1.632	1	1	1	1	1
Chr5:21104551-21108710	cis-NAT	AT5G51940-AT5G51950	3.12269	1.02634	0.390042	2.63135	0.00850468	0.0585041		AT5G51940	0.785802	0.0016318	RNA polymerase Rpb6		AT5G51950	0.428392	0.591886	Glucose-methanol-choline (GMC) oxidoreductase family protein	0.26	0.967	1	2	2	1	3
Chr3:4014047-4018631	cis-NAT	AT3G12640-AT3G12650	3.95592	1.21708	0.406922	2.99095	0.00278113	0.027746		AT3G12640	0.777175	5.11e-06	RNA binding (RRM/RBD/RNP motifs) family protein		AT3G12650	0.761859	0.0256114	Transmembrane proteins	0.26	1.088	3	1	2	1	2
Chr1:3469512-3472674	cis-NAT	AT1G10522-AT1G10530	138.091	1.0835	0.236776	4.57607	4.73787e-06	0.000165322		AT1G10522	0.771522	0.264959	PLASTID REDOX INSENSITIVE 2		AT1G10530	-0.841198	NA	D-ribose-binding periplasmic protein	20.88	30.222	58	95	76	36	55
Chr3:8375333-8378364	cis-NAT	AT3G23390-AT3G23400	13.1532	1.31312	0.397901	3.30011	0.000966452	0.0129272		AT3G23390	0.7694	0.00227412	Zinc-binding ribosomal protein family protein		AT3G23400	0.0850456	0.67691	Plastid-lipid associated protein PAP / fibrillin family protein	1.129	3.203	6	12	12	0	3
Chr1:25262134-25265861	cis-NAT	AT1G67430-AT1G67440	20.6094	1.10191	0.359162	3.06799	0.00215505	0.0228239		AT1G67430	0.764323	1.12e-06	Ribosomal protein L22p/L17e family protein		AT1G67440	0.279495	0.285082	Minichromosome maintenance (MCM2/3/5) family protein	2.648	4.775	13	8	8	8	5
Chr4:12649985-12658348	cis-NAT	AT4G24480-AT4G24490	6.37803	1.70117	0.392018	4.33953	1.42791e-05	0.000412882		AT4G24480	0.744489	0.0131608	Protein kinase superfamily protein		AT4G24490	-0.275567	0.140657	RAB geranylgeranyl transferase alpha subunit 1	0.391	1.753	1	2	10	5	2
Chr3:4065042-4075643	cis-NAT	AT3G12810-AT3G12820	5.33708	1.5081	0.40245	3.7473	0.000178748	0.00353725		AT3G12810	0.733635	7.09e-07	SNF2 domain-containing protein / helicase domain-containing protein		AT3G12820	0.809959	0.090166	myb domain protein 10	0.434	1.753	4	9	5	2	0
Chr4:12741032-12745352	cis-NAT	AT4G24690-AT4G24700	13.9478	1.11303	0.375537	2.96384	0.00303828	0.0295761		AT4G24690	0.719877	2.34e-05	ubiquitin-associated (UBA)/TS-N domain-containing protein / octicosapeptide/Phox/Bemp1 (PB1) domain-containing protein		AT4G24700	-0.550372	0.041677	hypothetical protein	1.259	2.478	4	2	7	4	8
Chr1:22975698-22976479	lncRNA	AT1G08477	10.4439	1.09521	0.377444	2.90165	0.00371202	0.0330196		AT1G08477	0.703367	8.82e-09	lncRNA		AT1G62180	0.719318	8.82e-07	5'adenylylphosphosulfate reductase 2	1.302	2.599	6	14	6	5	6
Chr1:6886669-6894752	cis-NAT	AT1G19850-AT1G19860	6.08397	1.43521	0.40106	3.57855	0.000345509	0.00598468		AT1G19850	0.701354	0.000157109	Transcriptional factor B3 family protein / auxin-responsive factor AUX/IAA-related		AT1G19860	0.511191	0.00721298	Zinc finger C-x8-C-x5-C-x3-H type family protein	0.26	1.209	1	5	1	1	2
Chr4:9771297-9775676	cis-NAT	AT4G17520-AT4G17530	16.3865	1.41784	0.340002	4.1701	3.04471e-05	0.000788242		AT4G17520	0.700709	0.0476353	Hyaluronan / mRNA binding family		AT4G17530	-0.0300362	0.915041	RAB GTPase homolog 1C	1.997	4.654	11	13	9	6	12
Chr3:4964105-4970274	cis-NAT	AT3G14790-AT3G14800	9.10808	1.13642	0.402401	2.8241	0.00474137	0.0401624		AT3G14790	0.689421	1.18e-06	rhamnose biosynthesis 3		AT3G14800			transposable element gene	0.695	1.753	3	2	1	5	5
Chr5:4468508-4472946	cis-NAT	AT5G13850-AT5G13840	46.2541	2.83131	0.309235	9.15586	5.39285e-20	1.39116e-17		AT5G13850	0.685098	0.00181134	nascent polypeptide-associated complex subunit alpha-like protein 3		AT5G13840	-0.15949	0.685576	FIZZY-related 3	3.125	19.886	26	15	33	45	101
Chr3:22033129-22038709	cis-NAT	AT3G59650-AT3G59660	8.22698	1.20142	0.402398	2.98565	0.00282975	0.0280374		AT3G59650	0.654413	0.0742389	mitochondrial ribosomal protein L51/S25/CI-B8 family protein		AT3G59660	-0.390985	0.197263	C2 domain-containing protein / GRAM domain-containing protein	0.651	1.995	1	5	4	0	2
Chr4:1123475-1133774	cis-NAT	AT4G02570-AT4G02560	8.75418	1.14068	0.379837	3.00309	0.00267252	0.0270148		AT4G02570	0.65157	5.55e-08	cullin 1		AT4G02560	0.10141	0.664511	Homeodomain-like superfamily protein	0.781	1.692	1	1	2	4	4
Chr5:3483632-3489316	cis-NAT	AT5G11010-AT5G11020	6.12109	1.38231	0.400954	3.44756	0.000565683	0.00898007		AT5G11010	0.634509	0.0291215	Pre-mRNA cleavage complex II protein family		AT5G11020	-0.234037	0.492867	Protein kinase superfamily protein	0.608	1.813	2	4	1	1	13
Chr2:11572397-11580817	cis-NAT	AT2G27100-AT2G27110	9.33431	1.21225	0.386139	3.13942	0.00169285	0.019651		AT2G27100	0.632437	7.24e-06	C2H2 zinc-finger protein SERRATE (SE)		AT2G27110	0.262433	0.182749	FAR1-related sequence 3	0.825	1.813	0	3	5	1	6
Chr3:1416075-1423673	cis-NAT	AT3G05070-AT3G05090	8.34544	1.06219	0.374808	2.83397	0.00459739	0.0391591		AT3G05070	0.62625	0.00732057	Cwf18 pre-mRNA splicing factor		AT3G05090	-0.0496714	0.780981	Transducin/WD40 repeat-like superfamily protein	0.998	1.813	2	6	5	5	2
Chr4:13743011-13749131	cis-NAT	AT4G27500-AT4G27510	9.82716	1.20836	0.406165	2.97505	0.00292943	0.0288432		AT4G27500	0.615167	5.95e-05	proton pump interactor 1		AT4G27510	0.91586	0.16378	2-isopropylmalate synthase	0.521	1.813	4	1	0	1	4
Chr3:4128334-4132467	cis-NAT	AT3G12930-AT3G12940	3.98185	1.15374	0.400646	2.87968	0.00398073	0.0350644		AT3G12930	0.61414	0.000517926	Lojap-related protein		AT3G12940	0.335766	0.0587141	2-oxoglutarate (2OG) and Fe(II)-dependent oxygenase superfamily protein	0.174	1.028	1	3	4	1	2
Chr4:13285737-13289057	cis-NAT	AT4G26230-AT4G26240	7.36031	1.36793	0.402432	3.39917	0.000675909	0.0104991		AT4G26230	0.611297	0.00130237	Ribosomal protein L31e family protein		AT4G26240	0.565821	0.0114373	histone-lysine N-methyltransferase	0.564	1.995	4	5	1	3	0
Chr5:16166180-16168870	cis-NAT	AT5G40400-AT5G40395	37.9773	1.90892	0.301959	6.32177	2.58581e-10	2.55854e-08		AT5G40400	0.606946	0.112135	Pentatricopeptide repeat (PPR) superfamily protein		AT5G40395	0.487725	NA	U6acat; snRNA	3.69	10.759	10	17	15	12	16
Chr4:7287803-7291120	cis-NAT	AT4G12240-AT4G12250	6.37193	1.26515	0.398253	3.17674	0.00148939	0.017723		AT4G12240	0.606368	0.427942	zinc finger (C2H2 type) family protein		AT4G12250	-0.072108	0.85211	UDP-D-glucuronate 4-epimerase 5	0.347	1.148	6	0	0	1	1
Chr3:23324479-23328789	cis-NAT	AT3G63130-AT3G63140	15.2892	1.37815	0.376816	3.65737	0.000254817	0.00472086		AT3G63130	0.602477	3.64e-06	RAN GTPase activating protein 1		AT3G63140	-0.460138	0.00476036	chloroplast stem-loop binding protein of 41 kDa	1.215	3.143	9	4	11	3	8
Chr4:5923484-5927738	cis-NAT	AT4G09320-AT4G09340	16.6539	1.05596	0.392525	2.69016	0.00714171	0.0510738		AT4G09320	0.596957	0.0396674	Nucleoside diphosphate kinase family protein		AT4G09340	-0.658157	0.00219973	SPla/RYanodine receptor (SPRY) domain-containing protein	1.953	4.291	7	7	8	4	11
Chr4:6173712-6177351	cis-NAT	AT4G09800-AT4G09810	9.67464	1.04189	0.382151	2.72638	0.00640335	0.0467186		AT4G09800	0.586715	3.34e-06	S18 ribosomal protein		AT4G09810	0.614747	0.0630099	Nucleotide-sugar transporter family protein	1.302	2.297	3	8	7	3	3
Chr1:1965840-1969561	cis-NAT	AT1G06450-AT1G06460	10.7885	2.18415	0.381979	5.71798	1.07796e-08	7.94497e-07		AT1G06450	0.576816	0.047047	Polynucleotidyl transferase, ribonuclease H-like superfamily protein		AT1G06460	0.905883	1.92e-07	alpha-crystallin domain 32.1	0.521	3.385	8	6	20	7	5
Chr4:11008558-11016590	cis-NAT	AT4G20400-AT4G20410	6.99185	1.27468	0.391684	3.25435	0.00113652	0.0143265		AT4G20400	0.571925	0.00020565	JUMONJI 14		AT4G20410	-0.523922	0.0139176	gamma-soluble NSF attachment protein	0.564	1.572	3	4	5	4	4
Chr4:7090313-7099855	cis-NAT	AT4G11790-AT4G11800	18.2472	1.18869	0.362056	3.28318	0.00102644	0.0131453		AT4G11790	0.569543	0.00275821	Pleckstrin homology (PH) domain superfamily protein		AT4G11800	-0.478265	0.00565122	Calcineurin-like metallo-phosphoesterase superfamily protein	1.693	3.506	9	5	19	6	2
Chr5:4866237-4869079	cis-NAT	AT5G15022-AT5G15030	216.203	1.10884	0.318915	3.47692	0.000507204	0.0082142		AT5G15022	0.565385	0.46304	Natural antisense transcript overlaps with AT5G15030		AT5G15030	-0.1271	NA	Paired amphipathic helix (PAH2) superfamily protein	22.442	35.661	62	73	71	80	63
Chr5:24139939-24141937	cis-NAT	AT5G59950-AT5G59945	21.9279	1.54425	0.313711	4.92253	8.54328e-07	3.73989e-05		AT5G59950	0.556369	0.000109225	RNA-binding (RRM/RBD/RNP motifs) family protein		AT5G59945	0.131496	NA	pre-tRNA	1.91	4.775	6	6	9	5	37
Chr1:27516572-27521710	cis-NAT	AT1G73180-AT1G73177	4.31393	1.53963	0.406821	3.78455	0.00015399	0.00308964		AT1G73180	0.542467	0.00358105	Eukaryotic translation initiation factor eIF2A family protein		AT1G73177	0.552576	0.181178	bonsai	0.217	1.33	4	0	1	0	4
Chr1:28098464-28105193	cis-NAT	AT1G74790-AT1G74800	5.79608	1.08723	0.404829	2.68564	0.00723905	0.0516676		AT1G74790	0.520664	0.00417927	catalytics		AT1G74800	0.311656	0.150627	Galactosyltransferase family protein	0.521	1.33	1	1	3	2	3
Chr2:19136019-19138762	cis-NAT	AT2G46600-AT2G46610	5.00782	1.12588	0.405994	2.77315	0.00555162	0.0448831		AT2G46600	0.517303	0.222216	Calcium-binding EF-hand family protein		AT2G46610	-0.261594	0.629985	RNA-binding (RRM/RBD/RNP motifs) family protein	0.26	0.907	1	0	3	3	2
Chr5:7014662-7022179	cis-NAT	AT5G20720-AT5G20730	21.4126	1.31723	0.362292	3.63581	0.000277106	0.00504232		AT5G20720	0.515803	0.0162624	chaperonin 20		AT5G20730	0.435793	0.00105334	Transcriptional factor B3 family protein / auxin-responsive factor AUX/IAA-related	2.17	4.533	12	5	6	11	10
Chr5:23623794-23632223	cis-NAT	AT5G58450-AT5G58440	5.12314	1.23069	0.406228	3.02954	0.00244925	0.025058		AT5G58450	0.506733	0.00457751	Tetratricopeptide repeat (TPR)-like superfamily protein		AT5G58440	-0.00998737	0.969973	sorting nexin 2A	0.391	1.39	5	5	0	2	3
Chr2:1480219-1482007	lncRNA	AT2G04755	7.72526	1.3153	0.406487	3.23578	0.00121311	0.0151335		AT2G04755	0.497454	0.000294001	lncRNA		AT2G04280	0.503849	4.58e-05	calcium ion-binding protein	0.651	2.357	7	1	6	2	2
Chr3:10784888-10790553	cis-NAT	AT3G28730-AT3G28740	8.95843	1.32413	0.374459	3.53613	0.000406037	0.00680465		AT3G28730	0.493724	0.0161699	high mobility group		AT3G28740	0.624167	0.323267	Cytochrome P450 superfamily protein	0.825	2.055	3	2	4	3	10
Chr5:3287750-3297434	cis-NAT	AT5G10460-AT5G10470	8.7948	1.29333	0.397651	3.25243	0.00114422	0.0143485		AT5G10460	0.482629	0.0111588	Haloacid dehalogenase-like hydrolase (HAD) superfamily protein		AT5G10470	-0.14361	0.298782	kinesin like protein for actin based chloroplast movement 1	0.955	2.357	2	7	4	4	8
Chr3:10759393-10762209	cis-NAT	AT3G28700-AT3G28695	86.0617	7.27761	0.319858	22.7527	1.35043e-114	9.75413e-111		AT3G28700	0.47973	0.173087	Protein of unknown function (DUF185)		AT3G28695	-0.101663	NA	pre-tRNA	0.217	68.361	335	84	43	130	28
Chr3:23054004-23060731	cis-NAT	AT3G62300-AT3G62310	7.46699	1.10643	0.403273	2.74364	0.0060763	0.0450419		AT3G62300	0.469564	0.0374473	DOMAIN OF UNKNOWN FUNCTION 724 7		AT3G62310	0.748743	1.56e-05	RNA helicase family protein	0.608	1.572	2	3	3	3	5
Chr4:15535434-15543954	cis-NAT	AT4G32175-AT4G32180	7.02115	1.33597	0.406196	3.28897	0.00100555	0.0131011		AT4G32175	0.465288	0.178963	PNAS-3 related		AT4G32180	0.0304855	0.898927	pantothenate kinase 2	0.391	1.39	0	5	1	2	2
Chr1:16654030-16657686	cis-NAT	AT1G43900-AT1G43910	5.94619	1.64072	0.388242	4.22602	2.37861e-05	0.000632425		AT1G43900	0.457658	0.0502861	Protein phosphatase 2C family protein		AT1G43910	0.403539	0.548232	P-loop containing nucleoside triphosphate hydrolases superfamily protein	0.521	1.995	2	3	1	1	3
Chr4:7684061-7687006	cis-NAT	AT4G13245-AT4G13250	9.52758	1.225	0.386182	3.17206	0.00151359	0.0179814		AT4G13245	0.449706	NA	snoRNA		AT4G13250	0.684749	6.61e-05	NAD(P)-binding Rossmann-fold superfamily protein	0.781	1.995	2	3	7	0	4
Chr2:17121327-17126484	cis-NAT	AT2G41040-AT2G41050	3.25373	1.16551	0.405391	2.87504	0.00403977	0.0353467		AT2G41040	0.449051	0.0954668	S-adenosyl-L-methionine-dependent methyltransferases superfamily protein		AT2G41050	-0.446337	0.340542	PQ-loop repeat family protein / transmembrane family protein	0.13	0.725	1	0	1	4	2
Chr5:20777501-20781557	cis-NAT	AT5G51120-AT5G51110	8.86597	1.28604	0.40391	3.18398	0.00145266	0.0173773		AT5G51120	0.44197	0.0235016	polyadenylate-binding protein 1		AT5G51110	0.104028	0.556928	Transcriptional coactivator/pterin dehydratase	0.738	2.055	3	5	4	3	8
Chr1:9205800-9209902	cis-NAT	AT1G26630-AT1G26640	14.3887	1.17889	0.391494	3.01125	0.00260171	0.0264318		AT1G26630	0.440695	0.00185737	Eukaryotic translation initiation factor 5A-1 (eIF-5A 1) protein		AT1G26640	-0.408704	0.103326	Amino acid kinase family protein	1.563	3.808	6	7	8	8	7
Chr1:9740508-9745796	cis-NAT	AT1G27950-AT1G27960	15.3443	1.21686	0.398326	3.05495	0.002251	0.023598		AT1G27950	0.436738	0.00184277	glycosylphosphatidylinositol-anchored lipid protein transfer 1		AT1G27960	0.270751	0.506882	evolutionarily conserved C-terminal region 9	1.389	3.385	6	9	3	7	10
Chr5:13521746-13525834	cis-NAT	AT5G35320-AT5G35330	6.78154	1.37026	0.40336	3.39712	0.000680986	0.0105011		AT5G35320	0.43641	0.1268	DBH-like monooxygenase		AT5G35330	0.217619	0.384469	methyl-CPG-binding domain protein 02	0.521	1.753	1	3	3	2	2
Chr1:17906871-17910523	cis-NAT	AT1G48440-AT1G48450	9.54988	1.17666	0.382709	3.07457	0.00210808	0.0224252		AT1G48440	0.426846	0.0567669	B-cell receptor-associated 31-like		AT1G48450	0.174488	0.410528	Protein of unknown function (DUF760)	0.955	2.055	4	3	7	4	6
Chr4:10196954-10203469	cis-NAT	AT4G18465-AT4G18480	25.5381	1.03551	0.35979	2.8781	0.0040008	0.0351982		AT4G18465	0.409228	0.158852	RNA helicase family protein		AT4G18480	-0.182448	0.29189	P-loop containing nucleoside triphosphate hydrolases superfamily protein	2.952	5.017	15	13	10	8	12
Chr5:19179694-19181182	cis-NAT	AT5G47230-AT5G47229	1.98611	1.12325	0.37897	2.96395	0.00303716	0.0295761		AT5G47230	0.404915	0.429004	ethylene responsive element binding factor 5		AT5G47229	-0.0251149	NA	This gene encodes a small protein and has either evidence of transcription or purifying selection.	0	0.484	1	1	2	0	1
Chr5:16378893-16385424	cis-NAT	AT5G40880-AT5G40890	16.4905	1.05863	0.371139	2.85238	0.00433926	0.0374509		AT5G40880	0.395657	0.20882	WD-40 repeat family protein / zfwd3 protein (ZFWD3)		AT5G40890	-0.577084	0.00161524	chloride channel A	2.04	3.506	12	5	9	9	7
Chr1:12144440-12148380	cis-NAT	AT1G33470-AT1G33475	8.31986	1.38699	0.361656	3.8351	0.000125513	0.00259764		AT1G33470	0.391845	0.0539566	RNA-binding (RRM/RBD/RNP motifs) family protein		AT1G33475	-0.340592	0.639874	SNARE-like superfamily protein	0.912	2.357	2	5	16	5	1
Chr2:14602470-14615795	cis-NAT	AT2G34660-AT2G34670	9.08582	1.26094	0.394403	3.19708	0.00138827	0.0168247		AT2G34660	0.385123	0.107594	multidrug resistance-associated protein 2		AT2G34670	0.402993	0.260727	Protein of unknown function (DUF630 and DUF632)	0.868	1.995	1	4	2	5	6
Chr5:19166859-19171263	cis-NAT	AT5G47200-AT5G47210	34.0642	1.95399	0.357471	5.46614	4.59936e-08	3.17413e-06		AT5G47200	0.372492	0.0210695	RAB GTPase homolog 1A		AT5G47210	0.919828	1.8e-07	Hyaluronan / mRNA binding family	2.084	9.55	13	19	22	9	13
Chr1:17306574-17311505	cis-NAT	AT1G47230-AT1G47240	5.31166	1.2805	0.40679	3.14782	0.00164494	0.0191945		AT1G47230	0.356192	0.134781	CYCLIN A3;4		AT1G47240	0.471011	0.196198	NRAMP metal ion transporter 2	0.347	1.148	6	4	0	1	0
Chr5:3133244-3144269	cis-NAT	AT5G10020-AT5G10030	6.60691	1.04814	0.392043	2.67353	0.00750568	0.053255		AT5G10020	0.349221	0.060106	Leucine-rich receptor-like protein kinase family protein		AT5G10030	0.0361012	0.905232	TGACG motif-binding factor 4	0.608	1.269	1	1	1	2	2
Chr1:19783185-19789150	cis-NAT	AT1G53090-AT1G53100	5.4593	1.43842	0.405677	3.54572	0.000391539	0.00662316		AT1G53090	0.34499	0.0677166	SPA1-related 4		AT1G53100	-0.255112	0.77192	Core-2/I-branching beta-1,6-N-acetylglucosaminyltransferase family protein	0.304	1.572	1	3	3	0	2
Chr1:18770937-18774759	cis-NAT	AT1G50660-AT1G50659	4.06028	1.15409	0.406569	2.83862	0.00453096	0.0387814		AT1G50660	0.342095	0.0389894	0		AT1G50659	0.28051	0.246307	0	0.26	1.028	1	5	2	2	1
Chr2:3495442-3496398	cis-NAT	AT2G07763-AT2G07739	220.871	2.48896	0.241893	10.2895	7.85741e-25	8.10772e-22		AT2G07763	0.342066	0.565647	pre-tRNA		AT2G07739	0.729165	0.00371305	Ycf1 protein	14.325	61.712	212	257	208	51	44
Chr1:5402553-5403853	lncRNA	AT1G05183	4.16959	1.26861	0.405903	3.12541	0.00177558	0.0203895		AT1G05183	0.337913	0.553607	lncRNA		AT1G15700	0.189747	0.744456	ATPase, F1 complex, gamma subunit protein	0.174	1.028	2	1	3	0	2
Chr3:14196558-14196865	lncRNA	AT3G06325	245.849	1.14306	0.194418	5.87942	4.11707e-09	3.41811e-07		AT3G06325	0.326336	0.502091	lncRNA		AT3G41762	0.140068	0.566821	hypothetical protein	33.381	52.344	65	90	94	87	290
Chr4:14129180-14135292	cis-NAT	AT4G28600-AT4G28610	6.00991	1.24936	0.404631	3.08766	0.00201742	0.0217102		AT4G28600	0.31891	0.0403353	no pollen germination related 2		AT4G28610	0.224183	0.317143	phosphate starvation response 1	0.391	1.33	0	4	0	4	4
Chr4:16698267-16703504	cis-NAT	AT4G35080-AT4G35090	67.5977	1.58008	0.355274	4.44749	8.68798e-06	0.000277669		AT4G35080	0.318587	0.144	high-affinity nickel-transport family protein		AT4G35090	-0.631705	3.53e-05	catalase 2	7.162	18.012	10	26	23	18	89
Chr5:4292704-4299264	cis-NAT	AT5G13390-AT5G13400	7.95254	1.18299	0.38825	3.04698	0.00231151	0.0239198		AT5G13390	0.308316	0.0684163	no exine formation 1		AT5G13400	0.096559	0.66606	Major facilitator superfamily protein	0.868	2.055	1	2	5	6	3
Chr2:11488988-11494290	cis-NAT	AT2G26920-AT2G26930	6.51607	2.01348	0.403984	4.98406	6.22624e-07	3.10152e-05		AT2G26920	0.305172	0.219774	Ubiquitin-associated/translation elongation factor EF1B protein		AT2G26930	-0.106754	0.682829	4-(cytidine 5'-phospho)-2-C-methyl-D-erithritol kinase	0.217	2.055	0	3	1	2	11
Chr1:22051133-22057268	cis-NAT	AT1G59900-AT1G59910	13.7203	1.16376	0.342785	3.39501	0.000686271	0.0105243		AT1G59900	0.301293	0.103435	pyruvate dehydrogenase complex E1 alpha subunit		AT1G59910	-0.48471	0.0504648	Actin-binding FH2 (formin homology 2) family protein	1.563	2.901	5	10	8	4	9
Chr5:12588741-12592904	cis-NAT	AT5G33320-AT5G33330	6.23419	1.12994	0.404091	2.79626	0.00516982	0.0428822		AT5G33320	0.281276	0.178033	Glucose-6-phosphate/phosphate translocator-related		AT5G33330	-0.19306	NA	Polynucleotidyl transferase, ribonuclease H-like superfamily protein	0.521	1.39	3	2	2	3	3
Chr2:9107546-9112776	cis-NAT	AT2G21270-AT2G21280	5.9542	1.37408	0.406769	3.37803	0.000730077	0.0109861		AT2G21270	0.271114	0.110991	ubiquitin fusion degradation 1		AT2G21280	-0.123375	0.64585	NAD(P)-binding Rossmann-fold superfamily protein	0.347	1.451	1	5	2	3	9
Chr1:1946746-1952880	cis-NAT	AT1G06390-AT1G06400	6.72715	1.3451	0.396118	3.39571	0.000684513	0.0105196		AT1G06390	0.265241	0.0437466	GSK3/SHAGGY-like protein kinase 1		AT1G06400	-0.0170494	0.962329	Ras-related small GTP-binding family protein	0.564	1.692	0	2	5	3	2
Chr3:5081780-5085942	cis-NAT	AT3G15095-AT3G15110	8.50384	1.12138	0.394469	2.84277	0.00447232	0.0384109		AT3G15095	0.264808	0.15581	0		AT3G15110	0.169185	0.602622	0	0.955	2.116	4	5	9	2	4
Chr3:6483940-6486264	cis-NAT	AT3G18820-AT3G18815	5.19298	2.00022	0.404665	4.94289	7.69714e-07	3.70643e-05		AT3G18820	0.255235	0.276782	RAB GTPase homolog G3F		AT3G18815	-0.0597299	NA	pre-tRNA	0.043	1.692	4	3	4	6	0
Chr3:231610-236968	cis-NAT	AT3G01610-AT3G01620	5.11155	1.32402	0.403532	3.28107	0.00103413	0.0131971		AT3G01610	0.252975	0.60123	cell division cycle 48C		AT3G01620	-0.345505	0.686004	beta-1,4-N-acetylglucosaminyltransferase family protein	0.434	1.692	0	2	0	0	2
Chr2:13141290-13146060	cis-NAT	AT2G30870-AT2G30880	13.9018	1.03528	0.391841	2.64209	0.0082395	0.0572249		AT2G30870	0.251691	0.364255	glutathione S-transferase PHI 10		AT2G30880	0.353134	0.0333297	Pleckstrin homology (PH) domain-containing protein	1.042	2.236	7	6	3	2	3
Chr1:1114375-1122786	cis-NAT	AT1G04210-AT1G04220	12.0448	1.06422	0.383045	2.77832	0.00546414	0.0443953		AT1G04210	0.246423	0.0836824	Leucine-rich repeat protein kinase family protein		AT1G04220	-0.00990264	0.989506	3-ketoacyl-CoA synthase 2	1.172	2.236	4	7	4	3	4
Chr1:19527822-19536422	cis-NAT	AT1G52420-AT1G52430	9.06622	1.49715	0.403066	3.71441	0.00020368	0.00384554		AT1G52420	0.241143	0.187393	UDP-Glycosyltransferase superfamily protein		AT1G52430	0.565497	0.489418	Ubiquitin carboxyl-terminal hydrolase-related protein	0.434	2.055	2	2	1	0	4
Chr3:7377391-7384163	cis-NAT	AT3G21060-AT3G21070	10.9651	1.63002	0.406236	4.01249	6.00822e-05	0.00137919		AT3G21060	0.22709	0.408685	Transducin/WD40 repeat-like superfamily protein		AT3G21070	0.180635	0.51967	NAD kinase 1	0.521	3.627	1	1	4	2	4
Chr1:3981153-3987290	cis-NAT	AT1G11790-AT1G11800	5.95844	2.03315	0.401837	5.05964	4.20039e-07	2.28116e-05		AT1G11790	0.226473	0.370099	arogenate dehydratase 1		AT1G11800	0.821306	0.00686625	endonuclease/exonuclease/phosphatase family protein	0.304	2.236	6	5	2	1	1
Chr4:12660687-12667262	cis-NAT	AT4G24510-AT4G24520	14.5427	1.12217	0.387666	2.89469	0.00379528	0.0337187		AT4G24510	0.21703	0.307512	HXXXD-type acyl-transferase family protein		AT4G24520	-0.324326	0.00861304	P450 reductase 1	1.172	2.841	4	3	3	6	5
Chr5:16793614-16798006	cis-NAT	AT5G41980-AT5G41990	4.97064	1.3154	0.406933	3.23249	0.00122718	0.0152302		AT5G41980	0.216105	0.735654	0		AT5G41990	0.0287954	0.906245	with no lysine (K) kinase 8	0.26	1.209	2	1	2	3	2
Chr1:27338062-27338829	lncRNA	AT1G09327	4.79167	1.51689	0.406391	3.73257	0.000189534	0.00366764		AT1G09327	0.210952	0.732992	lncRNA		AT1G72600	0.828051	0.000113367	hydroxyproline-rich glycoprotein family protein	0.347	1.692	6	6	1	0	2
Chr3:2102316-2105027	cis-NAT	AT3G06660-AT3G06665	41.924	3.23912	0.385221	8.40848	4.15372e-17	8.10874e-15		AT3G06660	0.20599	0.482181	PAPA-1-like family protein / zinc finger (HIT type) family protein		AT3G06665	-0.0597299	NA	pre-tRNA	0.087	6.83	12	20	5	14	19
Chr1:1344989-1349478	cis-NAT	AT1G04790-AT1G04800	14.4532	1.29143	0.385077	3.3537	0.000797397	0.0110053		AT1G04790	0.202864	0.577834	RING/U-box superfamily protein		AT1G04800	-0.161801	0.83465	glycine-rich protein	1.432	3.445	4	8	6	7	8
Chr5:24996129-25004783	cis-NAT	AT5G62230-AT5G62240	5.04285	1.32935	0.403751	3.2925	0.000993024	0.0130649		AT5G62230	0.198543	0.641948	ERECTA-like 1		AT5G62240	0.192147	0.840088	Cell cycle regulated microtubule associated protein	0.477	1.511	2	6	5	1	3
Chr2:15980848-15982917	cis-NAT	AT2G38140-AT2G38150	5.07682	1.28789	0.404503	3.18389	0.00145312	0.0173773		AT2G38140	0.193627	0.62364	plastid-specific ribosomal protein 4		AT2G38150	-0.913315	0.130805	alpha 1,4-glycosyltransferase family protein	0.304	1.209	2	0	2	0	3
Chr1:303537-306287	cis-NAT	AT1G01840-AT1G01860	4.36949	2.0736	0.406413	5.1022	3.35722e-07	1.93994e-05		AT1G01840	0.184493	0.766664	0		AT1G01860	-0.0403511	0.895486	Ribosomal RNA adenine dimethylase family protein	0.217	2.236	2	21	4	2	0
Chr2:13208624-13211188	cis-NAT	AT2G31035-AT2G31040	3.28528	1.23816	0.401049	3.0873	0.00201984	0.0217102		AT2G31035	0.183374	0.834138	0		AT2G31040	-0.205362	0.234674	ATP synthase protein I -related	0.13	0.786	2	3	1	1	1
Chr1:25543949-25548894	cis-NAT	AT1G68150-AT1G68160	3.9151	1.18907	0.406269	2.92679	0.00342476	0.03117		AT1G68150	0.17977	NA	WRKY DNA-binding protein 9		AT1G68160	-0.628043	0.0367303	Protein of unknown function (DUF3755)	0.217	0.907	1	2	0	1	1
Chr5:6035619-6037641	lncRNA	AT5G18255	7.98057	1.33871	0.36752	3.64256	0.000269944	0.00493621		AT5G18255	0.178864	0.58837	other RNA		AT5G18260	0.148543	0.679003	RING/U-box superfamily protein	0.825	2.055	3	4	4	4	4
Chr4:10878724-10882052	cis-NAT	AT4G20130-AT4G20115	9.73065	1.40119	0.40571	3.45368	0.000552994	0.00881738		AT4G20130	0.17224	0.300687	plastid transcriptionally active 14		AT4G20115	-0.0119234	NA	pre-tRNA	0.564	2.599	1	5	0	0	5
Chr1:29016120-29019789	cis-NAT	AT1G77230-AT1G77240	41.5359	1.94011	0.36876	5.26118	1.43132e-07	8.91242e-06		AT1G77230	0.167566	0.563953	Tetratricopeptide repeat (TPR)-like superfamily protein		AT1G77240	0.174448	0.665256	AMP-dependent synthetase and ligase family protein	2.865	12.391	6	113	23	8	4
Chr2:1103205-1106905	cis-NAT	AT2G03630-AT2G03640	4.23342	1.33538	0.406294	3.28672	0.00101362	0.0131011		AT2G03630	0.155621	NA	0		AT2G03640	0.0479861	0.864928	Nuclear transport factor 2 (NTF2) family protein with RNA binding (RRM-RBD-RNP motifs) domain	0.26	1.088	0	1	5	1	1
Chr3:5203205-5208509	cis-NAT	AT3G15410-AT3G15420	17.9841	1.11762	0.404177	2.76518	0.00568911	0.0448831		AT3G15410	0.148074	0.524172	Leucine-rich repeat (LRR) family protein		AT3G15420	-0.280663	0.68585	Transcription factor TFIIIC, tau55-related protein	0.695	4.11	3	2	2	0	0
Chr3:16790761-16798000	cis-NAT	AT3G45740-AT3G45750	10.3486	1.43826	0.37294	3.85653	0.000115006	0.00241479		AT3G45740	0.140062	0.759925	hydrolase family protein / HAD-superfamily protein		AT3G45750	0.605641	0.0400406	Nucleotidyltransferase family protein	0.825	2.297	7	1	3	3	6
Chr5:6968611-6975009	cis-NAT	AT5G20610-AT5G20620	10.1674	1.15155	0.385253	2.98908	0.00279819	0.0277628		AT5G20610	0.132209	0.527591	0		AT5G20620	-0.0529727	0.856334	ubiquitin 4	1.042	2.478	4	8	4	1	0
Chr5:3096183-3100291	cis-NAT	AT5G09920-AT5G09930	6.58701	1.46302	0.406571	3.59843	0.000320147	0.00562633		AT5G09920	0.113567	0.742338	RNA polymerase II, Rpb4, core protein		AT5G09930	-0.225509	0.792496	ABC transporter family protein	0.391	1.692	1	3	8	8	3
Chr1:4010757-4014688	cis-NAT	AT1G11890-AT1G11900	20.6913	1.22458	0.366519	3.34112	0.000834401	0.0113501		AT1G11890	0.111623	0.60925	Synaptobrevin family protein		AT1G11900	-0.168692	0.799951	Tetratricopeptide repeat (TPR)-like superfamily protein	2.257	4.231	14	3	19	16	1
Chr4:11431104-11435284	cis-NAT	AT4G21470-AT4G21480	2.5286	1.09371	0.401246	2.72578	0.00641504	0.0467567		AT4G21470	0.110444	0.685369	riboflavin kinase/FMN hydrolase		AT4G21480	-0.627595	0.353049	sugar transporter protein 12	0.217	0.846	2	0	3	2	1
Chr4:17915206-17923973	cis-NAT	AT4G38200-AT4G38210	11.2997	1.09002	0.363078	3.00218	0.00268057	0.0270148		AT4G38200	0.109079	0.620384	SEC7-like guanine nucleotide exchange family protein		AT4G38210	0.541109	0.405843	expansin A20	1.129	2.236	2	4	2	4	1
Chr1:29815470-29833016	cis-NAT	AT1G79270-AT1G79280	22.3091	1.29093	0.364828	3.53846	0.000402465	0.00677623		AT1G79270	0.101166	0.732059	evolutionarily conserved C-terminal region 8		AT1G79280	0.304382	0.050088	nuclear pore anchor	2.387	4.835	7	8	8	8	11
Chr5:4427783-4430901	cis-NAT	AT5G13720-AT5G13730	4.7026	1.08294	0.406122	2.66654	0.0076637	0.0542034		AT5G13720	0.0980458	0.696699	Uncharacterised protein family (UPF0114)		AT5G13730	-0.903976	8.19e-06	sigma factor 4	0.391	1.028	4	1	0	4	2
Chr4:14034536-14043347	cis-NAT	AT4G28370-AT4G28390	20.669	1.89592	0.371699	5.10068	3.38433e-07	1.94008e-05		AT4G28370	0.0942429	0.771118	RING/U-box superfamily protein		AT4G28390	0.197922	0.821199	ADP/ATP carrier 3	1.129	4.715	0	1	0	2	1
Chr4:16470736-16479620	cis-NAT	AT4G34450-AT4G34460	25.3843	1.27326	0.364982	3.48857	0.000485614	0.00791782		AT4G34450	0.0913991	0.409653	coatomer gamma-2 subunit, putative / gamma-2 coat protein, putative / gamma-2 COP, putative		AT4G34460	0.0848258	0.671785	GTP binding protein beta 1	2.214	4.775	5	14	10	8	5
Chr2:18756471-18772906	cis-NAT	AT2G45530-AT2G45540	20.783	1.11332	0.329009	3.38387	0.000714716	0.0108226		AT2G45530	0.0905413	0.811195	RING/U-box superfamily protein		AT2G45540	-0.313882	0.00320919	WD-40 repeat family protein / beige-related	2.127	3.506	2	15	11	5	3
Chr5:22735899-22741100	cis-NAT	AT5G56170-AT5G56180	11.3863	1.11232	0.406367	2.73724	0.00619578	0.0455874		AT5G56170	0.0842158	0.746633	LORELEI-LIKE-GPI-ANCHORED PROTEIN 1		AT5G56180	-0.706883	0.00308795	actin-related protein 8	0.781	1.692	3	2	0	0	0
Chr5:21943983-21945709	cis-NAT	AT5G54070-AT5G54075	51.7065	1.26219	0.284505	4.43644	9.14602e-06	0.000287225		AT5G54070	0.0806505	NA	heat shock transcription factor A9		AT5G54075	0.0644715	0.950556	U3D; snoRNA	5.73	9.792	17	19	15	10	14
Chr5:1820117-1825926	cis-NAT	AT5G06050-AT5G06060	4.7949	1.34048	0.406035	3.3014	0.000962042	0.0128921		AT5G06050	0.0793799	0.786141	Putative methyltransferase family protein		AT5G06060	0.122805	0.49094	NAD(P)-binding Rossmann-fold superfamily protein	0.434	1.572	0	3	2	1	7
Chr5:20777501-20779488	cis-NAT	AT5G51105-AT5G51110	6.99348	1.24013	0.406267	3.05249	0.00226952	0.0237232		AT5G51105	0.0736056	NA	Protein of unknown function (DUF1278)		AT5G51110	0.104028	0.556928	Transcriptional coactivator/pterin dehydratase	0.521	1.632	3	4	4	1	8
Chr3:20571434-20573725	cis-NAT	AT3G55485-AT3G55490	4.81279	1.27215	0.406924	3.12626	0.00177046	0.0203631		AT3G55485	0.0664105	NA	0		AT3G55490	0.65685	0.137304	GINS complex protein	0.304	1.148	2	3	6	4	1
Chr5:17684156-17688668	cis-NAT	AT5G43940-AT5G43950	11.5994	1.00605	0.382179	2.63242	0.00847797	0.0583759		AT5G43940	0.0653914	0.83717	GroES-like zinc-binding dehydrogenase family protein		AT5G43950	0.124034	0.744104	Plant protein of unknown function (DUF946)	1.085	1.995	3	3	5	6	5
Chr5:1119937-1128144	cis-NAT	AT5G04120-AT5G04130	9.0353	1.44594	0.358056	4.03829	5.38414e-05	0.00128774		AT5G04120	0.0636057	NA	Phosphoglycerate mutase family protein		AT5G04130	0.994253	1.18e-10	DNA GYRASE B2	1.085	2.841	1	2	3	2	23
Chr5:16887626-16891909	cis-NAT	AT5G42240-AT5G42242	6.10277	1.28209	0.39812	3.22037	0.00128027	0.0157001		AT5G42240	0.0599659	0.781151	serine carboxypeptidase-like 42		AT5G42242	0.217133	NA	low-molecular-weight cysteine-rich 57	0.521	1.39	2	4	1	0	1
Chr2:8942750-8947310	cis-NAT	AT2G20770-AT2G20760	5.89905	1.17904	0.401322	2.9379	0.00330448	0.0306738		AT2G20770	0.0549898	0.926108	GCR2-like 2		AT2G20760	0.189996	0.12869	Clathrin light chain protein	0.564	1.632	1	2	7	1	3
Chr5:19799953-19803220	cis-NAT	AT5G48835-AT5G48830	18.3687	1.38318	0.360921	3.83237	0.000126913	0.00260423		AT5G48835	0.051877	NA	pre-tRNA		AT5G48830	0.477698	0.00479614	0	1.736	4.231	12	28	4	8	3
Chr5:5405346-5411766	cis-NAT	AT5G16550-AT5G16560	6.39074	1.19491	0.398555	2.99811	0.00271663	0.0272153		AT5G16550	0.0463485	0.889175	0		AT5G16560	-0.218663	0.559469	Homeodomain-like superfamily protein	0.564	1.511	2	0	3	0	3
Chr1:25775731-25779249	cis-NAT	AT1G68650-AT1G68660	8.40803	1.31517	0.405364	3.24442	0.00117691	0.0147072		AT1G68650	0.0383658	0.937359	Uncharacterized protein family (UPF0016)		AT1G68660	-0.302361	0.163036	Ribosomal protein L12/ ATP-dependent Clp protease adaptor protein ClpS family protein	0.521	1.753	2	1	1	0	0
Chr5:8906416-8910063	cis-NAT	AT5G25585-AT5G25590	9.96652	1.67864	0.364511	4.60518	4.12101e-06	0.000147357		AT5G25585	0.0358831	NA	pre-tRNA		AT5G25590	0.331322	0.158553	Protein of unknown function (DUF630 and DUF632)	0.955	2.901	7	7	3	5	3
Chr3:22138723-22138918	cis-NAT	AT3G59923-AT3G59926	34.747	1.44523	0.333053	4.33935	1.42905e-05	0.000412882		AT3G59923	0.0358831	NA	pre-tRNA		AT3G59926	0.0358831	NA	pre-tRNA	3.994	8.583	7	21	7	16	30
Chr1:6075820-6076018	cis-NAT	AT1G17660-AT1G17670	104.934	1.16961	0.278382	4.20147	2.65184e-05	0.00069149		AT1G17660	0.0358831	NA	pre-tRNA		AT1G17670	-0.0119234	NA	pre-tRNA	13.587	20.732	31	36	40	33	90
Chr5:2993327-2995784	cis-NAT	AT5G09655-AT5G09660	156.387	1.7401	0.228045	7.63053	2.33792e-14	3.59293e-12		AT5G09655	0.0358831	NA	pre-tRNA		AT5G09660	-0.84249	2.31e-07	peroxisomal NAD-malate dehydrogenase 2	20.098	48.354	40	14	12	17	102
Chr2:13757593-13765608	cis-NAT	AT2G32410-AT2G32415	4.64632	1.37589	0.404982	3.39742	0.000680255	0.0105011		AT2G32410	0.0320086	0.937568	AXR1-like		AT2G32415	0.311351	0.323853	Polynucleotidyl transferase, ribonuclease H fold protein with HRDC domain	0.391	1.572	3	7	6	2	2
Chr2:8356092-8361951	cis-NAT	AT2G19260-AT2G19270	4.67507	1.26208	0.402987	3.13182	0.00173726	0.0200451		AT2G19260	0.0208501	0.965805	RING/FYVE/PHD zinc finger superfamily protein		AT2G19270	0.160253	0.558961	0	0.304	1.028	4	2	3	1	0
Chr5:291687-302015	cis-NAT	AT5G01760-AT5G01770	8.69402	1.43721	0.404823	3.55022	0.00038491	0.00654166		AT5G01760	0.0202842	0.982056	ENTH/VHS/GAT family protein		AT5G01770	-0.697765	0.0238046	HEAT repeat ;WD domain, G-beta repeat protein protein	0.434	1.934	1	0	2	1	2
Chr1:6463849-6466454	cis-NAT	AT1G18740-AT1G18745	111.354	1.07715	0.31826	3.38449	0.000713111	0.0108226		AT1G18740	0.0195191	0.952664	Protein of unknown function (DUF793)		AT1G18745	-0.56744	0.432938	0	9.984	15.534	17	86	47	35	27
Chr5:6463964-6466349	lncRNA	AT5G19221	12.9756	1.34379	0.376446	3.56968	0.000357422	0.00614681		AT5G19221	0.00739602	0.974956	other RNA		AT5G19220	0.0300261	0.89339	ADP glucose pyrophosphorylase large subunit 1	1.172	2.901	2	4	4	6	8
Chr5:6463969-6466153	lncRNA	AT5G19221	12.5689	1.27874	0.377837	3.38437	0.000713418	0.0108226		AT5G19221	0.00739602	0.974956	other RNA		AT5G19220	0.0300261	0.89339	ADP glucose pyrophosphorylase large subunit 1	1.172	2.72	2	3	4	6	8
Chr5:9775854-9785288	cis-NAT	AT5G27630-AT5G27640	9.57087	1.27137	0.390868	3.25268	0.00114322	0.0143485		AT5G27630	0.00250796	0.997643	acyl-CoA binding protein 5		AT5G27640	0.949035	6.15e-09	translation initiation factor 3B1	1.042	2.659	3	4	5	7	7
Chr3:7795606-7796327	lncRNA	AT3G22121	8.58727	1.0005	0.380561	2.629	0.00856356	0.0587972		AT3G22121	1.94251	2.94e-18			AT3G22120	1.96061	4.63e-18	cell wall-plasma membrane linker protein	1.172	1.995	2	16	4	1	2
Chr1:2936528-2939488	cis-NAT	AT1G09110-AT1G09100	1217.42	1.46962	0.323432	4.54382	5.52439e-06	0.000189112		AT1G09110	0	NA	pre-tRNA		AT1G09100	0.989354	1.53e-07	26S proteasome AAA-ATPase subunit RPT5B	108.913	194.687	11	15	34	154	179
Chr4:7256415-7261180	cis-NAT	AT4G12115-AT4G12120	30.5323	1.18366	0.404787	2.92415	0.00345399	0.0313814		AT4G12115	0	NA	pre-tRNA		AT4G12120	0.91924	0.000150703	Sec1/munc18-like (SM) proteins superfamily	2.214	7.555	5	3	2	3	0
Chr5:4530474-4533119	cis-NAT	AT5G14035-AT5G14040	18.3188	1.65877	0.391503	4.23693	2.26592e-05	0.000625761		AT5G14035	0	NA	pre-tRNA		AT5G14040	0.743353	4.68e-12	phosphate transporter 3;1	1.476	5.621	9	8	5	6	5
Chr5:5874520-5874923	lncRNA	AT5G02775	1.88605	1.0379	0.35572	2.91776	0.00352557	0.0318315		AT5G02775	0	NA	lncRNA		AT5G02785	0	NA	lncRNA	0.087	0.846	8	3	0	0	0
Chr3:2282233-2285673	cis-NAT	AT3G07185-AT3G07180	71.472	2.64138	0.320213	8.24882	1.59964e-16	2.96262e-14		AT3G07185	0	NA	pre-tRNA		AT3G07180	-0.00231663	0.993203	GPI transamidase component PIG-S-related	4.08	22.485	27	25	19	68	67
Chr2:19341225-19344499	cis-NAT	AT2G47100-AT2G47090	493.854	1.81519	0.286362	6.3388	2.31563e-10	2.32302e-08		AT2G47100	0	NA	pre-tRNA		AT2G47090	-0.0352411	0.911536	zinc ion binding;nucleic acid binding	24.265	80.148	379	126	61	158	101
Chr1:2939417-2942345	cis-NAT	AT1G09110-AT1G09130	1222.55	1.47768	0.323288	4.57079	4.859e-06	0.000168733		AT1G09110	0	NA	pre-tRNA		AT1G09130	-0.12054	0.515567	ATP-dependent caseinolytic (Clp) protease/crotonase family protein	108.956	196.138	12	15	45	159	182
Chr5:4468508-4471466	cis-NAT	AT5G13845-AT5G13840	43.0673	2.84155	0.310002	9.16624	4.89824e-20	1.31037e-17		AT5G13845	0	NA	pre-tRNA		AT5G13840	-0.15949	0.685576	FIZZY-related 3	2.995	19.1	24	13	31	44	101
Chr5:6258145-6261016	cis-NAT	AT5G18755-AT5G18760	8.54576	2.46746	0.383294	6.43751	1.21452e-10	1.25321e-08		AT5G18755	0	NA	pre-tRNA		AT5G18760	-0.254892	0.240908	RING/U-box superfamily protein	0.13	2.297	3	4	2	0	4
Chr5:23844206-23844781	cis-NAT	AT5G59055-AT5G59060	2.73528	1.73195	0.391081	4.42863	9.48328e-06	0.000295249		AT5G59055	0	NA	pre-tRNA		AT5G59060	-0.260362	NA	0	0	0.967	1	3	4	1	2
Chr2:18703678-18706401	cis-NAT	AT2G45390-AT2G45400	12.9774	1.63827	0.406925	4.02597	5.67415e-05	0.00134375		AT2G45390	0	NA	pre-tRNA		AT2G45400	-0.612731	0.0964066	NAD(P)-binding Rossmann-fold superfamily protein	0.174	2.78	3	5	2	10	3
Chr3:2146243-2156073	cis-NAT	AT3G06810-AT3G06820	5.28438	1.18424	0.406374	2.91417	0.00356638	0.0320796		AT3G06810	-0.00154514	0.995286	acyl-CoA dehydrogenase-related		AT3G06820	-0.036719	0.91184	Mov34/MPN/PAD-1 family protein	0.304	1.148	2	1	1	2	5
Chr1:19924660-19931494	cis-NAT	AT1G53400-AT1G53420	5.50277	1.35774	0.40687	3.33704	0.000846753	0.0114749		AT1G53400	-0.00311512	0.992293	Ubiquitin domain-containing protein		AT1G53420	-0.845081	0.274368	Leucine-rich repeat transmembrane protein kinase	0.217	1.269	2	2	0	1	5
Chr4:12320110-12324604	cis-NAT	AT4G23635-AT4G23640	7.07127	1.4128	0.386297	3.65729	0.000254899	0.00472086		AT4G23635	-0.00950163	NA	pre-tRNA		AT4G23640	0.250746	0.0909826	Potassium transporter family protein	0.477	1.451	0	7	4	3	0
Chr1:29842587-29853466	cis-NAT	AT1G79340-AT1G79350	12.2123	1.23423	0.362106	3.40849	0.000653242	0.0101909		AT1G79340	-0.0156839	0.956712	metacaspase 4		AT1G79350	0.152837	0.357343	RING/FYVE/PHD zinc finger superfamily protein	1.129	2.478	0	7	6	8	5
Chr1:3173534-3180734	cis-NAT	AT1G09795-AT1G09800	42.5606	1.23546	0.273734	4.51337	6.38058e-06	0.000212382		AT1G09795	-0.0194915	0.932847	ATP phosphoribosyl transferase 2		AT1G09800	0.765366	0.118776	Pseudouridine synthase family protein	4.601	8.281	11	17	18	19	22
Chr3:18340934-18344137	cis-NAT	AT3G49470-AT3G49480	9.764	1.40283	0.397457	3.52951	0.000416333	0.00692896		AT3G49470	-0.0244025	0.929847	nascent polypeptide-associated complex subunit alpha-like protein 2		AT3G49480	-0.511466	0.538796	Protein with RNI-like/FBD-like domains	0.781	2.297	2	3	3	10	6
Chr3:8048802-8058782	cis-NAT	AT3G22780-AT3G22790	8.34069	1.35988	0.385235	3.53001	0.000415548	0.00692896		AT3G22780	-0.0269288	0.927861	Tesmin/TSO1-like CXC domain-containing protein		AT3G22790	-0.502469	0.00120759	Kinase interacting (KIP1-like) family protein	0.608	1.934	2	9	1	3	0
Chr5:690685-694515	cis-NAT	AT5G02950-AT5G02960	17.6447	1.11716	0.39118	2.85588	0.00429182	0.0371927		AT5G02950	-0.0299826	0.949574	Tudor/PWWP/MBT superfamily protein		AT5G02960	0.887942	2e-05	Ribosomal protein S12/S23 family protein	2.127	4.473	9	12	11	9	8
Chr5:20442613-20447200	cis-NAT	AT5G50210-AT5G50220	3.29569	1.20361	0.394389	3.05183	0.00227448	0.0237407		AT5G50210	-0.0323185	0.900089	quinolinate synthase		AT5G50220	-0.430597	NA	F-box family protein	0.13	1.028	4	1	4	0	3
Chr4:13823510-13827928	cis-NAT	AT4G27690-AT4G27700	13.4055	1.37972	0.336955	4.09468	4.22757e-05	0.0010566		AT4G27690	-0.0427053	0.906089	vacuolar protein sorting 26B		AT4G27700	-0.641332	8.69e-07	Rhodanese/Cell cycle control phosphatase superfamily protein	1.563	3.324	1	10	14	7	6
Chr1:11249600-11255745	cis-NAT	AT1G31420-AT1G31430	12.6086	1.6218	0.367815	4.40929	1.03712e-05	0.000316081		AT1G31420	-0.0476797	0.777496	Leucine-rich repeat protein kinase family protein		AT1G31430	0.780926	0.171663	Pentatricopeptide repeat (PPR-like) superfamily protein	0.868	2.901	6	6	7	8	3
Chr1:8027126-8030136	cis-NAT	AT1G22690-AT1G22700	6.11099	1.26027	0.405457	3.10827	0.00188189	0.0214061		AT1G22690	-0.0492549	0.929168	Gibberellin-regulated family protein		AT1G22700	-0.162842	0.506453	Tetratricopeptide repeat (TPR)-like superfamily protein	0.521	1.874	3	8	3	2	1
Chr5:4035181-4042254	cis-NAT	AT5G12450-AT5G12440	5.35211	1.09224	0.403545	2.70661	0.00679736	0.0489505		AT5G12450	-0.050403	NA	FBD-like domain family protein		AT5G12440	0.460528	0.0369719	CCCH-type zinc fingerfamily protein with RNA-binding domain	0.304	0.846	0	1	1	2	2
Chr1:11144772-11147547	cis-NAT	AT1G31190-AT1G31200	9.32041	1.64456	0.395523	4.15793	3.2115e-05	0.000822577		AT1G31190	-0.0525212	0.859263	myo-inositol monophosphatase like 1		AT1G31200	-0.0753183	0.908925	phloem protein 2-A9	0.781	3.022	0	2	7	6	12
Chr1:306384-309541	cis-NAT	AT1G01870-AT1G01880	101.961	1.67738	0.347803	4.82278	1.41571e-06	5.91077e-05		AT1G01870	-0.0597299	NA	pre-tRNA		AT1G01880	0.448816	0.412707	5'-3' exonuclease family protein	7.814	24.782	28	20	23	42	39
Chr1:304133-306456	cis-NAT	AT1G01870-AT1G01860	6.99972	1.56766	0.404428	3.87623	0.000106087	0.00227379		AT1G01870	-0.0597299	NA	pre-tRNA		AT1G01860	-0.0403511	0.895486	Ribosomal RNA adenine dimethylase family protein	0.477	2.236	2	21	4	2	0
Chr4:16304124-16308801	cis-NAT	AT4G34035-AT4G34040	50.3521	1.21836	0.349068	3.49034	0.000482415	0.00790133		AT4G34035	-0.0597299	NA	pre-tRNA		AT4G34040	-0.104477	0.594185	RING/U-box superfamily protein	4.341	8.462	19	18	20	21	12
Chr3:10210328-10213093	cis-NAT	AT3G27555-AT3G27560	126.982	2.86914	0.359518	7.98051	1.45728e-15	2.3391e-13		AT3G27555	-0.0597299	NA	pre-tRNA		AT3G27560	-0.166448	0.607061	Protein kinase superfamily protein	3.777	34.332	51	70	45	68	50
Chr2:450379-454959	cis-NAT	AT2G01960-AT2G01970	13.32	1.61823	0.366991	4.40945	1.03635e-05	0.000316081		AT2G01960	-0.0682273	NA	tetraspanin14		AT2G01970	0.221862	0.158412	Endomembrane protein 70 protein family	1.259	3.687	2	11	2	5	12
Chr1:7374115-7378227	cis-NAT	AT1G21065-AT1G21070	6.58294	1.11564	0.400909	2.78278	0.00538961	0.0441875		AT1G21065	-0.0773685	0.745594	0		AT1G21070	-0.423308	0.193785	Nucleotide-sugar transporter family protein	0.521	1.39	5	2	3	0	2
Chr1:1629446-1636018	cis-NAT	AT1G05510-AT1G05520	5.7337	1.18936	0.405304	2.93448	0.00334103	0.0309388		AT1G05510	-0.0839996	NA	Protein of unknown function (DUF1264)		AT1G05520	0.787501	1.32e-09	Sec23/Sec24 protein transport family protein	0.347	1.209	3	2	1	2	2
Chr5:17816904-17825762	cis-NAT	AT5G44240-AT5G44250	13.2268	1.13688	0.369068	3.08041	0.00206714	0.0221199		AT5G44240	-0.0879409	0.651751	aminophospholipid ATPase 2		AT5G44250	-0.050059	0.850333	Protein of unknown function DUF829, transmembrane 53	1.389	2.78	11	6	9	5	4
Chr4:17867438-17872614	cis-NAT	AT4G38040-AT4G38050	8.00035	1.30748	0.386057	3.38676	0.000707227	0.0107998		AT4G38040	-0.0958664	0.755543	Exostosin family protein		AT4G38050	0.924085	0.0191678	Xanthine/uracil permease family protein	0.781	1.874	3	5	5	3	7
Chr3:3825980-3835146	cis-NAT	AT3G12020-AT3G12030	8.50894	1.21053	0.399056	3.03347	0.00241755	0.0248039		AT3G12020	-0.097637	0.571685	P-loop containing nucleoside triphosphate hydrolases superfamily protein		AT3G12030	0.443116	0.0999994	Protein of unknown function DUF106, transmembrane	0.781	2.478	2	7	5	2	11
Chr4:200874-213697	cis-NAT	AT4G00450-AT4G00460	8.65042	1.05302	0.396304	2.6571	0.00788172	0.0553252		AT4G00450	-0.103962	0.447891	RNA polymerase II transcription mediators		AT4G00460	0.131923	0.86183	RHO guanyl-nucleotide exchange factor 3	0.955	1.874	4	6	4	3	3
Chr1:27029116-27031461	cis-NAT	AT1G71865-AT1G71866	4.15765	1.41464	0.398592	3.5491	0.000386555	0.0065542		AT1G71865	-0.104243	0.827564	0		AT1G71866	0.026812	0.977261	0	0.304	1.269	0	1	0	1	1
Chr2:18466894-18469582	lncRNA	AT2G44798	1.56557	1.00925	0.367518	2.74613	0.00603031	0.044904		AT2G44798	-0.105788	0.857879	other RNA		AT2G44800	-0.0219456	0.974956	2-oxoglutarate (2OG) and Fe(II)-dependent oxygenase superfamily protein	0.087	0.604	3	1	0	3	1
Chr5:17697686-17704005	cis-NAT	AT5G43990-AT5G44000	5.4391	1.30942	0.40671	3.21954	0.00128397	0.0157188		AT5G43990	-0.107237	0.792496	SET-domain containing protein lysine methyltransferase family protein		AT5G44000	0.248427	0.329871	Glutathione S-transferase family protein	0.217	1.148	1	1	3	1	3
Chr2:9500784-9502353	cis-NAT	AT2G22380-AT2G22370	4.76399	1.47404	0.406921	3.62243	0.000291849	0.00523083		AT2G22380	-0.107536	NA	pre-tRNA		AT2G22370	-0.149287	0.694904	0	0.521	2.297	6	14	1	4	4
Chr2:10914511-10927702	cis-NAT	AT2G25650-AT2G25660	8.13544	1.18674	0.395432	3.00113	0.00268983	0.0270218		AT2G25650	-0.114732	0.872241	DNA-binding storekeeper protein-related transcriptional regulator		AT2G25660	-0.111701	0.574948	embryo defective 2410	0.564	1.572	3	2	1	2	0
Chr1:7618862-7624166	cis-NAT	AT1G21695-AT1G21700	5.57983	1.12565	0.401411	2.80424	0.00504355	0.0421638		AT1G21695	-0.117889	0.881792	hydroxyproline-rich glycoprotein family protein		AT1G21700	-0.22613	0.224428	SWITCH/sucrose nonfermenting 3C	0.695	1.692	5	0	5	9	3
Chr2:19609961-19613325	cis-NAT	AT2G47895-AT2G47900	2.45949	1.2376	0.391451	3.16156	0.00156924	0.0184004		AT2G47895	-0.120287	0.899528	other RNA		AT2G47900	-0.195458	0.184016	tubby like protein 3	0.087	0.907	2	2	1	1	0
Chr5:17852911-17856740	cis-NAT	AT5G44316-AT5G44320	5.46843	1.15993	0.406184	2.85568	0.00429443	0.0371927		AT5G44316	-0.128332	NA	Stabilizer of iron transporter SufD superfamily protein		AT5G44320	0.579951	0.000448219	Eukaryotic translation initiation factor 3 subunit 7 (eIF-3)	0.434	1.148	2	4	1	1	1
Chr1:6913001-6916823	cis-NAT	AT1G19910-AT1G19920	11.8736	1.23039	0.385661	3.19034	0.00142108	0.0171646		AT1G19910	-0.132781	0.62659	ATPase, F0/V0 complex, subunit C protein		AT1G19920	0.204009	0.37255	Pseudouridine synthase/archaeosine transglycosylase-like family protein	1.432	3.506	5	10	7	9	6
Chr1:3535288-3543925	cis-NAT	AT1G10670-AT1G10680	9.98171	1.03258	0.392224	2.63263	0.00847269	0.0583759		AT1G10670	-0.137451	0.280149	ATP-citrate lyase A-1		AT1G10680	-0.262681	0.765933	P-glycoprotein 10	1.085	2.176	1	4	4	5	4
Chr5:7217244-7222128	cis-NAT	AT5G21326-AT5G21378	14.368	1.08077	0.364984	2.96115	0.00306488	0.0297052		AT5G21326	-0.142645	0.361769	Ca2+regulated serine-threonine protein kinase family protein		AT5G21378	0	NA	pre-tRNA	1.519	2.72	7	7	7	6	4
Chr1:7209298-7216897	cis-NAT	AT1G20760-AT1G20770	9.14744	1.19537	0.384418	3.10956	0.00187367	0.0213462		AT1G20760	-0.144002	0.367707	Calcium-binding EF hand family protein		AT1G20770	0.498873	0.0493723	0	0.781	1.934	3	4	5	2	0
Chr1:20876440-20893268	cis-NAT	AT1G55850-AT1G55860	27.9766	1.30781	0.390903	3.34561	0.000821027	0.0112104		AT1G55850	-0.150622	0.702594	cellulose synthase like E1		AT1G55860	-0.0984555	0.555836	ubiquitin-protein ligase 1	1.867	4.654	7	8	9	3	6
Chr3:3669319-3674159	cis-NAT	AT3G11630-AT3G11620	20.4751	1.12714	0.388347	2.90241	0.00370302	0.0329801		AT3G11630	-0.174782	0.432859	Thioredoxin superfamily protein		AT3G11620	-0.174153	0.581188	alpha/beta-Hydrolases superfamily protein	1.65	3.687	7	8	7	10	3
Chr5:2813870-2821251	cis-NAT	AT5G08660-AT5G08670	16.5795	1.30074	0.376361	3.4561	0.000548058	0.00875802		AT5G08660	-0.175042	0.458965	Protein of unknown function (DUF668)		AT5G08670	0.18338	0.162127	ATP synthase alpha/beta family protein	1.519	3.627	6	7	10	7	5
Chr4:1472018-1473136	lncRNA	AT4G04565	146.538	1.0357	0.297357	3.48302	0.000495793	0.00804744		AT4G04565	-0.183692	0.826369	lncRNA		AT4G04585	-0.0897937	NA	lncRNA	20.749	26.414	39	79	82	43	45
Chr5:2430146-2432335	cis-NAT	AT5G07670-AT5G07675	165.795	6.00321	0.349692	17.1671	4.67878e-66	1.68974e-62		AT5G07670	-0.184927	0.597909	RNI-like superfamily protein		AT5G07675	0.0358831	NA	pre-tRNA	0.043	62.498	289	81	32	113	15
Chr1:5878390-5884773	cis-NAT	AT1G17200-AT1G17210	10.4783	1.03258	0.376689	2.74121	0.00612128	0.0451624		AT1G17200	-0.195334	0.3948	Uncharacterised protein family (UPF0497)		AT1G17210	0.149598	0.282672	IAP-like protein 1	0.955	1.753	3	2	2	3	7
Chr4:7180350-7185581	cis-NAT	AT4G11970-AT4G11980	14.8954	1.55637	0.404169	3.85079	0.000117739	0.00245789		AT4G11970	-0.195518	0.589256	YTH family protein		AT4G11980	-0.34214	0.388373	nudix hydrolase homolog 14	0.695	3.808	4	7	6	0	0
Chr4:6475984-6479171	cis-NAT	AT4G10470-AT4G10480	10.8555	1.5008	0.399129	3.76019	0.000169786	0.00337841		AT4G10470	-0.203552	0.539541	hypothetical protein;(source:Araport11)		AT4G10480	0.907281	1.61e-09	Nascent polypeptide-associated complex (NAC), alpha subunit family protein	0.825	2.962	4	9	6	7	6
Chr1:27816778-27824127	cis-NAT	AT1G73970-AT1G73980	40.3704	1.58344	0.320791	4.93607	7.97123e-07	3.73989e-05		AT1G73970	-0.22024	0.497243	0		AT1G73980	-0.328073	0.123537	Phosphoribulokinase / Uridine kinase family	3.69	9.187	0	11	12	64	43
Chr1:25480035-25480431	lncRNA	AT1G08963	25.8027	1.68849	0.399844	4.22286	2.41217e-05	0.00063588		AT1G08963	-0.221136	0.661233	lncRNA		AT1G67950	-0.289157	0.322642	RNA-binding (RRM/RBD/RNP motifs) family protein	1.389	7.858	1	2	6	17	27
Chr2:17224503-17224801	lncRNA	AT2G09250	1005.12	1.47276	0.326408	4.51202	6.42128e-06	0.000212756		AT2G09250	-0.22801	0.784809	lncRNA		AT2G41310	-0.226597	0.785234	response regulator 3	95.369	198.858	256	398	776	595	493
Chr2:332902-336462	cis-NAT	AT2G01760-AT2G01770	2.90215	1.09809	0.40182	2.73278	0.00628027	0.0460532		AT2G01760	-0.228143	0.513234	response regulator 14		AT2G01770	-0.523226	NA	vacuolar iron transporter 1	0.174	0.846	1	0	1	2	6
Chr1:25896854-25907092	cis-NAT	AT1G68890-AT1G68905	16.4578	1.09983	0.404428	2.71947	0.00653871	0.0474665		AT1G68890	-0.230712	0.113662	magnesium ion binding;thiamin pyrophosphate binding;hydro-lyases;catalytics;2-succinyl-5-enolpyruvyl-6-hydroxy-3-cyclohexene-1-carboxylic-acid synthases		AT1G68905	-0.41668	NA	Defensin-like (DEFL) family protein	0.955	4.533	3	7	4	0	2
Chr4:1080962-1088846	cis-NAT	AT4G02465-AT4G02480	25.5601	1.37598	0.326178	4.21849	2.45939e-05	0.00064363		AT4G02465	-0.231995	NA	hypothetical protein;(source:Araport11)		AT4G02480	-0.154879	0.134295	AAA-type ATPase family protein	2.648	5.44	16	8	5	3	10
Chr1:325316-337912	cis-NAT	AT1G01950-AT1G01960	16.2578	1.15726	0.320926	3.60601	0.000310943	0.00550476		AT1G01950	-0.236499	0.270867	armadillo repeat kinesin 2		AT1G01960	-0.0819371	0.601524	SEC7-like guanine nucleotide exchange family protein	1.693	3.022	5	11	8	5	7
Chr4:12909463-12914039	cis-NAT	AT4G25170-AT4G25180	7.70423	1.70096	0.393155	4.32644	1.5154e-05	0.000432639		AT4G25170	-0.264798	0.368232	Uncharacterised conserved protein (UCP012943)		AT4G25180	-0.33492	0.307352	RNA polymerase III RPC4	0.521	2.297	4	8	5	7	3
Chr5:4576123-4582856	cis-NAT	AT5G14200-AT5G14210	11.9833	1.15632	0.388694	2.97488	0.00293105	0.0288432		AT5G14200	-0.274704	0.439017	isopropylmalate dehydrogenase 1		AT5G14210	-0.360787	0.0193066	Leucine-rich repeat protein kinase family protein	0.998	1.934	3	7	5	2	3
Chr3:2782133-2787930	cis-NAT	AT3G09085-AT3G09090	5.16783	1.45411	0.406234	3.5795	0.000344256	0.00597731		AT3G09085	-0.283338	0.645123	Protein of unknown function (DUF962)		AT3G09090	0.468804	0.00622849	defective in exine formation protein (DEX1)	0.347	1.572	2	5	1	3	4
Chr2:11620076-11623618	cis-NAT	AT2G27180-AT2G27190	2.3594	1.01818	0.38249	2.66197	0.00776853	0.0546369		AT2G27180	-0.284812	0.757033	hypothetical protein;(source:Araport11)		AT2G27190	0.299096	0.157744	purple acid phosphatase 12	0.043	0.544	2	1	1	0	1
Chr5:21330608-21337126	cis-NAT	AT5G52560-AT5G52570	18.2738	1.58644	0.391072	4.05666	4.97802e-05	0.00122717		AT5G52560	-0.287093	0.0788414	UDP-sugar pyrophosphorylase		AT5G52570	-0.575665	0.0182812	beta-carotene hydroxylase 2	1.129	4.654	12	5	0	0	2
Chr1:24149208-24156616	cis-NAT	AT1G65010-AT1G65020	16.7279	1.23607	0.351772	3.51385	0.000441664	0.00733366		AT1G65010	-0.287476	0.222618	Plant protein of unknown function (DUF827)		AT1G65020	0.686345	0.000946793	0	1.65	3.506	7	11	6	6	10
Chr1:6075945-6082395	cis-NAT	AT1G17680-AT1G17670	37.3926	1.43981	0.263433	5.46557	4.6142e-08	3.17413e-06		AT1G17680	-0.303929	0.323721	tetratricopeptide repeat (TPR)-containing protein		AT1G17670	-0.0119234	NA	pre-tRNA	4.862	9.792	13	22	13	14	63
Chr5:2829193-2838214	cis-NAT	AT5G08695-AT5G08710	29.0869	1.64678	0.406932	4.04682	5.1919e-05	0.00127122		AT5G08695	-0.308331	0.734599	RNA-binding (RRM/RBD/RNP motifs) family protein		AT5G08710	0.177621	0.646287	Regulator of chromosome condensation (RCC1) family protein	0.564	6.77	18	35	15	4	2
Chr2:11722770-11725419	cis-NAT	AT2G27402-AT2G27410	4.73794	1.10818	0.403041	2.74956	0.00596756	0.0448831		AT2G27402	-0.312097	0.40104	0		AT2G27410	0.258398	NA	Domain of unknown function (DUF313)	0.434	1.088	1	2	3	2	4
Chr3:21395297-21398132	cis-NAT	AT3G57760-AT3G57765	27.2766	1.56329	0.346028	4.51783	6.24771e-06	0.000209531		AT3G57760	-0.312315	0.530968	Protein kinase superfamily protein		AT3G57765	-0.24838	0.780022	U2.3; snRNA	2.301	6.044	7	14	11	10	12
Chr1:17945369-17952743	cis-NAT	AT1G48540-AT1G48550	10.2101	1.76779	0.363612	4.86176	1.16349e-06	4.91457e-05		AT1G48540	-0.315129	0.124731	Outer arm dynein light chain 1 protein		AT1G48550	0.278283	0.387756	Vacuolar protein sorting-associated protein 26	0.868	3.264	0	34	10	3	4
Chr5:2649853-2650106	lncRNA	AT5G01535	2.34977	2.01914	0.389137	5.18876	2.11697e-07	1.27815e-05		AT5G01535	-0.333214	0.562592	lncRNA		AT5G08230	-0.0733304	0.804705	Tudor/PWWP/MBT domain-containing protein	0.043	1.451	3	14	1	0	0
Chr3:3886183-3891000	cis-NAT	AT3G12190-AT3G12200	3.28903	1.10844	0.404697	2.73893	0.00616387	0.0454303		AT3G12190	-0.337543	NA	0		AT3G12200	0.647973	0.000202454	NIMA-related kinase 7	0.26	0.846	2	1	3	1	1
Chr5:26151333-26157270	cis-NAT	AT5G65440-AT5G65445	10.1404	1.32125	0.392527	3.366	0.000762661	0.0110053		AT5G65440	-0.354559	0.0465732	0		AT5G65445	0	NA	pre-tRNA	0.998	2.539	5	4	8	9	4
Chr2:16210816-16215521	cis-NAT	AT2G38780-AT2G38790	2.35062	1.05818	0.396873	2.66629	0.00766937	0.0542034		AT2G38780	-0.361518	0.0687544	cytochrome C oxidase subunit;(source:Araport11)		AT2G38790	-0.702283	0.0801741	hypothetical protein;(source:Araport11)	0.13	0.665	2	3	0	1	1
Chr4:7653594-7656594	cis-NAT	AT4G13160-AT4G13170	3.0157	1.23536	0.406932	3.03579	0.0023991	0.0246847		AT4G13160	-0.378924	0.36957	Protein of unknown function, DUF593		AT4G13170	0.242299	0.322136	Ribosomal protein L13 family protein	0.304	1.088	5	1	2	0	1
Chr1:28059108-28064771	cis-NAT	AT1G74680-AT1G74690	11.5745	1.32224	0.388418	3.40418	0.000663637	0.0103307		AT1G74680	-0.382043	0.172603	Exostosin family protein		AT1G74690	-0.505558	5.31e-05	IQ-domain 31	0.912	2.659	4	3	2	21	4
Chr5:18894378-18899646	cis-NAT	AT5G46570-AT5G46580	8.25716	1.45385	0.406381	3.57755	0.000346832	0.00599323		AT5G46570	-0.387786	0.048481	BR-signaling kinase 2		AT5G46580	0.894242	1.18e-05	pentatricopeptide (PPR) repeat-containing protein	0.564	2.236	3	5	7	6	6
Chr2:18859472-18864741	cis-NAT	AT2G45810-AT2G45820	15.8838	1.261	0.364733	3.45733	0.000545563	0.0087569		AT2G45810	-0.398029	0.000333673	DEA(D/H)-box RNA helicase family protein		AT2G45820	-0.0610591	0.856937	Remorin family protein	1.172	2.72	5	8	5	5	4
Chr4:16295334-16300999	cis-NAT	AT4G34000-AT4G34020	5.56185	1.99797	0.396114	5.04393	4.56072e-07	2.45837e-05		AT4G34000	-0.40144	0.335317	abscisic acid responsive elements-binding factor 3		AT4G34020	0.212828	0.347545	Class I glutamine amidotransferase-like superfamily protein	0.391	2.418	3	5	2	1	3
Chr1:27538190-27541952	cis-NAT	AT1G73220-AT1G73230	5.05636	1.05625	0.403276	2.61917	0.0088144	0.0599496		AT1G73220	-0.406225	0.6447	organic cation/carnitine transporter1		AT1G73230	0.61325	1.71e-06	Nascent polypeptide-associated complex NAC	0.434	1.209	0	2	2	1	2
Chr1:20713499-20719261	cis-NAT	AT1G55480-AT1G55490	37.6282	2.14328	0.361593	5.92733	3.07899e-09	2.586e-07		AT1G55480	-0.416658	0.0250361	protein containing PDZ domain, a K-box domain, and a TPR region		AT1G55490	0.377879	0.19102	chaperonin 60 beta	2.431	12.633	30	43	22	22	22
Chr5:9135925-9139579	lncRNA	AT5G26146	582.415	2.08021	0.290705	7.15574	8.32201e-13	1.17863e-10		AT5G26146	-0.418031	0.633801	other RNA		AT5G26150	-0.810563	0.311773	protein kinase family protein	27.217	120.463	838	332	13	3	6
Chr5:9135913-9138264	lncRNA	AT5G26146	581.862	2.07972	0.29088	7.14975	8.69331e-13	1.20753e-10		AT5G26146	-0.418031	0.633801	other RNA		AT5G26150	-0.810563	0.311773	protein kinase family protein	27.174	120.282	838	332	13	3	4
Chr2:15792545-15797059	cis-NAT	AT2G37650-AT2G37660	12.7683	1.51793	0.371404	4.08699	4.37002e-05	0.00108844		AT2G37650	-0.43753	0.189217	GRAS family transcription factor		AT2G37660	-0.337689	0.163	NAD(P)-binding Rossmann-fold superfamily protein	1.085	3.203	11	13	5	7	6
Chr3:2520701-2524168	cis-NAT	AT3G07900-AT3G07910	10.1719	1.71788	0.402311	4.27004	1.95442e-05	0.000545049		AT3G07900	-0.442841	0.608556	O-fucosyltransferase family protein		AT3G07910	0.867127	1.31e-05	0	0.26	3.808	7	3	1	2	2
Chr5:19212665-19215878	cis-NAT	AT5G47350-AT5G47360	5.97471	1.48792	0.395877	3.75855	0.000170903	0.00339129		AT5G47350	-0.509134	NA	alpha/beta-Hydrolases superfamily protein		AT5G47360	-0.0863451	0.877317	Tetratricopeptide repeat (TPR)-like superfamily protein	0.087	1.813	2	0	0	0	1
Chr5:3825420-3830228	cis-NAT	AT5G11870-AT5G11880	4.65729	1.08404	0.406534	2.66655	0.00766339	0.0542034		AT5G11870	-0.516615	0.546048	Alkaline phytoceramidase (aPHC)		AT5G11880	0.0568811	0.749326	Pyridoxal-dependent decarboxylase family protein	0.347	1.028	1	3	3	1	2
Chr5:4102115-4108232	cis-NAT	AT5G12970-AT5G12980	6.76839	1.39072	0.405289	3.43143	0.0006004	0.0094946		AT5G12970	-0.53199	0.413734	Calcium-dependent lipid-binding (CaLB domain) plant phosphoribosyltransferase family protein		AT5G12980	0.492405	0.100372	Cell differentiation, Rcd1-like protein	0.26	1.572	2	1	2	1	1
Chr1:2736656-2747967	cis-NAT	AT1G08620-AT1G08630	5.31802	1.24087	0.406728	3.05086	0.0022819	0.0237495		AT1G08620	-0.561216	0.00672838	Transcription factor jumonji (jmj) family protein / zinc finger (C5HC2 type) family protein		AT1G08630	-0.12367	0.89536	threonine aldolase 1	0.391	1.753	1	3	1	3	5
Chr4:17785254-17788834	cis-NAT	AT4G37820-AT4G37830	5.17429	1.06545	0.40446	2.63426	0.008432	0.0581703		AT4G37820	-0.56633	0.203562	0		AT4G37830	-0.132507	0.48988	cytochrome c oxidase-related	0.434	1.028	3	1	0	5	5
Chr2:11535518-11542391	cis-NAT	AT2G27035-AT2G27040	6.63218	1.074	0.406428	2.64253	0.0082288	0.0572056		AT2G27035	-0.593897	NA	early nodulin-like protein 20		AT2G27040	-0.146547	0.360339	Argonaute family protein	0.434	1.209	2	0	3	3	2
Chr1:677360-687385	cis-NAT	AT1G02980-AT1G02990	4.12009	1.26533	0.406896	3.10971	0.00187271	0.0213462		AT1G02980	-0.632712	0.429277	cullin 2		AT1G02990	-0.153682	0.522859	hypothetical protein;(source:Araport11)	0.434	1.572	1	2	4	1	3
Chr4:1466284-1470080	cis-NAT	AT4G03330-AT4G03340	7.86818	1.09655	0.405761	2.70246	0.0068828	0.049418		AT4G03330	-0.649353	0.422579	syntaxin of plants 123		AT4G03340	-0.765062	0.176012	Core-2/I-branching beta-1,6-N-acetylglucosaminyltransferase family protein	0.564	2.297	1	1	1	0	1
Chr1:5274271-5277869	cis-NAT	AT1G15330-AT1G15340	8.03519	1.13358	0.406787	2.78665	0.00532553	0.0437117		AT1G15330	-0.649828	NA	Cystathionine beta-synthase (CBS) protein		AT1G15340	-0.460882	0.381081	methyl-CPG-binding domain 10	0.608	1.451	1	8	1	1	6
Chr1:27573114-27577283	cis-NAT	AT1G73340-AT1G73350	3.4533	1.66243	0.405488	4.09982	4.13465e-05	0.00103696		AT1G73340	-0.652025	NA	Cytochrome P450 superfamily protein		AT1G73350	0.256608	0.339657	0	0.13	1.209	0	1	3	3	1
Chr1:1584073-1587778	cis-NAT	AT1G05400-AT1G05410	11.2393	3.11159	0.369418	8.42295	3.67106e-17	7.36557e-15		AT1G05400	-0.663437	NA	hypothetical protein;(source:Araport11)		AT1G05410	0.229128	0.514562	Protein of unknown function (DUF1423)	0.434	6.467	67	27	2	1	3
Chr5:1716871-1722933	cis-NAT	AT5G05720-AT5G05730	4.62026	1.16868	0.404189	2.89143	0.00383487	0.0339452		AT5G05720	-0.679921	NA	RNA-binding (RRM/RBD/RNP motifs) family protein		AT5G05730	-0.2002	0.500134	anthranilate synthase alpha subunit 1	0.217	1.088	1	1	1	2	1
Chr2:16671195-16672443	lncRNA	AT2G09090	18.351	3.73916	0.365478	10.2309	1.44216e-24	1.30209e-21		AT2G09090	-0.690571	0.00703302	lncRNA		AT2G39930	-0.714162	1.1e-06	isoamylase 1	0.304	10.034	2	1	9	4	133
Chr1:20061405-20068500	cis-NAT	AT1G53730-AT1G53750	18.3189	1.15425	0.370296	3.11711	0.0018263	0.0208725		AT1G53730	-0.713166	4.34e-05	STRUBBELIG-receptor family 6		AT1G53750	0.588205	0.00389725	regulatory particle triple-A 1A	2.257	4.11	7	6	7	6	19
Chr2:16665851-16675864	cis-NAT	AT2G39930-AT2G39940	23.9795	2.82338	0.340223	8.2986	1.05344e-16	2.00237e-14		AT2G39930	-0.714162	1.1e-06	isoamylase 1		AT2G39940	0.0909913	0.655822	RNI-like superfamily protein	1.215	11.001	4	2	10	5	133
Chr5:20195303-20200468	cis-NAT	AT5G49710-AT5G49720	32.472	1.19071	0.387742	3.07088	0.00213429	0.0226373		AT5G49710	-0.731919	0.00563569	0		AT5G49720	0.0992635	0.474352	glycosyl hydrolase 9A1	3.082	7.555	10	17	19	27	10
Chr3:586224-589693	cis-NAT	AT3G02720-AT3G02730	10.8174	1.03959	0.382679	2.71661	0.0065955	0.0478306		AT3G02720	-0.774593	8.12e-05	Class I glutamine amidotransferase-like superfamily protein		AT3G02730	-0.389721	0.0735175	thioredoxin F-type 1	1.172	2.357	5	8	6	3	1
Chr5:1059504-1063425	cis-NAT	AT5G03930-AT5G03940	7.58838	1.1849	0.394774	3.00146	0.00268692	0.0270218		AT5G03930	-0.77727	NA	F-box protein		AT5G03940	-0.388741	0.0663325	chloroplast signal recognition particle 54 kDa subunit	0.651	1.511	1	4	1	3	4
Chr1:27849217-27851437	cis-NAT	AT1G74055-AT1G74060	6.22243	1.74734	0.406039	4.30339	1.68201e-05	0.000470899		AT1G74055	-0.788723	0.269361	0		AT1G74060	0.790271	1.71e-08	Ribosomal protein L6 family protein	0.26	1.813	2	5	6	3	4
Chr1:11738118-11740399	cis-NAT	AT1G32460-AT1G32470	16.8223	1.10156	0.381398	2.88822	0.0038743	0.03425		AT1G32460	-0.825813	0.00173243	hypothetical protein;(source:Araport11)		AT1G32470	-0.436317	0.0257843	Single hybrid motif superfamily protein	1.432	3.385	2	7	9	2	20
Chr3:5950190-5954091	cis-NAT	AT3G17380-AT3G17390	64.0653	1.52296	0.359928	4.23129	2.32355e-05	0.000625761		AT3G17380	-0.846992	0.125009	TRAF-like family protein		AT3G17390	0.781889	0.000454337	S-adenosylmethionine synthetase family protein	5.73	15.232	30	39	36	27	31
Chr4:9708684-9715648	cis-NAT	AT4G17380-AT4G17390	36.7299	1.88345	0.29975	6.28339	3.31258e-10	3.23335e-08		AT4G17380	-0.848098	0.223375	MUTS-like protein 4		AT4G17390	0.976591	9.19e-07	Ribosomal protein L23/L15e family protein	3.256	10.154	14	19	28	25	28
Chr5:6055028-6058368	cis-NAT	AT5G18300-AT5G18290	16.818	1.13969	0.406746	2.80197	0.0050791	0.0424		AT5G18300	-0.89032	0.253538	NAC domain containing protein 88		AT5G18290	0.729984	0.0683367	Aquaporin-like superfamily protein	1.042	4.231	0	2	3	1	3
Chr3:22964534-22972303	cis-NAT	AT3G62010-AT3G62020	15.3476	1.34601	0.359646	3.74258	0.000182141	0.00357678		AT3G62010	-0.89938	3.49e-09	0		AT3G62020	-0.722091	0.0624061	germin-like protein 10	1.389	3.324	3	7	8	7	1
Chr2:9315204-9320024	cis-NAT	AT2G21850-AT2G21860	3.28099	1.06996	0.405742	2.63705	0.00836306	0.057961		AT2G21850	-0.933727	0.18914	Cysteine/Histidine-rich C1 domain family protein		AT2G21860	0.341068	0.189736	violaxanthin de-epoxidase-related	0.347	0.967	1	3	2	1	0
Chr1:835767-842418	cis-NAT	AT1G03380-AT1G03390	5.64521	1.05478	0.391288	2.69567	0.00702476	0.0503372		AT1G03380	-0.986682	6.61e-10	homolog of yeast autophagy 18 (ATG18) G		AT1G03390	-0.656415	0.429588	HXXXD-type acyl-transferase family protein	0.695	1.451	1	4	3	1	1
Chr3:19930798-19935392	cis-NAT	AT3G53800-AT3G53810	4.56435	1.183	0.406632	2.90926	0.00362283	0.0325057		AT3G53800	-0.998263	9.06e-06	Fes1B		AT3G53810	0.251401	0.413024	Concanavalin A-like lectin protein kinase family protein	0.217	0.967	1	2	2	1	1
Chr1:3428031-3430924	cis-NAT	AT1G10419-AT1G10430	41.3051	1.70577	0.287441	5.93433	2.95046e-09	2.5072e-07		AT1G10419			pseudogene		AT1G10430	0.3849	0.0206006	protein phosphatase 2A-2	4.124	10.819	9	76	44	6	16
Chr4:6589132-6594981	cis-NAT	AT4G10690-AT4G10695	7.1774	1.06912	0.398441	2.68327	0.00729062	0.0519843		AT4G10690			transposable element gene		AT4G10695	-0.815611	0.304857	CDC68-related	0.955	1.874	8	3	0	3	7
Chr3:12560682-12561487	lncRNA	AT3G06115	12.4575	-1.0813	0.35147	-3.07651	0.00209436	0.0223239		AT3G06115	-0.252327	NA	lncRNA		AT3G30823	-0.319043	NA	hypothetical protein	3.56	0.846	1	1	1	5	5
Chr1:8774997-8778072	cis-NAT	AT1G24880-AT1G24822	32.6139	-1.10094	0.276275	-3.98494	6.74966e-05	0.00151406		AT1G24880	-0.191414	NA	UDP-3-O-acyl N-acetylglycosamine deacetylase family protein		AT1G24822	0.0401271	NA	hypothetical protein	13.934	4.05	1	5	3	10	46
Chr2:12879663-12881661	cis-NAT	AT2G30180-AT2G30170	227.642	-1.1057	0.27792	-3.97847	6.93612e-05	0.00154628		AT2G30180	-0.0597299	NA	pre-tRNA		AT2G30170	-0.313806	0.269369	Protein phosphatase 2C family protein	82.997	21.941	29	38	30	20	35
Chr3:21542282-21544084	cis-NAT	AT3G58165-AT3G58170	18.1581	-1.1561	0.364724	-3.16981	0.0015254	0.0180918		AT3G58165	0	NA	pre-tRNA		AT3G58170	-0.182813	0.505723	BET1P/SFT1P-like protein 14A	9.81	2.236	3	3	8	5	6
Chr3:5181021-5181298	lncRNA	AT3G03105	38.933	-1.17942	0.331719	-3.55548	0.00037729	0.00642728		AT3G03105	-0.913607	0.00130639	lncRNA		AT3G15353	-0.928715	0.00137141	metallothionein 3	10.679	2.599	2	2	14	9	8
Chr3:5273526-5275221	cis-NAT	AT3G15585-AT3G15580	12.5916	-2.17267	0.403075	-5.39025	7.03586e-08	4.45789e-06		AT3G15585	-0.0119234	NA	pre-tRNA		AT3G15580	-0.622562	0.00928068	Ubiquitin-like superfamily protein	7.466	0.363	0	0	0	1	3
Chr1:552138-552761	cis-NAT	AT1G02600-AT1G02590	73.9258	-2.93093	0.366463	-7.99788	1.26584e-15	2.078e-13		AT1G02600	0	NA	pre-tRNA		AT1G02590	0.0423103	NA	Aldehyde oxidase/xanthine dehydrogenase, molybdopterin binding protein	56.562	2.72	5	4	5	5	9
Chr5:642400-644394	cis-NAT	AT5G02820-AT5G02815	22.3851	-1.2699	0.319852	-3.97027	7.17918e-05	0.00159554		AT5G02820	1.69415	9.47e-14	Spo11/DNA topoisomerase VI, subunit A protein		AT5G02815	#VALUE!	NA	pre-tRNA	9.854	2.418	7	5	1	3	11

## Sheet: Table S15.
Table S15: Differentially expressed sRNAs produced from trans-NAT pairs. The sub-tables depict detailed sRNA and trans-NAT sequencing data at 3 h, 6 h and 2 d
	DE sRNA	trans-NAT1 or 2 transcript
	Red coloured pairs produce sRNAs from each transcripts of a pair
	up/down	unchanged/undetected
	up/down	up and up
	up	up and unchanged
	down	up and unchanged
	up	down and unchanged
	down	down and unchanged
differentially expressed sRNAs produced from trans-NAT pairs at 3 h time point
Gene identifiers	type	pairs	Normalized counts	sRNA log2FC	Standard error	wald statistics	p-value	q-value		trans-NAT 1	log2FC	q value	description		trans-NAT 2	log2FC	q value	description	control RPM	cold RPM	category
Chr1:909811-909883	trans-NAT 1	AT1G03640-AT5G55050	20.2138	-3.8202	0.377147	-10.1292	4.09974e-24	5.45183e-21		AT1G03640	-0.0976652	NA	pre-tRNA		AT5G55050	-0.238976	0.780739	GDSL-like Lipase/Acylhydrolase superfamily protein	7.661	0
Chr5:22337626-22340389	trans-NAT 2	AT1G03640-AT5G55050	219.092	-1.99749	0.314445	-6.35243	2.11944e-10	5.63686e-08		AT1G03640	-0.0976652	NA	pre-tRNA		AT5G55050	-0.238976	0.780739	GDSL-like Lipase/Acylhydrolase superfamily protein	61.081	10.901
Chr3:5275149-5275221	trans-NAT 1	AT3G15585-AT5G55050	11.2298	2.30376	0.401513	5.73768	9.59814e-09	1.30241e-06		AT3G15585	0.0457544	NA	pre-tRNA		AT5G55050	-0.238976	0.780739	GDSL-like Lipase/Acylhydrolase superfamily protein	0	4.708
Chr5:22337626-22340389	trans-NAT 2	AT3G15585-AT5G55050	219.092	-1.99749	0.314445	-6.35243	2.11944e-10	5.63686e-08		AT3G15585	0.0457544	NA	pre-tRNA		AT5G55050	-0.238976	0.780739	GDSL-like Lipase/Acylhydrolase superfamily protein	61.081	10.901
Chr4:808270-808342	trans-NAT 1	AT4G01865-AT5G55050	11.6739	2.38245	0.404287	5.89297	3.79322e-09	7.93536e-07		AT4G01865	-0.00325226	NA	pre-tRNA		AT5G55050	-0.238976	0.780739	GDSL-like Lipase/Acylhydrolase superfamily protein	0.157	4.504
Chr5:22337626-22340389	trans-NAT 2	AT4G01865-AT5G55050	219.092	-1.99749	0.314445	-6.35243	2.11944e-10	5.63686e-08		AT4G01865	-0.00325226	NA	pre-tRNA		AT5G55050	-0.238976	0.780739	GDSL-like Lipase/Acylhydrolase superfamily protein	61.081	10.901
Chr5:3669000-3669072	trans-NAT 1	AT5G11475-AT5G55050	27.3497	2.23001	0.386961	5.76288	8.26901e-09	1.14543e-06		AT5G11475	0.25988	NA	pre-tRNA		AT5G55050	-0.238976	0.780739	GDSL-like Lipase/Acylhydrolase superfamily protein	0.052	3.941
Chr5:22337626-22340389	trans-NAT 2	AT5G11475-AT5G55050	219.092	-1.99749	0.314445	-6.35243	2.11944e-10	5.63686e-08		AT5G11475	0.25988	NA	pre-tRNA		AT5G55050	-0.238976	0.780739	GDSL-like Lipase/Acylhydrolase superfamily protein	61.081	10.901
Chr5:22076862-22076934	trans-NAT 1	AT5G54375-AT5G55050	93.0748	-6.48221	0.351675	-18.4324	7.22154e-76	4.8016e-72		AT5G54375	-0.0498586	NA	pre-tRNA		AT5G55050	-0.238976	0.780739	GDSL-like Lipase/Acylhydrolase superfamily protein	70.474	0
Chr5:22337626-22340389	trans-NAT 2	AT5G54375-AT5G55050	219.092	-1.99749	0.314445	-6.35243	2.11944e-10	5.63686e-08		AT5G54375	-0.0498586	NA	pre-tRNA		AT5G55050	-0.238976	0.780739	GDSL-like Lipase/Acylhydrolase superfamily protein	61.081	10.901
Chr1:21283986-21284067	trans-NAT 1	AT1G57030-AT1G80420	15.2761	2.65176	0.396433	6.68904	2.2464e-11	1.49363e-08		AT1G57030	#VALUE!	NA	pre-tRNA		AT1G80420	-0.631641	0.0664305	BRCT domain-containing DNA repair protein	0	2.968
Chr1:21279390-21279471	trans-NAT 1	AT1G56940-AT1G80420	31.9616	2.08004	0.393154	5.29065	1.21881e-07	1.62077e-05		AT1G56940	0	NA	pre-tRNA		AT1G80420	-0.631641	0.0664305	BRCT domain-containing DNA repair protein	0	2.559
Chr1:27393385-27393466	trans-NAT 1	AT1G72780-AT1G80420	269.876	1.99157	0.31487	6.32506	2.53131e-10	6.47334e-08		AT1G72780	-0.210479	NA	pre-tRNA		AT1G80420	-0.631641	0.0664305	BRCT domain-containing DNA repair protein	14.641	74.465
Chr4:13285423-13285494	trans-NAT 1	AT4G26225-AT5G46110	24.381	1.37968	0.350769	3.93329	8.37909e-05	0.00665871		AT4G26225	#VALUE!	NA	pre-tRNA		AT5G46110	0.166125	0.602004	Glucose-6-phosphate/phosphate translocator-related	1.522	4.964
Chr1:5380907-5380988	trans-NAT 1	AT1G15650-AT1G80420	52.1669	1.27325	0.381524	3.33728	0.00084604	0.0429414		AT1G15650	-0.0498586	NA	pre-tRNA		AT1G80420	-0.631641	0.0664305	BRCT domain-containing DNA repair protein	3.673	13.255
Chr1:8774997-8777882	trans-NAT 1	AT1G24822-AT1G25054	32.6139	-1.04178	0.315524	-3.30174	0.000960862	0.0469763		AT1G24822	0.407274	NA	hypothetical protein		AT1G25054	#VALUE!	NA	UDP-3-O-acyl N-acetylglycosamine deacetylase family protein	3.621	1.228	pc:pc
Chr1:8774997-8777882	trans-NAT 1	AT1G24822-AT1G25175	32.6139	-1.04178	0.315524	-3.30174	0.000960862	0.0469763		AT1G24822	0.407274	NA	hypothetical protein		AT1G25175	0.855548	NA	other RNA	3.621	1.228
Chr1:15869107-15871453	trans-NAT 1	AT1G42410-AT2G34100	44.0208	-1.21394	0.262914	-4.61724	3.88869e-06	0.000430931		AT1G42410	#N/A	#N/A	transposable element gene		AT2G34100	-0.232073	0.902772	nonsense-mediated mRNA decay-like protein	9.97	3.429
Chr1:16585705-16585776	trans-NAT 1	AT1G43820-AT2G33655	44.0394	-1.24907	0.280976	-4.44545	8.77061e-06	0.000883573		AT1G43820	0.0657173	NA	pre-tRNA		AT2G33655	-0.391883	NA	F-box and associated interaction domains-containing protein	13.958	4.76
Chr1:4266988-4267061	trans-NAT 1	AT1G12510-AT5G59950	17.5886	-1.27006	0.360282	-3.52519	0.000423174	0.0253485		AT1G12510	-0.00205212	NA	pre-tRNA		AT5G59950	0.16601	0.561151	RNA-binding (RRM/RBD/RNP motifs) family protein	3.253	0.819
Chr1:29833718-29833789	trans-NAT 1	AT1G79300-AT5G13840	3.61865	-1.30101	0.38944	-3.34071	0.00083564	0.0429414		AT1G79300	#VALUE!	NA	pre-tRNA		AT5G13840	0.117383	0.881565	FIZZY-related 3	0.945	0
Chr4:7185704-7185777	trans-NAT 1	AT4G11985-AT5G59950	10.5244	-1.39067	0.347326	-4.00394	6.22964e-05	0.00517761		AT4G11985	#VALUE!	NA	pre-tRNA		AT5G59950	0.16601	0.561151	RNA-binding (RRM/RBD/RNP motifs) family protein	3.621	0.972
Chr3:18507812-18507885	trans-NAT 1	AT3G49925-AT5G59950	7.84516	-1.43142	0.378093	-3.7859	0.000153154	0.0107199		AT3G49925	-0.0457827	NA	pre-tRNA		AT5G59950	0.16601	0.561151	RNA-binding (RRM/RBD/RNP motifs) family protein	1.994	0.358
Chr5:16667436-16667507	trans-NAT 1	AT5G41675-AT5G67460	4.70559	-1.43603	0.402636	-3.56657	0.000361691	0.0220631		AT5G41675	#VALUE!	NA	pre-tRNA		AT5G67460	-0.0781158	0.963347	O-Glycosyl hydrolases family 17 protein	1.574	0.205
Chr3:22138723-22138796	trans-NAT 1	AT3G59923-AT5G59950	15.1914	-1.48898	0.391706	-3.80128	0.000143953	0.0102919		AT3G59923	0	NA	pre-tRNA		AT5G59950	0.16601	0.561151	RNA-binding (RRM/RBD/RNP motifs) family protein	2.624	0.256
Chr1:877648-877719	trans-NAT 1	AT1G03515-AT2G33655	5.52189	-1.51567	0.400349	-3.78588	0.000153165	0.0107199		AT1G03515	-0.0498586	NA	pre-tRNA		AT2G33655	-0.391883	NA	F-box and associated interaction domains-containing protein	1.102	0
Chr5:6258145-6258216	trans-NAT 1	AT5G18755-AT5G46110	6.51684	-1.60271	0.397255	-4.03446	5.47276e-05	0.00466518		AT5G18755	-0.0976652	NA	pre-tRNA		AT5G46110	0.166125	0.602004	Glucose-6-phosphate/phosphate translocator-related	1.207	0
Chr3:21397542-21398923	trans-NAT 1	AT3G57770-AT5G61455	3.73271	-1.64634	0.399231	-4.12378	3.72707e-05	0.0033947		AT3G57770	-1.36483	0.105619	Protein kinase superfamily protein		AT5G61455	-1.02156	0.32835	U2.7; snRNA	1.207	0
Chr1:18135598-18135669	trans-NAT 1	AT1G49020-AT2G33655	3.13144	-1.84739	0.389129	-4.74748	2.05962e-06	0.000240253		AT1G49020	0	NA	pre-tRNA		AT2G33655	-0.391883	NA	F-box and associated interaction domains-containing protein	1.679	0
Chr5:22337626-22340389	trans-NAT 1	AT5G55050-AT5G55055	219.092	-1.99749	0.314445	-6.35243	2.11944e-10	5.63686e-08		AT5G55050	-0.238976	0.780739	GDSL-like Lipase/Acylhydrolase superfamily protein		AT5G55055	0.0935609	NA	pre-tRNA	61.081	10.901
Chr1:21883843-21883924	trans-NAT 1	AT1G59570-AT1G80420	4.20305	-2.04008	0.334467	-6.09948	1.06412e-09	2.6205e-07		AT1G59570	#VALUE!	NA	pre-tRNA		AT1G80420	-0.631641	0.0664305	BRCT domain-containing DNA repair protein	4.041	0
Chr5:4673900-4673971	trans-NAT 2	AT2G33655-AT5G14495	9.33975	1.67027	0.393797	4.24144	2.22089e-05	0.00217157		AT2G33655	-0.391883	NA	F-box and associated interaction domains-containing protein		AT5G14495	0.0457544	NA	pre-tRNA	0.21	1.996
Chr2:16518769-16518840	trans-NAT 2	AT1G53400-AT2G39610	13.6713	1.66898	0.400882	4.16326	3.13737e-05	0.00298005		AT1G53400	0.0965865	0.859299	Ubiquitin domain-containing protein		AT2G39610	#VALUE!	NA	pre-tRNA	0	1.842
Chr4:13285423-13285494	trans-NAT 2	AT1G28710-AT4G26225	24.381	1.37968	0.350769	3.93329	8.37909e-05	0.00665871		AT1G28710	0.455202	0.448955	Nucleotide-diphospho-sugar transferase family protein		AT4G26225	#VALUE!	NA	pre-tRNA	1.522	4.964
Chr5:24667282-24667353	trans-NAT 2	AT5G13840-AT5G61345	39.2968	-1.26235	0.361234	-3.49454	0.000474874	0.0281914		AT5G13840	0.117383	0.881565	FIZZY-related 3		AT5G61345	#VALUE!	NA	pre-tRNA	8.921	2.559
Chr2:16639780-16639851	trans-NAT 2	AT2G33655-AT2G39860	5.71322	-1.479	0.403532	-3.66515	0.000247197	0.0161139		AT2G33655	-0.391883	NA	F-box and associated interaction domains-containing protein		AT2G39860	-0.0498586	NA	pre-tRNA	1.312	0
Chr5:6258145-6258216	trans-NAT 2	AT1G28710-AT5G18755	6.51684	-1.60271	0.397255	-4.03446	5.47276e-05	0.00466518		AT1G28710	0.455202	0.448955	Nucleotide-diphospho-sugar transferase family protein		AT5G18755	-0.0976652	NA	pre-tRNA	1.207	0
Chr3:21397542-21398923	trans-NAT 2	AT3G57710-AT3G57770	3.73271	-1.64634	0.399231	-4.12378	3.72707e-05	0.0033947		AT3G57710	-0.412551	0.434206	Protein kinase superfamily protein		AT3G57770	-1.36483	0.105619	Protein kinase superfamily protein	1.207	0	pc:pc
Chr3:21397542-21398923	trans-NAT 2	AT3G57645-AT3G57770	3.73271	-1.64634	0.399231	-4.12378	3.72707e-05	0.0033947		AT3G57645	-1.10703	0.281851	U2.2; snRNA		AT3G57770	-1.36483	0.105619	Protein kinase superfamily protein	1.207	0
Chr5:7222057-7222128	trans-NAT 2	AT2G33655-AT5G21378	9.11603	-1.6637	0.396808	-4.19271	2.75637e-05	0.00265611		AT2G33655	-0.391883	NA	F-box and associated interaction domains-containing protein		AT5G21378	-0.0498586	NA	pre-tRNA	1.574	0
Chr3:476802-476873	trans-NAT 2	AT2G33655-AT3G02335	3.61162	-1.78974	0.399805	-4.47652	7.58695e-06	0.000776086		AT2G33655	-0.391883	NA	F-box and associated interaction domains-containing protein		AT3G02335	#VALUE!	NA	pre-tRNA	1.732	0.102
Chr3:22138847-22138918	trans-NAT 2	AT2G33655-AT3G59926	19.4942	-1.83966	0.392369	-4.68859	2.7509e-06	0.000315357		AT2G33655	-0.391883	NA	F-box and associated interaction domains-containing protein		AT3G59926	0	NA	pre-tRNA	3.568	0.205
Chr5:22337626-22340389	trans-NAT 2	AT1G02480-AT5G55050	219.092	-1.99749	0.314445	-6.35243	2.11944e-10	5.63686e-08		AT1G02480	#VALUE!	NA	pre-tRNA		AT5G55050	-0.238976	0.780739	GDSL-like Lipase/Acylhydrolase superfamily protein	61.081	10.901
Chr5:22337626-22340389	trans-NAT 2	AT1G68950-AT5G55050	219.092	-1.99749	0.314445	-6.35243	2.11944e-10	5.63686e-08		AT1G68950	0.0457544	NA	pre-tRNA		AT5G55050	-0.238976	0.780739	GDSL-like Lipase/Acylhydrolase superfamily protein	61.081	10.901
Chr5:22337626-22340389	trans-NAT 2	AT1G68970-AT5G55050	219.092	-1.99749	0.314445	-6.35243	2.11944e-10	5.63686e-08		AT1G68970	-0.0498586	NA	pre-tRNA		AT5G55050	-0.238976	0.780739	GDSL-like Lipase/Acylhydrolase superfamily protein	61.081	10.901
Chr5:22337626-22340389	trans-NAT 2	AT3G62285-AT5G55050	219.092	-1.99749	0.314445	-6.35243	2.11944e-10	5.63686e-08		AT3G62285	-0.00210176	NA	pre-tRNA		AT5G55050	-0.238976	0.780739	GDSL-like Lipase/Acylhydrolase superfamily protein	61.081	10.901
Chr5:22337626-22340389	trans-NAT 2	AT4G03435-AT5G55050	219.092	-1.99749	0.314445	-6.35243	2.11944e-10	5.63686e-08		AT4G03435	0	NA	pre-tRNA		AT5G55050	-0.238976	0.780739	GDSL-like Lipase/Acylhydrolase superfamily protein	61.081	10.901
Chr5:22337626-22340389	trans-NAT 2	AT4G27395-AT5G55050	219.092	-1.99749	0.314445	-6.35243	2.11944e-10	5.63686e-08		AT4G27395	0	NA	pre-tRNA		AT5G55050	-0.238976	0.780739	GDSL-like Lipase/Acylhydrolase superfamily protein	61.081	10.901
Chr5:22337626-22340389	trans-NAT 2	AT5G03452-AT5G55050	219.092	-1.99749	0.314445	-6.35243	2.11944e-10	5.63686e-08		AT5G03452	#VALUE!	NA	pre-tRNA		AT5G55050	-0.238976	0.780739	GDSL-like Lipase/Acylhydrolase superfamily protein	61.081	10.901
Chr5:22337626-22340389	trans-NAT 2	AT5G25625-AT5G55050	219.092	-1.99749	0.314445	-6.35243	2.11944e-10	5.63686e-08		AT5G25625	#VALUE!	NA	pre-tRNA		AT5G55050	-0.238976	0.780739	GDSL-like Lipase/Acylhydrolase superfamily protein	61.081	10.901
Chr5:22337626-22340389	trans-NAT 2	AT5G54365-AT5G55050	219.092	-1.99749	0.314445	-6.35243	2.11944e-10	5.63686e-08		AT5G54365	0.0457544	NA	pre-tRNA		AT5G55050	-0.238976	0.780739	GDSL-like Lipase/Acylhydrolase superfamily protein	61.081	10.901
differentially expressed sRNAs produced from trans-NAT pairs at 6 h time point
Gene identifiers	type	name	Normalized counts	sRNA log2FC	Standard error	wald statistics	p-value	q-value		trans-NAT 1	log2FC	q value	description		trans-NAT 2	log2FC	q value	description	control RPM	cold RPM	category
Chr5:4694694-4694808	trans-NAT 2	AT5G14550-AT5G14565	4067.84	1.34199	0.264767	5.06858	4.00793e-07	5.30621e-05		AT5G14550	1.55931	6.27522e-25	Core-2/I-branching beta-1,6-N-acetylglucosaminyltransferase family protein		AT5G14565	1.63774	0.0260896	MIR398C; miRNA	364.853	803.031
Chr5:4691006-4694055	trans-NAT 1	AT5G14550-AT5G14565	7558.55	1.07293	0.254884	4.2095	2.55941e-05	0.0021498		AT5G14550	1.55931	6.27522e-25	Core-2/I-branching beta-1,6-N-acetylglucosaminyltransferase family protein		AT5G14565	1.63774	0.0260896	MIR398C; miRNA	817.261	1434.3
Chr1:25932077-25932149	trans-NAT 1	AT1G68970-AT5G55050	12.2076	3.26085	0.398735	8.17798	2.88631e-16	1.42661e-13		AT1G68970	0	NA	pre-tRNA		AT5G55050	1.01422	0.013917	GDSL-like Lipase/Acylhydrolase superfamily protein	0	4.946
Chr5:22337626-22340389	trans-NAT 2	AT1G68970-AT5G55050	219.092	-1.62687	0.313685	-5.18632	2.14491e-07	3.00044e-05		AT1G68970	0	NA	pre-tRNA		AT5G55050	1.01422	0.013917	GDSL-like Lipase/Acylhydrolase superfamily protein	60.661	11.489
Chr4:13704782-13704854	trans-NAT 1	AT4G27395-AT5G55050	154.17	1.01602	0.304592	3.33566	0.000850974	0.0300434		AT4G27395	-0.0323887	NA	pre-tRNA		AT5G55050	1.01422	0.013917	GDSL-like Lipase/Acylhydrolase superfamily protein	24.126	41.628
Chr5:22337626-22340389	trans-NAT 2	AT4G27395-AT5G55050	219.092	-1.62687	0.313685	-5.18632	2.14491e-07	3.00044e-05		AT4G27395	-0.0323887	NA	pre-tRNA		AT5G55050	1.01422	0.013917	GDSL-like Lipase/Acylhydrolase superfamily protein	60.661	11.489
Chr5:3669000-3669072	trans-NAT 1	AT5G11475-AT5G55050	27.3497	-1.15402	0.358212	-3.2216	0.00127475	0.0423811		AT5G11475	0	NA	pre-tRNA		AT5G55050	1.01422	0.013917	GDSL-like Lipase/Acylhydrolase superfamily protein	14.386	4.019
Chr5:22337626-22340389	trans-NAT 2	AT5G11475-AT5G55050	219.092	-1.62687	0.313685	-5.18632	2.14491e-07	3.00044e-05		AT5G11475	0	NA	pre-tRNA		AT5G55050	1.01422	0.013917	GDSL-like Lipase/Acylhydrolase superfamily protein	60.661	11.489
Chr1:909811-909883	trans-NAT 1	AT1G03640-AT5G55050	20.2138	-4.4114	0.373521	-11.8103	3.45332e-32	6.40073e-29		AT1G03640	0	NA	pre-tRNA		AT5G55050	1.01422	0.013917	GDSL-like Lipase/Acylhydrolase superfamily protein	14.189	0
Chr5:22337626-22340389	trans-NAT 2	AT1G03640-AT5G55050	219.092	-1.62687	0.313685	-5.18632	2.14491e-07	3.00044e-05		AT1G03640	0	NA	pre-tRNA		AT5G55050	1.01422	0.013917	GDSL-like Lipase/Acylhydrolase superfamily protein	60.661	11.489
Chr4:808270-808342	trans-NAT 1	AT4G01865-AT5G55050	11.6739	-2.97843	0.402238	-7.40466	1.3149e-13	5.73449e-11		AT4G01865	0	NA	pre-tRNA		AT5G55050	1.01422	0.013917	GDSL-like Lipase/Acylhydrolase superfamily protein	7.91	0.052
Chr5:22337626-22340389	trans-NAT 2	AT4G01865-AT5G55050	219.092	-1.62687	0.313685	-5.18632	2.14491e-07	3.00044e-05		AT4G01865	0	NA	pre-tRNA		AT5G55050	1.01422	0.013917	GDSL-like Lipase/Acylhydrolase superfamily protein	60.661	11.489
Chr5:22076862-22076934	trans-NAT 1	AT5G54375-AT5G55050	93.0748	-4.66807	0.35179	-13.2695	3.47979e-40	1.28996e-36		AT5G54375	0	NA	pre-tRNA		AT5G55050	1.01422	0.013917	GDSL-like Lipase/Acylhydrolase superfamily protein	23.137	0.052
Chr5:22337626-22340389	trans-NAT 2	AT5G54375-AT5G55050	219.092	-1.62687	0.313685	-5.18632	2.14491e-07	3.00044e-05		AT5G54375	0	NA	pre-tRNA		AT5G55050	1.01422	0.013917	GDSL-like Lipase/Acylhydrolase superfamily protein	60.661	11.489
Chr5:862397-862469	trans-NAT 1	AT5G03452-AT5G55050	41.3945	-3.62079	0.369654	-9.79509	1.18192e-22	8.76276e-20		AT5G03452	#VALUE!	NA	pre-tRNA		AT5G55050	1.01422	0.013917	GDSL-like Lipase/Acylhydrolase superfamily protein	16.512	0.052
Chr5:22337626-22340389	trans-NAT 2	AT5G03452-AT5G55050	219.092	-1.62687	0.313685	-5.18632	2.14491e-07	3.00044e-05		AT5G03452	#VALUE!	NA	pre-tRNA		AT5G55050	1.01422	0.013917	GDSL-like Lipase/Acylhydrolase superfamily protein	60.661	11.489
Chr5:22337626-22340389	trans-NAT 1	AT5G55050-AT5G55055	219.092	-1.62687	0.313685	-5.18632	2.14491e-07	3.00044e-05		AT5G55050	1.01422	0.013917	GDSL-like Lipase/Acylhydrolase superfamily protein		AT5G55055	0	NA	pre-tRNA	60.661	11.489
Chr5:22340501-22340573	trans-NAT 2	AT5G55050-AT5G55055	9.50054	-3.77728	0.385573	-9.79654	1.1651e-22	8.76276e-20		AT5G55050	1.01422	0.013917	GDSL-like Lipase/Acylhydrolase superfamily protein		AT5G55055	0	NA	pre-tRNA	8.306	0
Chr3:16885891-16885964	trans-NAT 1	AT3G45935-AT5G59950	26.3263	-1.89642	0.348133	-5.4474	5.11117e-08	1.11453e-05		AT3G45935	#VALUE!	NA	pre-tRNA		AT5G59950	0.509674	0.000991363	RNA-binding (RRM/RBD/RNP motifs) family protein	7.169	0.824
Chr3:16894163-16894236	trans-NAT 1	AT3G45965-AT5G59950	21.5435	-2.04477	0.372646	-5.48718	4.08408e-08	9.76754e-06		AT3G45965	#VALUE!	NA	pre-tRNA		AT5G59950	0.509674	0.000991363	RNA-binding (RRM/RBD/RNP motifs) family protein	5.636	0.464
Chr3:22138723-22138796	trans-NAT 1	AT3G59923-AT5G59950	15.1914	-1.28216	0.380529	-3.3694	0.000753314	0.0277864		AT3G59923	0	NA	pre-tRNA		AT5G59950	0.509674	0.000991363	RNA-binding (RRM/RBD/RNP motifs) family protein	5.389	1.03
Chr1:10963573-10963646	trans-NAT 1	AT1G30830-AT5G59950	6.35501	-1.49532	0.388883	-3.84518	0.000120465	0.00749069		AT1G30830	0	NA	pre-tRNA		AT5G59950	0.509674	0.000991363	RNA-binding (RRM/RBD/RNP motifs) family protein	3.263	0.515
Chr3:16891639-16891712	trans-NAT 1	AT3G45955-AT5G59950	22.5356	-2.16684	0.387199	-5.5962	2.19104e-08	5.41478e-06		AT3G45955	0	NA	pre-tRNA		AT5G59950	0.509674	0.000991363	RNA-binding (RRM/RBD/RNP motifs) family protein	7.218	0.258
Chr5:24139939-24141937	trans-NAT 2	AT3G45935-AT5G59950	21.9279	1.12804	0.295429	3.8183	0.000134376	0.00749069		AT3G45935	#VALUE!	NA	pre-tRNA		AT5G59950	0.509674	0.000991363	RNA-binding (RRM/RBD/RNP motifs) family protein	3.164	5.822
Chr5:24139939-24141937	trans-NAT 2	AT3G45965-AT5G59950	21.9279	1.12804	0.295429	3.8183	0.000134376	0.00749069		AT3G45965	#VALUE!	NA	pre-tRNA		AT5G59950	0.509674	0.000991363	RNA-binding (RRM/RBD/RNP motifs) family protein	3.164	5.822
Chr5:24139939-24141937	trans-NAT 2	AT1G30830-AT5G59950	21.9279	1.12804	0.295429	3.8183	0.000134376	0.00749069		AT1G30830	0	NA	pre-tRNA		AT5G59950	0.509674	0.000991363	RNA-binding (RRM/RBD/RNP motifs) family protein	3.164	5.822
Chr5:24139939-24141937	trans-NAT 2	AT3G45955-AT5G59950	21.9279	1.12804	0.295429	3.8183	0.000134376	0.00749069		AT3G45955	0	NA	pre-tRNA		AT5G59950	0.509674	0.000991363	RNA-binding (RRM/RBD/RNP motifs) family protein	3.164	5.822
Chr5:24139939-24141937	trans-NAT 2	AT3G59923-AT5G59950	21.9279	1.12804	0.295429	3.8183	0.000134376	0.00749069		AT3G59923	0	NA	pre-tRNA		AT5G59950	0.509674	0.000991363	RNA-binding (RRM/RBD/RNP motifs) family protein	3.164	5.822
Chr2:7074119-7079519	trans-NAT 1	AT2G16365-AT4G34555	10.5131	1.61124	0.405494	3.97351	7.08209e-05	0.00481712		AT2G16365	2.55793	2.3095e-51	F-box family protein		AT4G34555	0.230299	0.546705	Ribosomal protein S25 family protein	0.84	4.122	pc:pc
Chr2:7074119-7079519	trans-NAT 1	AT2G16365-AT4G39200	10.5131	1.61124	0.405494	3.97351	7.08209e-05	0.00481712		AT2G16365	2.55793	2.3095e-51	F-box family protein		AT4G39200	0.358597	0.0276876	Ribosomal protein S25 family protein	0.84	4.122	pc:pc
Chr1:19934987-19941185	trans-NAT 1	AT1G53430-AT1G53450	18.0673	1.00483	0.310871	3.2323	0.00122799	0.0411961		AT1G53430	1.64161	2.93696e-27	Leucine-rich repeat transmembrane protein kinase		AT1G53450	-0.209981	0.381551	epstein-barr nuclear antigen	2.719	4.637	pc:pc
Chr1:21302425-21302509	trans-NAT 1	AT1G57410-AT4G22270	10.8084	1.42865	0.405708	3.52137	0.000429329	0.0180855		AT1G57410	0	NA	pre-tRNA		AT4G22270	1.22728	0.00239045	Protein of unknown function (DUF3537)	0	1.855
Chr3:3238367-3238456	trans-NAT 1	AT3G10415-AT4G22270	7.74274	1.4027	0.381094	3.68072	0.000232575	0.0118918		AT3G10415	0	NA	pre-tRNA		AT4G22270	1.22728	0.00239045	Protein of unknown function (DUF3537)	0.544	1.803
Chr2:15470162-15470245	trans-NAT 1	AT2G36860-AT4G22270	15.0664	1.2387	0.348901	3.55029	0.000384807	0.0167821		AT2G36860	0	NA	pre-tRNA		AT4G22270	1.22728	0.00239045	Protein of unknown function (DUF3537)	1.384	3.246
Chr5:22337626-22340389	trans-NAT 2	AT1G68950-AT5G55050	219.092	-1.62687	0.313685	-5.18632	2.14491e-07	3.00044e-05		AT1G68950	0	NA	pre-tRNA		AT5G55050	1.01422	0.013917	GDSL-like Lipase/Acylhydrolase superfamily protein	60.661	11.489
Chr5:22337626-22340389	trans-NAT 2	AT3G15585-AT5G55050	219.092	-1.62687	0.313685	-5.18632	2.14491e-07	3.00044e-05		AT3G15585	0	NA	pre-tRNA		AT5G55050	1.01422	0.013917	GDSL-like Lipase/Acylhydrolase superfamily protein	60.661	11.489
Chr5:22337626-22340389	trans-NAT 2	AT3G62285-AT5G55050	219.092	-1.62687	0.313685	-5.18632	2.14491e-07	3.00044e-05		AT3G62285	0	NA	pre-tRNA		AT5G55050	1.01422	0.013917	GDSL-like Lipase/Acylhydrolase superfamily protein	60.661	11.489
Chr5:22337626-22340389	trans-NAT 2	AT4G03435-AT5G55050	219.092	-1.62687	0.313685	-5.18632	2.14491e-07	3.00044e-05		AT4G03435	0	NA	pre-tRNA		AT5G55050	1.01422	0.013917	GDSL-like Lipase/Acylhydrolase superfamily protein	60.661	11.489
Chr5:22337626-22340389	trans-NAT 2	AT5G54365-AT5G55050	219.092	-1.62687	0.313685	-5.18632	2.14491e-07	3.00044e-05		AT5G54365	0	NA	pre-tRNA		AT5G55050	1.01422	0.013917	GDSL-like Lipase/Acylhydrolase superfamily protein	60.661	11.489
Chr5:22337626-22340389	trans-NAT 2	AT1G02480-AT5G55050	219.092	-1.62687	0.313685	-5.18632	2.14491e-07	3.00044e-05		AT1G02480	#VALUE!	NA	pre-tRNA		AT5G55050	1.01422	0.013917	GDSL-like Lipase/Acylhydrolase superfamily protein	60.661	11.489
Chr5:22337626-22340389	trans-NAT 2	AT5G25625-AT5G55050	219.092	-1.62687	0.313685	-5.18632	2.14491e-07	3.00044e-05		AT5G25625	#VALUE!	NA	pre-tRNA		AT5G55050	1.01422	0.013917	GDSL-like Lipase/Acylhydrolase superfamily protein	60.661	11.489
Chr1:24486992-24487073	trans-NAT 1	AT1G65830-AT1G80420	99.8778	4.15891	0.356835	11.655	2.1641e-31	3.20893e-28		AT1G65830	#VALUE!	NA	pre-tRNA		AT1G80420	-0.646568	0.0500706	BRCT domain-containing DNA repair protein	0	23.287
Chr5:24139939-24141937	trans-NAT 1	AT5G59950-AT5G64505	21.9279	1.12804	0.295429	3.8183	0.000134376	0.00749069		AT5G59950	0.509674	0.000991363	RNA-binding (RRM/RBD/RNP motifs) family protein		AT5G64505	#VALUE!	NA	pre-tRNA	3.164	5.822
Chr3:10324639-10324710	trans-NAT 1	AT3G27845-AT5G46110	18.3759	1.4314	0.355369	4.02792	5.6273e-05	0.00413077		AT3G27845	0	NA	pre-tRNA		AT5G46110	0.368445	0.0413601	Glucose-6-phosphate/phosphate translocator-related	1.384	4.019
Chr3:7567394-7567465	trans-NAT 1	AT3G21475-AT5G46110	1.7258	1.1338	0.337631	3.3581	0.000784803	0.0281088		AT3G21475	0	NA	pre-tRNA		AT5G46110	0.368445	0.0413601	Glucose-6-phosphate/phosphate translocator-related	0	0.67
Chr2:14352191-14352262	trans-NAT 1	AT2G33910-AT5G46110	4.13465	1.34342	0.403995	3.32535	0.000883081	0.0306854		AT2G33910	-0.120358	NA	pre-tRNA		AT5G46110	0.368445	0.0413601	Glucose-6-phosphate/phosphate translocator-related	0.198	1.03
Chr3:21397542-21398923	trans-NAT 1	AT3G57770-AT5G61455	3.73271	1.41353	0.405343	3.48724	0.000488029	0.0201014		AT3G57770	-0.042367	0.974512	Protein kinase superfamily protein		AT5G61455	-0.00607468	0.997287	U2.7; snRNA	0.148	1.082
Chr1:21279390-21279471	trans-NAT 1	AT1G56940-AT1G80420	31.9616	3.3528	0.385422	8.69905	3.34675e-18	1.90868e-15		AT1G56940	0	NA	pre-tRNA		AT1G80420	-0.646568	0.0500706	BRCT domain-containing DNA repair protein	0	6.44
Chr1:27393385-27393466	trans-NAT 1	AT1G72780-AT1G80420	269.876	2.92056	0.316742	9.22063	2.95369e-20	1.82489e-17		AT1G72780	0	NA	pre-tRNA		AT1G80420	-0.646568	0.0500706	BRCT domain-containing DNA repair protein	7.861	73.157
Chr4:2184420-2184717	trans-NAT 1	AT4G04409-AT4G13570	111.273	-1.05212	0.270219	-3.8936	9.87668e-05	0.00651246		AT4G04409	#N/A	#N/A	pseudogene		AT4G13570	-0.664718	0.0176847	histone H2A 4	27.735	8.964
Chr1:15869107-15871453	trans-NAT 1	AT1G42410-AT2G34100	44.0208	-1.13267	0.261018	-4.33945	1.4284e-05	0.00126073		AT1G42410	#N/A	#N/A	transposable element gene		AT2G34100	-0.0450136	0.974512	nonsense-mediated mRNA decay-like protein	11.42	3.4
Chr3:13534183-13536711	trans-NAT 1	AT3G32990-AT4G06487	184.312	-1.35585	0.335006	-4.04722	5.18285e-05	0.00389629		AT3G32990	#N/A	#N/A	pseudogene		AT4G06487	#N/A	#N/A	transposable element gene	58.584	14.631
Chr1:21283986-21284067	trans-NAT 1	AT1G57030-AT1G80420	15.2761	-4.26625	0.388852	-10.9714	5.24636e-28	5.55665e-25		AT1G57030	#VALUE!	NA	pre-tRNA		AT1G80420	-0.646568	0.0500706	BRCT domain-containing DNA repair protein	14.584	0
Chr1:24818911-24822410	trans-NAT 1	AT1G66530-AT4G26288	4.93464	-1.32894	0.403237	-3.29569	0.000981811	0.0335445		AT1G66530	0.11876	0.703845	Arginyl-tRNA synthetase, class Ic		AT4G26288	-0.952581	0.0391411	hypothetical protein	2.126	0.206	pc:pc
Chr5:24139939-24141937	trans-NAT 2	AT4G11985-AT5G59950	21.9279	1.12804	0.295429	3.8183	0.000134376	0.00749069		AT4G11985	#VALUE!	NA	pre-tRNA		AT5G59950	0.509674	0.000991363	RNA-binding (RRM/RBD/RNP motifs) family protein	3.164	5.822
Chr3:12254560-12255180	trans-NAT 2	AT2G06570-AT3G30700	2.32592	1.76807	0.397351	4.44964	8.60162e-06	0.000807246		AT2G06570	0	NA	hypothetical protein		AT3G30700	#N/A	#N/A	transposable element gene	0.099	1.236
Chr5:24139939-24141937	trans-NAT 2	AT1G12510-AT5G59950	21.9279	1.12804	0.295429	3.8183	0.000134376	0.00749069		AT1G12510	0	NA	pre-tRNA		AT5G59950	0.509674	0.000991363	RNA-binding (RRM/RBD/RNP motifs) family protein	3.164	5.822
Chr5:24139939-24141937	trans-NAT 2	AT1G17670-AT5G59950	21.9279	1.12804	0.295429	3.8183	0.000134376	0.00749069		AT1G17670	0	NA	pre-tRNA		AT5G59950	0.509674	0.000991363	RNA-binding (RRM/RBD/RNP motifs) family protein	3.164	5.822
Chr5:24139939-24141937	trans-NAT 2	AT1G24080-AT5G59950	21.9279	1.12804	0.295429	3.8183	0.000134376	0.00749069		AT1G24080	0	NA	pre-tRNA		AT5G59950	0.509674	0.000991363	RNA-binding (RRM/RBD/RNP motifs) family protein	3.164	5.822
Chr5:24139939-24141937	trans-NAT 2	AT3G49925-AT5G59950	21.9279	1.12804	0.295429	3.8183	0.000134376	0.00749069		AT3G49925	0	NA	pre-tRNA		AT5G59950	0.509674	0.000991363	RNA-binding (RRM/RBD/RNP motifs) family protein	3.164	5.822
Chr5:24139939-24141937	trans-NAT 2	AT5G02435-AT5G59950	21.9279	1.12804	0.295429	3.8183	0.000134376	0.00749069		AT5G02435	0	NA	pre-tRNA		AT5G59950	0.509674	0.000991363	RNA-binding (RRM/RBD/RNP motifs) family protein	3.164	5.822
Chr5:24139939-24141937	trans-NAT 2	AT5G09655-AT5G59950	21.9279	1.12804	0.295429	3.8183	0.000134376	0.00749069		AT5G09655	0	NA	pre-tRNA		AT5G59950	0.509674	0.000991363	RNA-binding (RRM/RBD/RNP motifs) family protein	3.164	5.822
Chr2:12329003-12329074	trans-NAT 2	AT1G53400-AT2G28730	23.4024	1.76806	0.379962	4.65327	3.2672e-06	0.000356221		AT1G53400	0.542919	0.0174193	Ubiquitin domain-containing protein		AT2G28730	0	NA	pre-tRNA	0.494	3.452
Chr3:10210328-10210399	trans-NAT 2	AT2G33655-AT3G27555	125.083	2.47684	0.359216	6.89514	5.38128e-12	1.99484e-09		AT2G33655	0.183192	NA	F-box and associated interaction domains-containing protein		AT3G27555	0	NA	pre-tRNA	4.103	35.342
Chr3:7567394-7567465	trans-NAT 2	AT3G01710-AT3G21475	1.7258	1.1338	0.337631	3.3581	0.000784803	0.0281088		AT3G01710	0.0530256	0.950796	TPX2 (targeting protein for Xklp2) protein family		AT3G21475	0	NA	pre-tRNA	0	0.67
Chr5:21401144-21401215	trans-NAT 2	AT5G13840-AT5G52815	24.8344	1.29753	0.342234	3.79135	0.000149833	0.00816812		AT5G13840	-0.47998	0.221236	FIZZY-related 3		AT5G52815	0	NA	pre-tRNA	1.879	4.688
Chr3:10324639-10324710	trans-NAT 2	AT1G28710-AT3G27845	18.3759	1.4314	0.355369	4.02792	5.6273e-05	0.00413077		AT1G28710	-0.722282	0.0797342	Nucleotide-diphospho-sugar transferase family protein		AT3G27845	0	NA	pre-tRNA	1.384	4.019
Chr3:21397542-21398923	trans-NAT 2	AT3G57710-AT3G57770	3.73271	1.41353	0.405343	3.48724	0.000488029	0.0201014		AT3G57710	0.153638	0.757619	Protein kinase superfamily protein		AT3G57770	-0.042367	0.974512	Protein kinase superfamily protein	0.148	1.082	pc:pc
Chr3:21397542-21398923	trans-NAT 2	AT3G57645-AT3G57770	3.73271	1.41353	0.405343	3.48724	0.000488029	0.0201014		AT3G57645	0.0671209	0.960578	U2.2; snRNA		AT3G57770	-0.042367	0.974512	Protein kinase superfamily protein	0.148	1.082
Chr2:14352191-14352262	trans-NAT 2	AT1G28710-AT2G33910	4.13465	1.34342	0.403995	3.32535	0.000883081	0.0306854		AT1G28710	-0.722282	0.0797342	Nucleotide-diphospho-sugar transferase family protein		AT2G33910	-0.120358	NA	pre-tRNA	0.198	1.03
Chr3:13534183-13536711	trans-NAT 2	AT1G42350-AT3G32990	184.312	-1.35585	0.335006	-4.04722	5.18285e-05	0.00389629		AT1G42350	#N/A	#N/A	transposable element gene		AT3G32990	#N/A	#N/A	pseudogene	58.584	14.631
Chr4:3957182-3958339	trans-NAT 2	AT2G06570-AT4G06702	20.7787	-1.12771	0.308978	-3.64983	0.000262418	0.0126759		AT2G06570	0	NA	hypothetical protein		AT4G06702	#N/A	#N/A	transposable element gene	5.29	1.494
Chr5:12042600-12043202	trans-NAT 2	AT2G06570-AT5G32430	16.3202	-1.15984	0.326399	-3.55343	0.000380249	0.0167821		AT2G06570	0	NA	hypothetical protein		AT5G32430	#N/A	#N/A	transposable element gene	4.894	1.34
Chr5:12016950-12017720	trans-NAT 2	AT2G06570-AT5G32405	9.11894	-1.49295	0.375661	-3.97419	7.062e-05	0.00481712		AT2G06570	0	NA	hypothetical protein		AT5G32405	#N/A	#N/A	transposable element gene	2.126	0.206
Chr5:24667282-24667353	trans-NAT 2	AT5G13840-AT5G61345	39.2968	-1.86238	0.362775	-5.1337	2.84104e-07	3.90064e-05		AT5G13840	-0.47998	0.221236	FIZZY-related 3		AT5G61345	#VALUE!	NA	pre-tRNA	12.36	1.546
Chr3:14403683-14403985	trans-NAT 2	AT1G11270-AT3G42250	8.41672	-1.21329	0.386237	-3.14132	0.00168187	0.050048		AT1G11270	-0.762296	0.361206	F-box and associated interaction domains-containing protein		AT3G42250	#N/A	#N/A	transposable element gene	2.126	0.361
Chr5:5161512-5161583	trans-NAT 2	AT2G33655-AT5G15815	32.5557	-1.09057	0.352803	-3.09117	0.0019937	0.0557342		AT2G33655	0.183192	NA	F-box and associated interaction domains-containing protein		AT5G15815	0	NA	pre-tRNA	10.184	3.091
Chr3:19555036-19555107	trans-NAT 2	AT2G33655-AT3G52765	2.81579	-1.41594	0.337851	-4.19103	2.77696e-05	0.00228759		AT2G33655	0.183192	NA	F-box and associated interaction domains-containing protein		AT3G52765	0	NA	pre-tRNA	2.027	0
Chr5:19641603-19641674	trans-NAT 2	AT5G13840-AT5G48465	32.035	-1.26413	0.355967	-3.55126	0.000383388	0.0167821		AT5G13840	-0.47998	0.221236	FIZZY-related 3		AT5G48465	0	NA	pre-tRNA	7.416	1.7
Chr5:20756330-20756411	trans-NAT 2	AT1G80420-AT5G51055	34.8184	-3.29437	0.38087	-8.64957	5.16925e-18	2.73748e-15		AT1G80420	-0.646568	0.0500706	BRCT domain-containing DNA repair protein		AT5G51055	0	NA	pre-tRNA	15.079	0.103
differentially expressed sRNAs produced from trans-NAT pairs at 2 d time point
Gene identifiers	type	name	Normalized counts	sRNA log2FC	Standard error	wald statistics	p-value	q-value		trans-NAT 1	log2FC	q value	description		trans-NAT 2	log2FC	q value		control RPM	cold RPM	category
Chr1:22793170-22794714	trans-NAT 1	AT1G61730-AT3G29634	5.14984	1.16594	0.405815	2.87309	0.00406479	0.0355018		AT1G61730	1.74188	3.88e-30	DNA-binding storekeeper protein-related transcriptional regulator		AT3G29634	#N/A	#N/A	transposable element gene	0.347	1.39
Chr5:858536-858619	trans-NAT 2	AT4G22270-AT5G03445	8.02777	2.71756	0.403174	6.74042	1.57931e-11	1.75498e-09		AT4G22270	1.25686	0.000773802	Protein of unknown function (DUF3537)		AT5G03445	0	NA	pre-tRNA	0	2.901
Chr5:2309463-2309548	trans-NAT 2	AT4G22270-AT5G07315	5.06301	1.28306	0.405567	3.16361	0.00155824	0.018301		AT4G22270	1.25686	0.000773802	Protein of unknown function (DUF3537)		AT5G07315	-0.107536	NA	pre-tRNA	0.651	1.813
Chr5:20741626-20741714	trans-NAT 2	AT4G22270-AT5G50995	8.96898	1.18695	0.370129	3.20685	0.00134199	0.016346		AT4G22270	1.25686	0.000773802	Protein of unknown function (DUF3537)		AT5G50995	-0.283151	NA	pre-tRNA	1.085	2.297
Chr5:5173081-5178291	trans-NAT 2	AT3G02380-AT5G15845	7.69876	1.15831	0.388767	2.97946	0.00288761	0.0285324		AT3G02380	0.0153962	0.946263	CONSTANS-like 2		AT5G15845	1.44679	1.7e-19	other RNA	1.085	2.176
Chr1:19685134-19685219	trans-NAT 1	AT1G52860-AT4G22270	11.8369	1.33348	0.376823	3.53875	0.000402021	0.00677623		AT1G52860	0.0358831	NA	pre-tRNA		AT4G22270	1.25686	0.000773802	Protein of unknown function (DUF3537)	1.389	3.868
Chr3:6540631-6540715	trans-NAT 1	AT3G18952-AT4G22270	15.9297	1.76045	0.377611	4.66208	3.13028e-06	0.000114192		AT3G18952	0	NA	pre-tRNA		AT4G22270	1.25686	0.000773802	Protein of unknown function (DUF3537)	1.129	4.594
Chr3:3238367-3238456	trans-NAT 1	AT3G10415-AT4G22270	7.74274	1.50923	0.375272	4.0217	5.77808e-05	0.00135503		AT3G10415	0	NA	pre-tRNA		AT4G22270	1.25686	0.000773802	Protein of unknown function (DUF3537)	0.868	2.478
Chr2:15470162-15470245	trans-NAT 1	AT2G36860-AT4G22270	15.0664	1.63766	0.353599	4.63142	3.63167e-06	0.000130505		AT2G36860	-0.0597299	NA	pre-tRNA		AT4G22270	1.25686	0.000773802	Protein of unknown function (DUF3537)	1.259	3.868
Chr4:15804549-15804630	trans-NAT 2	AT1G80420-AT4G32765	9.55565	1.45068	0.388088	3.73801	0.000185481	0.00361114		AT1G80420	-1.09716	8.63e-05	BRCT domain-containing DNA repair protein		AT4G32765	0.0358831	NA	pre-tRNA	0.998	2.841
Chr5:20756330-20756411	trans-NAT 2	AT1G80420-AT5G51055	34.8184	3.58798	0.383807	9.3484	8.89833e-21	4.94405e-18		AT1G80420	-1.09716	8.63e-05	BRCT domain-containing DNA repair protein		AT5G51055	0	NA	pre-tRNA	0	10.638
Chr3:2944612-2944693	trans-NAT 2	AT1G80420-AT3G09585	26.7257	1.0783	0.330034	3.26725	0.00108597	0.0137855		AT1G80420	-1.09716	8.63e-05	BRCT domain-containing DNA repair protein		AT3G09585	-0.0119234	NA	pre-tRNA	3.56	5.379
Chr1:27393385-27393466	trans-NAT 1	AT1G72780-AT1G80420	269.876	1.20947	0.31467	3.84362	0.000121233	0.00251627		AT1G72780	-0.0650063	NA	pre-tRNA		AT1G80420	-1.09716	8.63e-05	BRCT domain-containing DNA repair protein	26.436	48.657
Chr1:24486992-24487073	trans-NAT 1	AT1G65830-AT1G80420	99.8778	1.44152	0.334425	4.31043	1.62938e-05	0.000459727		AT1G65830	#VALUE!	NA	pre-tRNA		AT1G80420	-1.09716	8.63e-05	BRCT domain-containing DNA repair protein	11.46	28.046
Chr2:12638156-12638228	trans-NAT 1	AT2G29520-AT3G50840	6.69726	2.08666	0.389922	5.35149	8.7233e-08	5.47899e-06		AT2G29520	0	NA	pre-tRNA		AT3G50840	-1.24746	5.62e-06	Phototropic-responsive NPH3 family protein	0.434	2.539
Chr3:2222246-2222318	trans-NAT 1	AT3G07025-AT3G50840	4.00582	1.05815	0.402937	2.6261	0.00863696	0.0590764		AT3G07025	-0.107536	NA	pre-tRNA		AT3G50840	-1.24746	5.62e-06	Phototropic-responsive NPH3 family protein	0.391	1.028
Chr5:6258145-6258216	trans-NAT 1	AT5G18755-AT5G46110	6.51684	2.31686	0.398996	5.80672	6.37097e-09	4.84395e-07		AT5G18755	0	NA	pre-tRNA		AT5G46110	-1.96368	3e-41	Glucose-6-phosphate/phosphate translocator-related	0	1.572
Chr3:10324639-10324710	trans-NAT 1	AT3G27845-AT5G46110	18.3759	1.56403	0.360805	4.33483	1.45872e-05	0.000418109		AT3G27845	-0.0597299	NA	pre-tRNA		AT5G46110	-1.96368	3e-41	Glucose-6-phosphate/phosphate translocator-related	1.302	3.868
Chr1:2879303-2879374	trans-NAT 1	AT1G08950-AT5G46110	13.7778	1.07597	0.377375	2.85121	0.00435536	0.0374509		AT1G08950	-0.0597299	NA	pre-tRNA		AT5G46110	-1.96368	3e-41	Glucose-6-phosphate/phosphate translocator-related	1.476	2.841
Chr3:7567394-7567465	trans-NAT 1	AT3G21475-AT5G46110	1.7258	1.02785	0.332855	3.08799	0.00201514	0.0217102		AT3G21475	-0.0597299	NA	pre-tRNA		AT5G46110	-1.96368	3e-41	Glucose-6-phosphate/phosphate translocator-related	0	0.544
Chr5:5358916-5358997	trans-NAT 2	AT1G80420-AT5G16375	82.0711	-1.37541	0.340265	-4.04217	5.2958e-05	0.00128361		AT1G80420	-1.09716	8.63e-05	BRCT domain-containing DNA repair protein		AT5G16375	-0.0597299	NA	pre-tRNA	24.526	4.775
Chr1:3780386-3787099	trans-NAT 1	AT1G11270-AT1G21945	66.932	-1.10827	0.236834	-4.67951	2.87563e-06	0.000105435		AT1G11270	-1.43932	0.0282472	F-box and associated interaction domains-containing protein		AT1G21945	#N/A	#N/A	transposable element gene	21.531	6.407
Chr1:3780386-3787099	trans-NAT 1	AT1G11270-AT1G48710	66.932	-1.10827	0.236834	-4.67951	2.87563e-06	0.000105435		AT1G11270	-1.43932	0.0282472	F-box and associated interaction domains-containing protein		AT1G48710	#N/A	#N/A	transposable element gene	21.531	6.407
Chr1:3780386-3787099	trans-NAT 1	AT1G11270-AT3G42245	66.932	-1.10827	0.236834	-4.67951	2.87563e-06	0.000105435		AT1G11270	-1.43932	0.0282472	F-box and associated interaction domains-containing protein		AT3G42245	#N/A	#N/A	transposable element gene	21.531	6.407
Chr1:3780386-3787099	trans-NAT 1	AT1G11270-AT3G42250	66.932	-1.10827	0.236834	-4.67951	2.87563e-06	0.000105435		AT1G11270	-1.43932	0.0282472	F-box and associated interaction domains-containing protein		AT3G42250	#N/A	#N/A	transposable element gene	21.531	6.407
Chr1:3780386-3787099	trans-NAT 1	AT1G11270-AT3G61330	66.932	-1.10827	0.236834	-4.67951	2.87563e-06	0.000105435		AT1G11270	-1.43932	0.0282472	F-box and associated interaction domains-containing protein		AT3G61330	#N/A	#N/A	transposable element gene	21.531	6.407
Chr1:3780386-3787099	trans-NAT 1	AT1G11270-AT1G48720	66.932	-1.10827	0.236834	-4.67951	2.87563e-06	0.000105435		AT1G11270	-1.43932	0.0282472	F-box and associated interaction domains-containing protein		AT1G48720	0	NA	Copia-like polyprotein/retrotransposon	21.531	6.407
Chr4:12890545-12898501	trans-NAT 2	AT1G63750-AT4G25120	37.417	-1.02365	0.25413	-4.02805	5.62415e-05	0.00133629		AT1G63750	-1.57826	1.64e-08	Disease resistance protein (TIR-NBS-LRR class) family		AT4G25120	-0.655609	0.120889	P-loop containing nucleoside triphosphate hydrolases superfamily protein	15.019	4.835	pc:pc
Chr1:3780386-3787099	trans-NAT 2	AT1G10260-AT1G11270	66.932	-1.10827	0.236834	-4.67951	2.87563e-06	0.000105435		AT1G10260	#N/A	#N/A	transposable element gene		AT1G11270	-1.43932	0.0282472	F-box and associated interaction domains-containing protein	21.531	6.407
Chr1:22040612-22040683	trans-NAT 1	AT1G59880-AT5G46110	2.483	-1.13335	0.394107	-2.87573	0.00403088	0.0353338		AT1G59880	#VALUE!	NA	pre-tRNA		AT5G46110	-1.96368	3e-41	Glucose-6-phosphate/phosphate translocator-related	1.389	0.181
Chr5:18698662-18698733	trans-NAT 2	AT1G28710-AT5G46105	18.4628	-1.2823	0.326347	-3.92927	8.52049e-05	0.00185932		AT1G28710	0.780963	0.0305984	Nucleotide-diphospho-sugar transferase family protein		AT5G46105	-2.49965	1.91e-07	pre-tRNA	6.251	1.33
Chr1:21279390-21279471	trans-NAT 1	AT1G56940-AT1G80420	31.9616	-4.30077	0.384264	-11.1922	4.45113e-29	1.07168e-25		AT1G56940	-0.0597299	NA	pre-tRNA		AT1G80420	-1.09716	8.63e-05	BRCT domain-containing DNA repair protein	26.349	0
Chr3:10318262-10318333	trans-NAT 1	AT3G27825-AT5G46110	11.8102	-1.00165	0.338657	-2.9577	0.00309948	0.0298501		AT3G27825	-0.107536	NA	pre-tRNA		AT5G46110	-1.96368	3e-41	Glucose-6-phosphate/phosphate translocator-related	6.685	2.055
Chr4:6819292-6819375	trans-NAT 1	AT4G11177-AT4G22270	7.61031	-1.15578	0.391112	-2.9551	0.00312568	0.0300224		AT4G11177	-0.0597299	NA	pre-tRNA		AT4G22270	1.25686	0.000773802	Protein of unknown function (DUF3537)	1.953	0.242
Chr5:24139939-24141937	trans-NAT 2	AT1G12510-AT5G59950	21.9279	1.54425	0.313711	4.92253	8.54328e-07	3.73989e-05		AT1G12510	0	NA	pre-tRNA		AT5G59950	0.556369	0.000109225	RNA-binding (RRM/RBD/RNP motifs) family protein	1.91	4.775
Chr1:4266988-4267061	trans-NAT 1	AT1G12510-AT5G59950	17.5886	-1.45246	0.349072	-4.16092	3.16962e-05	0.000817406		AT1G12510	0	NA	pre-tRNA		AT5G59950	0.556369	0.000109225	RNA-binding (RRM/RBD/RNP motifs) family protein	7.814	1.511
Chr5:24139939-24141937	trans-NAT 2	AT1G17670-AT5G59950	21.9279	1.54425	0.313711	4.92253	8.54328e-07	3.73989e-05		AT1G17670	-0.0119234	NA	pre-tRNA		AT5G59950	0.556369	0.000109225	RNA-binding (RRM/RBD/RNP motifs) family protein	1.91	4.775
Chr1:6075945-6076018	trans-NAT 1	AT1G17670-AT5G59950	28.3897	1.45675	0.269426	5.40685	6.41414e-08	4.09994e-06		AT1G17670	-0.0119234	NA	pre-tRNA		AT5G59950	0.556369	0.000109225	RNA-binding (RRM/RBD/RNP motifs) family protein	4.167	8.402
Chr4:12320152-12324604	trans-NAT 2	AT1G20040-AT4G23640	5.3424	1.60291	0.399505	4.01223	6.01474e-05	0.00137919		AT1G20040	#VALUE!	NA	pre-tRNA		AT4G23640	0.250746	0.0909826	Potassium transporter family protein	0.26	1.33
Chr1:6948860-6948943	trans-NAT 1	AT1G20040-AT4G23640	7.34249	1.10129	0.380566	2.89382	0.00380585	0.0337296		AT1G20040	#VALUE!	NA	pre-tRNA		AT4G23640	0.250746	0.0909826	Potassium transporter family protein	0.912	2.055
Chr1:19924660-19926631	trans-NAT 1	AT1G53400-AT4G17975	4.10374	1.32967	0.404756	3.28513	0.00101936	0.0131011		AT1G53400	-0.00311512	0.992293	Ubiquitin domain-containing protein		AT4G17975	#VALUE!	NA	pre-tRNA	0.087	0.907
Chr4:9978106-9978177	trans-NAT 2	AT1G53400-AT4G17975	2.83967	1.30001	0.38272	3.39677	0.000681854	0.0105011		AT1G53400	-0.00311512	0.992293	Ubiquitin domain-containing protein		AT4G17975	#VALUE!	NA	pre-tRNA	0	0.907
Chr1:19924660-19926631	trans-NAT 1	AT1G53400-AT5G20856	4.10374	1.32967	0.404756	3.28513	0.00101936	0.0131011		AT1G53400	-0.00311512	0.992293	Ubiquitin domain-containing protein		AT5G20856	#VALUE!	NA	pre-tRNA	0.087	0.907
Chr5:7074356-7074427	trans-NAT 2	AT1G53400-AT5G20856	18.1889	-1.34201	0.366619	-3.66049	0.000251737	0.00468634		AT1G53400	-0.00311512	0.992293	Ubiquitin domain-containing protein		AT5G20856	#VALUE!	NA	pre-tRNA	5.339	0.967
Chr5:4468508-4471466	trans-NAT 2	AT1G79290-AT5G13840	43.0673	2.84155	0.310002	9.16624	4.89824e-20	1.31037e-17		AT1G79290	0	NA	pre-tRNA		AT5G13840	-0.15949	0.685576	FIZZY-related 3	2.995	19.1
Chr1:29833117-29833188	trans-NAT 1	AT1G79290-AT5G13840	4.01439	2.0131	0.403016	4.99509	5.88087e-07	3.01259e-05		AT1G79290	0	NA	pre-tRNA		AT5G13840	-0.15949	0.685576	FIZZY-related 3	0	1.33
Chr5:4468508-4471466	trans-NAT 2	AT1G79300-AT5G13840	43.0673	2.84155	0.310002	9.16624	4.89824e-20	1.31037e-17		AT1G79300	#VALUE!	NA	pre-tRNA		AT5G13840	-0.15949	0.685576	FIZZY-related 3	2.995	19.1
Chr1:29833718-29833789	trans-NAT 1	AT1G79300-AT5G13840	3.61865	1.83571	0.39465	4.6515	3.29534e-06	0.000119011		AT1G79300	#VALUE!	NA	pre-tRNA		AT5G13840	-0.15949	0.685576	FIZZY-related 3	0	1.148
Chr5:4468508-4471466	trans-NAT 2	AT3G07185-AT5G13840	43.0673	2.84155	0.310002	9.16624	4.89824e-20	1.31037e-17		AT3G07185	0	NA	pre-tRNA		AT5G13840	-0.15949	0.685576	FIZZY-related 3	2.995	19.1
Chr3:2285602-2285673	trans-NAT 1	AT3G07185-AT5G13840	68.5741	2.7067	0.329401	8.21704	2.08589e-16	3.7666e-14		AT3G07185	0	NA	pre-tRNA		AT5G13840	-0.15949	0.685576	FIZZY-related 3	3.646	21.88
Chr3:16885891-16885964	trans-NAT 1	AT3G45935-AT5G59950	26.3263	2.34227	0.336282	6.96517	3.27998e-12	4.23058e-10		AT3G45935	#VALUE!	NA	pre-tRNA		AT5G59950	0.556369	0.000109225	RNA-binding (RRM/RBD/RNP motifs) family protein	1.693	8.885
Chr5:24139939-24141937	trans-NAT 2	AT3G45935-AT5G59950	21.9279	1.54425	0.313711	4.92253	8.54328e-07	3.73989e-05		AT3G45935	#VALUE!	NA	pre-tRNA		AT5G59950	0.556369	0.000109225	RNA-binding (RRM/RBD/RNP motifs) family protein	1.91	4.775
Chr5:24139939-24141937	trans-NAT 2	AT3G45955-AT5G59950	21.9279	1.54425	0.313711	4.92253	8.54328e-07	3.73989e-05		AT3G45955	0.0358831	NA	pre-tRNA		AT5G59950	0.556369	0.000109225	RNA-binding (RRM/RBD/RNP motifs) family protein	1.91	4.775
Chr3:16891639-16891712	trans-NAT 1	AT3G45955-AT5G59950	22.5356	-1.20177	0.383344	-3.13496	0.00171877	0.0198634		AT3G45955	0.0358831	NA	pre-tRNA		AT5G59950	0.556369	0.000109225	RNA-binding (RRM/RBD/RNP motifs) family protein	7.944	1.572
Chr3:16894163-16894236	trans-NAT 1	AT3G45965-AT5G59950	21.5435	4.12876	0.378015	10.9222	9.02535e-28	1.62975e-24		AT3G45965	#VALUE!	NA	pre-tRNA		AT5G59950	0.556369	0.000109225	RNA-binding (RRM/RBD/RNP motifs) family protein	0	9.066
Chr5:24139939-24141937	trans-NAT 2	AT3G45965-AT5G59950	21.9279	1.54425	0.313711	4.92253	8.54328e-07	3.73989e-05		AT3G45965	#VALUE!	NA	pre-tRNA		AT5G59950	0.556369	0.000109225	RNA-binding (RRM/RBD/RNP motifs) family protein	1.91	4.775
Chr5:4468508-4471466	trans-NAT 2	AT3G53775-AT5G13840	43.0673	2.84155	0.310002	9.16624	4.89824e-20	1.31037e-17		AT3G53775	-0.107536	NA	pre-tRNA		AT5G13840	-0.15949	0.685576	FIZZY-related 3	2.995	19.1
Chr3:19924377-19924448	trans-NAT 1	AT3G53775-AT5G13840	2.28237	1.24754	0.390467	3.19499	0.00139833	0.0169182		AT3G53775	-0.107536	NA	pre-tRNA		AT5G13840	-0.15949	0.685576	FIZZY-related 3	0	0.544
Chr3:21346342-21347204	trans-NAT 1	AT3G57645-AT3G57770	7.9704	1.7379	0.398803	4.3578	1.31376e-05	0.000387319		AT3G57645	0.248683	0.785812	U2.2; snRNA		AT3G57770	-0.236939	0.783497	Protein kinase superfamily protein	0.434	2.418
Chr3:21397542-21398923	trans-NAT 2	AT3G57645-AT3G57770	3.73271	1.61216	0.404266	3.98787	6.66685e-05	0.00151406		AT3G57645	0.248683	0.785812	U2.2; snRNA		AT3G57770	-0.236939	0.783497	Protein kinase superfamily protein	0.043	1.028
Chr3:21397262-21398132	trans-NAT 2	AT3G57700-AT3G57765	26.6493	1.6561	0.346109	4.78492	1.71055e-06	6.8808e-05		AT3G57700	-0.557208	0.414709	Protein kinase superfamily protein		AT3G57765	-0.24838	0.780022	U2.3; snRNA	2.127	6.044
Chr3:21384917-21385939	trans-NAT 1	AT3G57700-AT3G57765	14.0122	-1.52301	0.341397	-4.46112	8.15328e-06	0.000261738		AT3G57700	-0.557208	0.414709	Protein kinase superfamily protein		AT3G57765	-0.24838	0.780022	U2.3; snRNA	4.167	0.604
Chr5:24713264-24714094	trans-NAT 2	AT3G57770-AT5G61455	37.5457	1.86669	0.276187	6.75878	1.39155e-11	1.59542e-09		AT3G57770	-0.236939	0.783497	Protein kinase superfamily protein		AT5G61455	-0.684592	0.388373	U2.7; snRNA	3.429	9.55
Chr3:21397542-21398923	trans-NAT 1	AT3G57770-AT5G61455	3.73271	1.61216	0.404266	3.98787	6.66685e-05	0.00151406		AT3G57770	-0.236939	0.783497	Protein kinase superfamily protein		AT5G61455	-0.684592	0.388373	U2.7; snRNA	0.043	1.028
Chr4:6837774-6837857	trans-NAT 1	AT4G11216-AT4G23640	15.6639	1.74171	0.366174	4.75651	1.96968e-06	7.73206e-05		AT4G11216	0	NA	pre-tRNA		AT4G23640	0.250746	0.0909826	Potassium transporter family protein	0.912	3.324
Chr4:12320152-12324604	trans-NAT 2	AT4G11216-AT4G23640	5.3424	1.60291	0.399505	4.01223	6.01474e-05	0.00137919		AT4G11216	0	NA	pre-tRNA		AT4G23640	0.250746	0.0909826	Potassium transporter family protein	0.26	1.33
Chr4:12320152-12324604	trans-NAT 1	AT4G23640-AT5G25585	5.3424	1.60291	0.399505	4.01223	6.01474e-05	0.00137919		AT4G23640	0.250746	0.0909826	Potassium transporter family protein		AT5G25585	0.0358831	NA	pre-tRNA	0.26	1.33
Chr5:8906416-8906499	trans-NAT 2	AT4G23640-AT5G25585	7.62409	1.47863	0.38327	3.85793	0.000114352	0.00240806		AT4G23640	0.250746	0.0909826	Potassium transporter family protein		AT5G25585	0.0358831	NA	pre-tRNA	0.781	2.236
Chr4:12320152-12324604	trans-NAT 1	AT4G23640-AT5G41605	5.3424	1.60291	0.399505	4.01223	6.01474e-05	0.00137919		AT4G23640	0.250746	0.0909826	Potassium transporter family protein		AT5G41605	0	NA	pre-tRNA	0.26	1.33
Chr5:16638166-16638249	trans-NAT 2	AT4G23640-AT5G41605	7.6886	1.28976	0.39887	3.23354	0.00122264	0.0151999		AT4G23640	0.250746	0.0909826	Potassium transporter family protein		AT5G41605	0	NA	pre-tRNA	0.781	2.539
Chr5:17839585-17839656	trans-NAT 2	AT5G13840-AT5G44283	141.757	2.88441	0.332601	8.6723	4.23496e-18	9.26944e-16		AT5G13840	-0.15949	0.685576	FIZZY-related 3		AT5G44283	0	NA	pre-tRNA	6.121	41.162
Chr5:4468508-4471466	trans-NAT 1	AT5G13840-AT5G44283	43.0673	2.84155	0.310002	9.16624	4.89824e-20	1.31037e-17		AT5G13840	-0.15949	0.685576	FIZZY-related 3		AT5G44283	0	NA	pre-tRNA	2.995	19.1
Chr5:4468508-4471466	trans-NAT 1	AT5G13840-AT5G48465	43.0673	2.84155	0.310002	9.16624	4.89824e-20	1.31037e-17		AT5G13840	-0.15949	0.685576	FIZZY-related 3		AT5G48465	-0.107536	NA	pre-tRNA	2.995	19.1
Chr5:19641603-19641674	trans-NAT 2	AT5G13840-AT5G48465	32.035	1.78149	0.353848	5.03461	4.78815e-07	2.56184e-05		AT5G13840	-0.15949	0.685576	FIZZY-related 3		AT5G48465	-0.107536	NA	pre-tRNA	2.474	8.099
Chr5:4468508-4471466	trans-NAT 1	AT5G13840-AT5G48675	43.0673	2.84155	0.310002	9.16624	4.89824e-20	1.31037e-17		AT5G13840	-0.15949	0.685576	FIZZY-related 3		AT5G48675	0	NA	pre-tRNA	2.995	19.1
Chr5:19744175-19744246	trans-NAT 2	AT5G13840-AT5G48675	14.5794	1.50918	0.37495	4.02501	5.69741e-05	0.00134485		AT5G13840	-0.15949	0.685576	FIZZY-related 3		AT5G48675	0	NA	pre-tRNA	1.215	3.747
Chr5:21401144-21401215	trans-NAT 2	AT5G13840-AT5G52815	24.8344	3.57795	0.361449	9.8989	4.20874e-23	3.03997e-20		AT5G13840	-0.15949	0.685576	FIZZY-related 3		AT5G52815	0	NA	pre-tRNA	0.26	8.402
Chr5:4468508-4471466	trans-NAT 1	AT5G13840-AT5G52815	43.0673	2.84155	0.310002	9.16624	4.89824e-20	1.31037e-17		AT5G13840	-0.15949	0.685576	FIZZY-related 3		AT5G52815	0	NA	pre-tRNA	2.995	19.1
Chr5:4468508-4471466	trans-NAT 1	AT5G13840-AT5G61345	43.0673	2.84155	0.310002	9.16624	4.89824e-20	1.31037e-17		AT5G13840	-0.15949	0.685576	FIZZY-related 3		AT5G61345	#VALUE!	NA	pre-tRNA	2.995	19.1
Chr5:24667282-24667353	trans-NAT 2	AT5G13840-AT5G61345	39.2968	1.15996	0.360001	3.22211	0.0012725	0.0156581		AT5G13840	-0.15949	0.685576	FIZZY-related 3		AT5G61345	#VALUE!	NA	pre-tRNA	4.124	6.407
Chr5:21811633-21814908	trans-NAT 1	AT5G53740-AT5G53902	119.108	1.9837	0.217519	9.11965	7.53655e-20	1.81455e-17		AT5G53740	0.0395711	0.969368	hypothetical protein;(source:Araport11)		AT5G53902	0.0939031	0.926353	U3B; snoRNA	10.027	28.227
Chr5:21887966-21888667	trans-NAT 2	AT5G53740-AT5G53902	36.0575	1.92179	0.323476	5.94106	2.83179e-09	2.435e-07		AT5G53740	0.0395711	0.969368	hypothetical protein;(source:Araport11)		AT5G53902	0.0939031	0.926353	U3B; snoRNA	2.301	7.132
Chr5:21887966-21888667	trans-NAT 1	AT5G53902-AT5G54070	36.0575	1.92179	0.323476	5.94106	2.83179e-09	2.435e-07		AT5G53902	0.0939031	0.926353	U3B; snoRNA		AT5G54070	0.0806505	NA	heat shock transcription factor A9	2.301	7.132
Chr5:21943983-21945651	trans-NAT 2	AT5G53902-AT5G54070	51.7065	1.26219	0.284505	4.43644	9.14602e-06	0.000287225		AT5G53902	0.0939031	0.926353	U3B; snoRNA		AT5G54070	0.0806505	NA	heat shock transcription factor A9	5.73	9.792
Chr5:21888148-21889254	trans-NAT 1	AT5G53905-AT5G54075	36.2316	1.88098	0.321446	5.85163	4.86783e-09	3.86378e-07		AT5G53905	0.155408	0.872919	prolamin-like protein		AT5G54075	0.0644715	0.950556	U3D; snoRNA	2.387	7.132
Chr5:21945349-21945709	trans-NAT 2	AT5G53905-AT5G54075	51.2721	1.29931	0.286077	4.54181	5.57728e-06	0.000190022		AT5G53905	0.155408	0.872919	prolamin-like protein		AT5G54075	0.0644715	0.950556	U3D; snoRNA	5.556	9.731
Chr5:862397-862469	trans-NAT 1	AT5G03452-AT5G55050	41.3945	3.59693	0.371104	9.69251	3.24444e-22	2.13042e-19		AT5G03452	#VALUE!	NA	pre-tRNA		AT5G55050	0.140532	0.785219	GDSL-like Lipase/Acylhydrolase superfamily protein	0.087	9.127
Chr1:15190972-15191991	trans-NAT 1	AT1G40121-AT2G06570	29.8583	1.8863	0.275454	6.84799	7.4897e-12	8.7255e-10		AT1G40121	#N/A	#N/A	transposable element gene		AT2G06570	-0.580383	NA	hypothetical protein	2.561	7.918
Chr2:9234193-9234276	trans-NAT 1	AT2G21570-AT4G22270	9.59435	1.72047	0.39554	4.34968	1.36339e-05	0.000399709		AT2G21570	#VALUE!	NA	pre-tRNA		AT4G22270	1.25686	0.000773802	Protein of unknown function (DUF3537)	0.434	2.478
Chr5:24139939-24141937	trans-NAT 2	AT4G11985-AT5G59950	21.9279	1.54425	0.313711	4.92253	8.54328e-07	3.73989e-05		AT4G11985	#VALUE!	NA	pre-tRNA		AT5G59950	0.556369	0.000109225	RNA-binding (RRM/RBD/RNP motifs) family protein	1.91	4.775
Chr1:13711163-13711683	trans-NAT 1	AT1G36400-AT2G06570	4.96456	1.27986	0.404485	3.16416	0.00155533	0.0182967		AT1G36400	#N/A	#N/A	transposable element gene		AT2G06570	-0.580383	NA	hypothetical protein;(source:Araport11)	0.391	1.39
Chr1:15503360-15503986	trans-NAT 1	AT1G41726-AT2G06570	38.1284	1.14911	0.226971	5.06282	4.13104e-07	2.26049e-05		AT1G41726	#N/A	#N/A	transposable element gene		AT2G06570	-0.580383	NA	hypothetical protein;(source:Araport11)	4.775	7.676
Chr3:13534183-13536711	trans-NAT 1	AT3G32990-AT4G06487	184.312	1.10434	0.335587	3.29078	0.000999107	0.0130972		AT3G32990	#N/A	#N/A	pseudogene of hypothetical protein		AT4G06487	#N/A	#N/A	transposable element gene	22.92	32.579
Chr3:13534183-13536711	trans-NAT 2	AT1G42350-AT3G32990	184.312	1.10434	0.335587	3.29078	0.000999107	0.0130972		AT1G42350	#N/A	#N/A	transposable element gene		AT3G32990	#N/A	#N/A	pseudogene	22.92	32.579
Chr5:4035181-4042254	trans-NAT 2	AT1G47950-AT5G12440	5.35211	1.09224	0.403545	2.70661	0.00679736	0.0489505		AT1G47950	#N/A	#N/A	transposable element gene		AT5G12440	0.460528	0.0369719	CCCH-type zinc fingerfamily protein with RNA-binding domain	0.304	0.846
Chr5:24139939-24141937	trans-NAT 1	AT5G59950-AT5G64505	21.9279	1.54425	0.313711	4.92253	8.54328e-07	3.73989e-05		AT5G59950	0.556369	0.000109225	RNA-binding (RRM/RBD/RNP motifs) family protein		AT5G64505	#VALUE!	NA	pre-tRNA	1.91	4.775
Chr1:19924660-19926631	trans-NAT 1	AT1G53400-AT2G39610	4.10374	1.32967	0.404756	3.28513	0.00101936	0.0131011		AT1G53400	-0.00311512	0.992293	Ubiquitin domain-containing protein		AT2G39610	#VALUE!	NA	pre-tRNA	0.087	0.907
Chr1:19924660-19926631	trans-NAT 1	AT1G53400-AT5G20852	4.10374	1.32967	0.404756	3.28513	0.00101936	0.0131011		AT1G53400	-0.00311512	0.992293	Ubiquitin domain-containing protein		AT5G20852	#VALUE!	NA	pre-tRNA	0.087	0.907
Chr1:19924660-19926631	trans-NAT 1	AT1G53400-AT5G20854	4.10374	1.32967	0.404756	3.28513	0.00101936	0.0131011		AT1G53400	-0.00311512	0.992293	Ubiquitin domain-containing protein		AT5G20854	#VALUE!	NA	ATC2; pre-tRNA	0.087	0.907
Chr1:19924660-19926631	trans-NAT 1	AT1G53400-AT5G20858	4.10374	1.32967	0.404756	3.28513	0.00101936	0.0131011		AT1G53400	-0.00311512	0.992293	Ubiquitin domain-containing protein		AT5G20858	#VALUE!	NA	pre-tRNA	0.087	0.907
Chr1:19924660-19926631	trans-NAT 1	AT1G53400-AT5G46595	4.10374	1.32967	0.404756	3.28513	0.00101936	0.0131011		AT1G53400	-0.00311512	0.992293	Ubiquitin domain-containing protein		AT5G46595	#VALUE!	NA	pre-tRNA	0.087	0.907
Chr3:1598449-1601437	trans-NAT 1	AT3G05520-AT4G01455	223.614	1.18702	0.264956	4.48008	7.46156e-06	0.000242769		AT3G05520	-0.200163	0.362009	Subunits of heterodimeric actin filament capping protein Capz superfamily		AT4G01455	#N/A	#N/A	pre-tRNA	23.571	35.117
Chr3:476802-476873	trans-NAT 2	AT2G33655-AT3G02335	3.61162	1.6172	0.399875	4.04427	5.24858e-05	0.00128076		AT2G33655	-0.316695	NA	F-box and associated interaction domains-containing protein		AT3G02335	#VALUE!	NA	pre-tRNA	0	0.907
Chr4:9978106-9978177	trans-NAT 2	AT3G52340-AT4G17975	2.83967	1.30001	0.38272	3.39677	0.000681854	0.0105011		AT3G52340	-0.430089	0.00644461	sucrose-6F-phosphate phosphohydrolase 2		AT4G17975	#VALUE!	NA	pre-tRNA	0	0.907
Chr3:12254560-12255180	trans-NAT 2	AT2G06570-AT3G30700	2.32592	1.27114	0.385819	3.29466	0.000985397	0.0130119		AT2G06570	-0.580383	NA	hypothetical protein;(source:Araport11)		AT3G30700	#N/A	#N/A	transposable element gene	0	0.544
Chr3:23037018-23038009	trans-NAT 2	AT2G47115-AT3G62250	11.2936	1.93364	0.40104	4.82158	1.42424e-06	5.91225e-05		AT2G47115	-0.0651958	0.936787	protein rolling protein		AT3G62250	0.669978	2.36e-05	ubiquitin 5	0.477	3.385	pc:pc
Chr5:24139939-24141937	trans-NAT 2	AT3G59923-AT5G59950	21.9279	1.54425	0.313711	4.92253	8.54328e-07	3.73989e-05		AT3G59923	0.0358831	NA	pre-tRNA		AT5G59950	0.556369	0.000109225	RNA-binding (RRM/RBD/RNP motifs) family protein	1.91	4.775
Chr5:24139939-24141937	trans-NAT 2	AT5G09655-AT5G59950	21.9279	1.54425	0.313711	4.92253	8.54328e-07	3.73989e-05		AT5G09655	0.0358831	NA	pre-tRNA		AT5G59950	0.556369	0.000109225	RNA-binding (RRM/RBD/RNP motifs) family protein	1.91	4.775
Chr5:24139939-24141937	trans-NAT 2	AT1G24080-AT5G59950	21.9279	1.54425	0.313711	4.92253	8.54328e-07	3.73989e-05		AT1G24080	0	NA	pre-tRNA		AT5G59950	0.556369	0.000109225	RNA-binding (RRM/RBD/RNP motifs) family protein	1.91	4.775
Chr5:24139939-24141937	trans-NAT 2	AT5G02435-AT5G59950	21.9279	1.54425	0.313711	4.92253	8.54328e-07	3.73989e-05		AT5G02435	0	NA	pre-tRNA		AT5G59950	0.556369	0.000109225	RNA-binding (RRM/RBD/RNP motifs) family protein	1.91	4.775
Chr5:24139939-24141937	trans-NAT 2	AT1G30830-AT5G59950	21.9279	1.54425	0.313711	4.92253	8.54328e-07	3.73989e-05		AT1G30830	-0.0597299	NA	pre-tRNA		AT5G59950	0.556369	0.000109225	RNA-binding (RRM/RBD/RNP motifs) family protein	1.91	4.775
Chr5:24139939-24141937	trans-NAT 2	AT3G49925-AT5G59950	21.9279	1.54425	0.313711	4.92253	8.54328e-07	3.73989e-05		AT3G49925	-0.0895859	NA	pre-tRNA		AT5G59950	0.556369	0.000109225	RNA-binding (RRM/RBD/RNP motifs) family protein	1.91	4.775
Chr1:2879303-2879374	trans-NAT 1	AT1G08950-AT3G01710	13.7778	1.07597	0.377375	2.85121	0.00435536	0.0374509		AT1G08950	-0.0597299	NA	pre-tRNA		AT3G01710	0.369183	0.487412	TPX2 (targeting protein for Xklp2) protein family	1.476	2.841
Chr2:11722770-11724400	trans-NAT 1	AT2G27402-AT2G32645	4.39965	1.12127	0.404829	2.76974	0.00561005	0.0448831		AT2G27402	-0.312097	0.40104	plastid transcriptionally active protein		AT2G32645	0.337073	0.2833	Domain of unknown function (DUF313)	0.391	1.028	pc:pc
Chr4:12320152-12324604	trans-NAT 2	AT1G64120-AT4G23640	5.3424	1.60291	0.399505	4.01223	6.01474e-05	0.00137919		AT1G64120	-0.0597299	NA	pre-tRNA		AT4G23640	0.250746	0.0909826	Potassium transporter family protein	0.26	1.33
Chr5:2319994-2325535	trans-NAT 2	AT2G11271-AT5G07350	9.53423	1.7686	0.403606	4.38198	1.17604e-05	0.000349571		AT2G11271	0.061086	0.926353	hypothetical protein		AT5G07350	0.19816	0.382218	TUDOR-SN protein 1	0.391	2.236	pc:pc
Chr5:21888148-21889254	trans-NAT 2	AT3G61198-AT5G53905	36.2316	1.88098	0.321446	5.85163	4.86783e-09	3.86378e-07		AT3G61198	-0.153266	0.874247	other RNA		AT5G53905	0.155408	0.872919	prolamin-like protein	2.387	7.132
Chr5:23443962-23447244	trans-NAT 1	AT5G57880-AT5G67460	6.70197	1.41677	0.39277	3.60713	0.000309598	0.00549441		AT5G57880	-0.105694	0.851134	multipolar spindle 1		AT5G67460	0.144296	0.843626	O-Glycosyl hydrolases family 17 protein	0.564	1.632	pc:pc
Chr2:14859378-14860200	trans-NAT 1	AT2G35280-AT5G17165	13.1625	1.39848	0.331253	4.22178	2.4238e-05	0.000636623		AT2G35280	-0.0134399	NA	F-box family protein		AT5G17165	0.143055	0.871708	hypothetical protein	1.432	3.324	pc:pc
Chr4:1520784-1520856	trans-NAT 1	AT4G03435-AT5G55050	191.933	2.15135	0.319678	6.72975	1.69955e-11	1.85998e-09		AT4G03435	-0.0597299	NA	pre-tRNA		AT5G55050	0.140532	0.785219	GDSL-like Lipase/Acylhydrolase superfamily protein	13.891	62.8
Chr5:22340501-22340573	trans-NAT 2	AT5G55050-AT5G55055	9.50054	2.34434	0.402348	5.82666	5.65471e-09	4.43957e-07		AT5G55050	0.140532	0.785219	GDSL-like Lipase/Acylhydrolase superfamily protein		AT5G55055	0.0836897	NA	pre-tRNA	0	1.692
Chr5:21943983-21945651	trans-NAT 2	AT3G61198-AT5G54070	51.7065	1.26219	0.284505	4.43644	9.14602e-06	0.000287225		AT3G61198	-0.153266	0.874247	other RNA		AT5G54070	0.0806505	NA	heat shock transcription factor A9	5.73	9.792
Chr5:16119296-16120018	trans-NAT 2	AT1G79170-AT5G40316	4.12485	1.9523	0.390665	4.99738	5.81157e-07	3.01259e-05		AT1G79170	0.379804	NA	transmembrane protein		AT5G40316	0.0540719	NA	other RNA	0.043	1.753
Chr5:16119296-16120018	trans-NAT 2	AT3G28590-AT5G40316	4.12485	1.9523	0.390665	4.99738	5.81157e-07	3.01259e-05		AT3G28590	-0.538693	NA	transmembrane protein		AT5G40316	0.0540719	NA	other RNA	0.043	1.753
Chr1:19924660-19926631	trans-NAT 1	AT1G53400-AT2G28730	4.10374	1.32967	0.404756	3.28513	0.00101936	0.0131011		AT1G53400	-0.00311512	0.992293	Ubiquitin domain-containing protein		AT2G28730	0.0358831	NA	pre-tRNA	0.087	0.907
Chr3:22138847-22138918	trans-NAT 2	AT2G33655-AT3G59926	19.4942	2.12765	0.384884	5.52804	3.23834e-08	2.33905e-06		AT2G33655	-0.316695	NA	F-box and associated interaction domains-containing protein		AT3G59926	0.0358831	NA	pre-tRNA	0.955	5.44
Chr5:5777469-5782150	trans-NAT 2	AT5G17523-AT5G17530	5.82522	1.21322	0.404552	2.99892	0.00270939	0.0271805		AT5G17523	-0.0597299	NA	Similar to Maltose excess protein 1		AT5G17530	0.0123561	0.962439	phosphoglucosamine mutase family protein	0.304	1.753	pc:pc
Chr5:6258145-6258216	trans-NAT 2	AT1G28710-AT5G18755	6.51684	2.31686	0.398996	5.80672	6.37097e-09	4.84395e-07		AT1G28710	0.780963	0.0305984	Nucleotide-diphospho-sugar transferase family protein		AT5G18755	0	NA	pre-tRNA	0	1.572
Chr4:1390895-1390966	trans-NAT 2	AT1G28710-AT4G03135	2.1217	1.40801	0.388872	3.62077	0.000293733	0.0052386		AT1G28710	0.780963	0.0305984	Nucleotide-diphospho-sugar transferase family protein		AT4G03135	0	NA	pre-tRNA	0	0.665
Chr4:1390895-1390966	trans-NAT 2	AT3G01710-AT4G03135	2.1217	1.40801	0.388872	3.62077	0.000293733	0.0052386		AT3G01710	0.369183	0.487412	TPX2 (targeting protein for Xklp2) protein family		AT4G03135	0	NA	pre-tRNA	0	0.665
Chr4:12320152-12324604	trans-NAT 1	AT4G23640-AT5G52495	5.3424	1.60291	0.399505	4.01223	6.01474e-05	0.00137919		AT4G23640	0.250746	0.0909826	Potassium transporter family protein		AT5G52495	0	NA	pre-tRNA	0.26	1.33
Chr1:19924660-19926631	trans-NAT 1	AT1G53400-AT2G39600	4.10374	1.32967	0.404756	3.28513	0.00101936	0.0131011		AT1G53400	-0.00311512	0.992293	Ubiquitin domain-containing protein		AT2G39600	0	NA	pre-tRNA	0.087	0.907
Chr5:23844206-23844277	trans-NAT 2	AT2G33655-AT5G59055	2.57478	1.58887	0.381923	4.16018	3.17999e-05	0.000817406		AT2G33655	-0.316695	NA	F-box and associated interaction domains-containing protein		AT5G59055	0	NA	pre-tRNA	0	0.907
Chr3:19033393-19033464	trans-NAT 2	AT2G33655-AT3G51265	37.6408	1.28468	0.368162	3.48945	0.000484024	0.00790975		AT2G33655	-0.316695	NA	F-box and associated interaction domains-containing protein		AT3G51265	0	NA	pre-tRNA	3.169	6.83
Chr1:22689623-22693799	trans-NAT 2	AT1G61415-AT1G61500	4.39695	1.4489	0.396544	3.65381	0.000258375	0.004773		AT1G61415	0.832455	0.296869	CAP-gly domain linker		AT1G61500	-0.0583902	0.89239	S-locus lectin protein kinase family protein	0.477	1.572	pc:pc
Chr3:10324639-10324710	trans-NAT 2	AT1G28710-AT3G27845	18.3759	1.56403	0.360805	4.33483	1.45872e-05	0.000418109		AT1G28710	0.780963	0.0305984	Nucleotide-diphospho-sugar transferase family protein		AT3G27845	-0.0597299	NA	pre-tRNA	1.302	3.868
Chr3:7567394-7567465	trans-NAT 2	AT3G01710-AT3G21475	1.7258	1.02785	0.332855	3.08799	0.00201514	0.0217102		AT3G01710	0.369183	0.487412	TPX2 (targeting protein for Xklp2) protein family		AT3G21475	-0.0597299	NA	pre-tRNA	0	0.544
Chr3:10210328-10210399	trans-NAT 2	AT2G33655-AT3G27555	125.083	2.89661	0.36049	8.03519	9.34353e-16	1.5695e-13		AT2G33655	-0.316695	NA	F-box and associated interaction domains-containing protein		AT3G27555	-0.0597299	NA	pre-tRNA	3.603	33.909
Chr2:15172061-15173340	trans-NAT 1	AT2G36170-AT2G47115	4.25748	1.18646	0.406895	2.91589	0.0035468	0.0319832		AT2G36170	0.839459	0.000758284	Ubiquitin supergroup;Ribosomal protein L40e		AT2G47115	-0.0651958	0.936787	protein rolling protein	0.434	1.33	pc:pc
Chr4:16326883-16330224	trans-NAT 2	AT2G45245-AT4G34090	3.36304	1.50246	0.404526	3.71412	0.00020391	0.00384554		AT2G45245	0.0473758	0.948945	other RNA		AT4G34090	-0.067803	0.809253	PROTEIN IN CHLOROPLAST ATPASE BIOGENESIS	0.174	1.269
Chr4:16326883-16330224	trans-NAT 2	AT2G45260-AT4G34090	3.36304	1.50246	0.404526	3.71412	0.00020391	0.00384554		AT2G45260	0.0120046	0.967848	Plant protein of unknown function (DUF641)		AT4G34090	-0.067803	0.809253	PROTEIN IN CHLOROPLAST ATPASE BIOGENESIS	0.174	1.269	pc:pc
Chr4:16326883-16330224	trans-NAT 2	AT4G33320-AT4G34090	3.36304	1.50246	0.404526	3.71412	0.00020391	0.00384554		AT4G33320	-0.255896	NA	Plant protein of unknown function (DUF641)		AT4G34090	-0.067803	0.809253	PROTEIN IN CHLOROPLAST ATPASE BIOGENESIS	0.174	1.269	pc:pc
Chr4:1317499-1319179	trans-NAT 2	AT2G31141-AT4G02970	215.049	1.14945	0.307232	3.74132	0.000183058	0.00358328		AT2G31141	-0.129793	0.884783	hypothetical protein;(source:Araport11)		AT4G02970	-0.0841087	0.895417	7SL RNA1	25.872	34.453	pc:pc
Chr5:20036988-20046702	trans-NAT 2	AT2G15029-AT5G49430	7.12436	1.49113	0.400755	3.72079	0.000198604	0.00379501		AT2G15029	-0.110243	NA	hypothetical protein		AT5G49430	-0.143363	0.4406	WD40/YVTN repeat-like-containing domain;Bromodomain	0.521	1.874	pc:pc
Chr5:4468508-4471466	trans-NAT 2	AT2G27560-AT5G13840	43.0673	2.84155	0.310002	9.16624	4.89824e-20	1.31037e-17		AT2G27560	0	NA	pre-tRNA		AT5G13840	-0.15949	0.685576	FIZZY-related 3	2.995	19.1
Chr5:4468508-4471466	trans-NAT 2	AT3G12385-AT5G13840	43.0673	2.84155	0.310002	9.16624	4.89824e-20	1.31037e-17		AT3G12385	0	NA	pre-tRNA		AT5G13840	-0.15949	0.685576	FIZZY-related 3	2.995	19.1
Chr5:4468508-4471466	trans-NAT 2	AT4G28362-AT5G13840	43.0673	2.84155	0.310002	9.16624	4.89824e-20	1.31037e-17		AT4G28362	-0.0597299	NA	pre-tRNA		AT5G13840	-0.15949	0.685576	FIZZY-related 3	2.995	19.1
Chr1:18821267-18823156	trans-NAT 1	AT1G50780-AT1G50790	24.6466	1.53334	0.370175	4.1422	3.43983e-05	0.000871785		AT1G50780	-0.293685	NA	2Fe-2S ferredoxin-like superfamily protein		AT1G50790	-0.19108	0.761782	Plant mobile domain protein family	0.043	10.638	pc:pc
Chr5:5161512-5161583	trans-NAT 2	AT2G33655-AT5G15815	32.5557	3.39625	0.377673	8.99258	2.41485e-19	5.6266e-17		AT2G33655	-0.316695	NA	F-box and associated interaction domains-containing protein		AT5G15815	-0.194871	NA	pre-tRNA	0	6.709
Chr5:7579156-7588322	trans-NAT 2	AT2G02770-AT5G22770	85.2612	3.01534	0.295565	10.2019	1.94338e-24	1.55967e-21		AT2G02770	-0.263611	NA	4'-phosphopantetheinyl transferase superfamily		AT5G22770	-0.2111	0.364859	alpha-adaptin	4.384	33.546	pc:pc
Chr3:21397542-21398923	trans-NAT 2	AT3G57710-AT3G57770	3.73271	1.61216	0.404266	3.98787	6.66685e-05	0.00151406		AT3G57710	0.104422	0.798396	Protein kinase superfamily protein		AT3G57770	-0.236939	0.783497	Protein kinase superfamily protein	0.043	1.028	pc:pc
Chr1:18821267-18823156	trans-NAT 2	AT1G48145-AT1G50780	24.6466	1.53334	0.370175	4.1422	3.43983e-05	0.000871785		AT1G48145	-0.15925	NA	plant mobile domain protein		AT1G50780	-0.293685	NA	2Fe-2S ferredoxin-like superfamily protein	0.043	10.638	pc:pc
Chr1:28184532-28184603	trans-NAT 1	AT1G75070-AT2G33655	48.2665	2.23751	0.331597	6.74767	1.50242e-11	1.69562e-09		AT1G75070	0	NA	pre-tRNA		AT2G33655	-0.316695	NA	F-box and associated interaction domains-containing protein	3.603	15.473
Chr1:27788983-27789054	trans-NAT 1	AT1G73900-AT2G33655	12.9796	1.1954	0.399918	2.9891	0.00279799	0.0277628		AT1G73900	-0.0597299	NA	pre-tRNA		AT2G33655	-0.316695	NA	F-box and associated interaction domains-containing protein	0.825	2.116
Chr4:16326883-16330224	trans-NAT 1	AT4G34090-AT4G36100	3.36304	1.50246	0.404526	3.71412	0.00020391	0.00384554		AT4G34090	-0.067803	0.809253	PROTEIN IN CHLOROPLAST ATPASE BIOGENESIS		AT4G36100	-0.380522	NA	Sec1/munc18-like (SM) proteins superfamily	0.174	1.269	pc:pc
Chr1:23559187-23559258	trans-NAT 1	AT1G63510-AT3G52340	65.5601	1.58805	0.361932	4.38771	1.14548e-05	0.000341892		AT1G63510	0.0836897	NA	pre-tRNA		AT3G52340	-0.430089	0.00644461	sucrose-6F-phosphate phosphohydrolase 2	5.86	15.836
Chr5:6096945-6105104	trans-NAT 2	AT5G18404-AT5G18410	66.7857	2.54389	0.347432	7.32198	2.44333e-13	3.52963e-11		AT5G18404	-0.413879	NA	gene encodes a small protein and has either evidence of transcription or purifying selection		AT5G18410	-0.442036	0.00145587	transcription activators	4.037	25.084	pc:pc
Chr1:8774997-8777882	trans-NAT 1	AT1G24822-AT1G25175	32.6139	-1.10094	0.276275	-3.98494	6.74966e-05	0.00151406		AT1G24822	0.0401271	NA	hypothetical protein;(source:Araport11)		AT1G25175	0.480044	NA	other RNA	13.934	4.05
Chr1:22040612-22040683	trans-NAT 1	AT1G59880-AT3G01710	2.483	-1.13335	0.394107	-2.87573	0.00403088	0.0353338		AT1G59880	#VALUE!	NA	pre-tRNA		AT3G01710	0.369183	0.487412	TPX2 (targeting protein for Xklp2) protein family	1.389	0.181
Chr5:16667436-16667507	trans-NAT 1	AT5G41675-AT5G67460	4.70559	-1.53438	0.397693	-3.85819	0.000114231	0.00240806		AT5G41675	#VALUE!	NA	pre-tRNA		AT5G67460	0.144296	0.843626	O-Glycosyl hydrolases family 17 protein	2.214	0.181
Chr3:5275149-5275221	trans-NAT 1	AT3G15585-AT5G55050	11.2298	-2.19007	0.399652	-5.47994	4.25469e-08	3.04273e-06		AT3G15585	-0.0119234	NA	pre-tRNA		AT5G55050	0.140532	0.785219	GDSL-like Lipase/Acylhydrolase superfamily protein	7.379	0.242
Chr1:25932077-25932149	trans-NAT 1	AT1G68970-AT5G55050	12.2076	-3.2277	0.394043	-8.19123	2.58561e-16	4.55508e-14		AT1G68970	-0.0597299	NA	pre-tRNA		AT5G55050	0.140532	0.785219	GDSL-like Lipase/Acylhydrolase superfamily protein	7.814	0
Chr5:3669000-3669072	trans-NAT 1	AT5G11475-AT5G55050	27.3497	-2.56406	0.385168	-6.657	2.79478e-11	2.96863e-09		AT5G11475	-0.111824	NA	pre-tRNA		AT5G55050	0.140532	0.785219	GDSL-like Lipase/Acylhydrolase superfamily protein	7.553	0
Chr5:21167243-21167350	trans-NAT 2	AT3G55930-AT5G52080	1.85171	-1.00042	0.38132	-2.62358	0.00870111	0.0592857		AT3G55930	-0.109588	NA	Pre-mRNA-splicing factor 3		AT5G52080	-0.0597299	NA	F-box associated ubiquitination effector family protein	0.825	0	pc:pc
Chr5:21167243-21167350	trans-NAT 2	AT3G20950-AT5G52080	1.85171	-1.00042	0.38132	-2.62358	0.00870111	0.0592857		AT3G20950	-0.668944	NA	cytochrome P450, family 705, subfamily A, polypeptide 32		AT5G52080	-0.0597299	NA	F-box associated ubiquitination effector family protein	0.825	0	pc:pc
Chr3:10318262-10318333	trans-NAT 2	AT1G28710-AT3G27825	11.8102	-1.00165	0.338657	-2.9577	0.00309948	0.0298501		AT1G28710	0.780963	0.0305984	Nucleotide-diphospho-sugar transferase family protein		AT3G27825	-0.107536	NA	pre-tRNA	6.685	2.055
Chr1:15869107-15871453	trans-NAT 1	AT1G42410-AT2G34100	44.0208	-1.28277	0.266983	-4.80468	1.54998e-06	6.39745e-05		AT1G42410	#N/A	#N/A	transposable element gene		AT2G34100	-0.668098	0.419156	nonsense-mediated mRNA decay-like protein;(source:Araport11)	14.325	3.566
Chr1:8774997-8777882	trans-NAT 1	AT1G24822-AT1G25054	32.6139	-1.10094	0.276275	-3.98494	6.74966e-05	0.00151406		AT1G24822	0.0401271	NA	hypothetical protein		AT1G25054	#VALUE!	NA	UDP-3-O-acyl N-acetylglycosamine deacetylase family protein	13.934	4.05	pc:pc
Chr5:12542039-12543313	trans-NAT 2	AT2G19360-AT5G33270	29.5286	-1.41562	0.282178	-5.01676	5.25505e-07	2.79097e-05		AT2G19360	-0.247832	NA	Protein of Unknown Function (DUF239)		AT5G33270	#N/A	#N/A	transposable element gene	10.244	2.176
Chr4:1018434-1020824	trans-NAT 2	AT2G34100-AT4G02314	41.652	-1.11684	0.242984	-4.59635	4.29961e-06	0.000152236		AT2G34100	-0.668098	0.419156	nonsense-mediated mRNA decay-like protein;(source:Araport11)		AT4G02314	#N/A	#N/A	transposable element gene	11.33	3.203
Chr5:21888148-21889254	trans-NAT 2	AT1G10522-AT5G53905	36.2316	1.88098	0.321446	5.85163	4.86783e-09	3.86378e-07		AT1G10522	0.771522	0.264959	PLASTID REDOX INSENSITIVE 1		AT5G53905	0.155408	0.872919	prolamin like protein	2.387	7.132	pc:pc
Chr1:3469512-3471488	trans-NAT 1	AT1G10522-AT5G53905	137.164	1.07596	0.237221	4.53568	5.74183e-06	0.00019471		AT1G10522	0.771522	0.264959	PLASTID REDOX INSENSITIVE 2		AT5G53905	0.155408	0.872919	prolamin like protein	20.836	29.919	pc:pc
Chr5:21811633-21814908	trans-NAT 2	AT1G70185-AT5G53740	119.108	1.9837	0.217519	9.11965	7.53655e-20	1.81455e-17		AT1G70185	0.806085	0.3147	other RNA		AT5G53740	0.0395711	0.969368	hypothetical protein	10.027	28.227
Chr1:26429733-26430069	trans-NAT 1	AT1G70185-AT5G53740	13.9814	1.68581	0.399016	4.22492	2.39031e-05	0.000632425		AT1G70185	0.806085	0.3147	other RNA		AT5G53740	0.0395711	0.969368	hypothetical protein	1.085	4.594

## Sheet: Table S16.
Table 16: Differentially expressed sRNAs produced from PHAS pairs. The sub-tables depict detailed sRNA and PHAS transcript sequencing data at 3 h, 6 h and 2 d.
Gene identifier	type	name	Normalized counts	sRNA log2FC	Standard error	wald statistics	p-value	q-value	description	log2FC	q value	control RPM	cold RPM
Chr1:23385324-23387167	phas	AT1G63070	11.1223	1.16862	0.337227	3.46536	0.000529514	0.0208253	pentatricopeptide (PPR) repeat-containing protein	0	NA	1.681	3.503
