# Supplementary material for: Identification of small RNAs during cold acclimation in Arabidopsis thaliana
Source: BMC Plant Biol. 2020 Jun 29;20:298. doi: 10.1186/s12870-020-02511-3 (PMC7325139; doi:10.1186/s12870-020-02511-3)
Supplement: Supplementary file 13 — Additional file 13 Table S17: List of classical cold responsive genes that were found to be differentially expressed in Lee et al. 2005 and are also differential expression in our study. [file 12870_2020_2511_MOESM13_ESM.xlsx]

## Sheet: Table S17.
Table S17: List of classical cold responsive genes that were found to be differentially expressed in Lee et al. 2005 and are also differential expression in our study.
		3 h		6 h		2 d
Cold marker Genes	Description	log2FC	q value ≤ 0.05	log2FC	q value ≤ 0.05	log2FC	q value ≤ 0.05
AT2G42540	cold-regulated 15a	0.926581	0.120351	1.25195	0.00846302	6.19026	6.88e-54
AT2G42530	cold-regulated 15b	1.53066	1.03798e-06	1.07012	0.000871844	6.38219	3.65e-106
AT4G25490	C-REPEAT/DRE BINDING FACTOR 1	5.42631	3.03334e-60	3.62564	4.05356e-30	1.16902	0.0192794
AT4G25470	C-REPEAT/DRE BINDING FACTOR 2	6.40658	1.4942e-117	5.13592	1.8611e-76	4.21113	1.44e-36
AT4G25480	C-REPEAT/DRE BINDING FACTOR 3	5.74398	1.6628e-72	3.57424	2.49521e-30	3.81397	8.53e-22
AT5G51990	C-repeat-binding factor 4	2.42866	0.000360402	1.35944	0.0851478	-0.432811	0.615941
AT1G27730	ZAT10	3.46275	8.43219e-24	3.75721	4.92393e-28	0.967668	0.0227906
AT3G61190	BAP1	2.18981	1.13046e-06	2.76564	2.75999e-11	0.270268	0.694918
AT1G01140	SOS2-like protein kinase 6/CBL-interacting protein kinase 9	1.33848	3.85217e-14	1.58212	3.58856e-19	-0.460402	0.0199287
AT5G66210	calcium-dependent protein kinase	2.23066	4.48077e-16	1.64569	3.94968e-09	0.291954	0.417539
AT5G61380	APRR1	2.31212	8.28975e-45	1.28653	1.79958e-16	3.36059	3.43e-65
AT5G24470	APRR5	3.13127	1.82623e-133	2.78378	5.32909e-109	6.16438	6.66e-141
AT4G17615	Calcineurin B-like protein 1 (CBL1)	2.67884	7.45933e-23	2.16338	7.38215e-15	-0.13229	0.746713
AT5G52310	Low-temperature-induced protein 78	1.13606	0.133711	1.36372	0.0266899	4.63601	1.47e-19
AT1G20440	Dehydrin (COR47)	1.39791	0.00147534	1.83352	4.20517e-06	3.4935	7.8e-21
AT1G20450	Dehydrin (ERD10)	2.02769	1.29472e-05	2.72381	3.47747e-10	3.1706	8.96e-14
AT4G24960	ABA-induced–like protein	1.73367	0.00355815	3.71621	1.60486e-13	0.962215	0.102879
AT5G15960	Stress-induced protein KIN1	0.118538	0.939528	0.185809	0.834039	5.41316	9.2e-29
AT1G49720	ABA-responsive elements binding factor (ABF1)	2.12581	4.58983e-27	2.30539	1.67714e-33	2.34543	2.25e-27
AT4G15910	Drought-induced protein (Di21)	0.471957	0.25307	2.02923	3.92339e-16	2.51459	2.23e-25
AT1G29395	Similar to the cold acclimation protein WCOR413 in wheat	0.092203	0.906488	0.121463	0.795961	3.31566	8.53e-37
AT4G26080	Protein phosphatase ABI1	0.469668	0.0463769	0.167356	0.535077	1.11301	4.85e-10
AT5G50720	ABA-responsive protein (HVA22e)	0.586228	0.472388	3.74221	9.72467e-19	1.86621	3.69e-05
AT2G19450	Acyl CoA:diacylglycerol acyltransferase (DGAT)	2.05339	6.50312e-20	2.35526	3.26217e-30	3.14472	4.19e-32
AT1G13260	AP2 domain transcription factor, putative (RAV1)	2.51572	8.42201e-30	2.69265	7.55544e-35	1.40755	1.28e-09
AT5G35735	Auxin-induced protein family	0.589663	0.0392895	0.338019	0.241072	2.51718	1.82e-28
AT5G53590	Auxin-induced (indole-3-acetic acid–induced) protein family	0.589439	0.222243	1.00815	0.00353756	0.162123	0.70055
AT1G28370	Ethylene-responsive element binding factor 11, putative	3.21368	3.04182e-12	1.57236	0.00446244	0.238054	0.740499
AT4G17490	Ethylene-responsive element binding factor (ERF6)	3.28637	8.84992e-16	2.02482	1.84671e-06	-1.09887	0.0531376
AT4G11280	1-Aminocyclopropane-1-carboxylate synthase 6 (ACS6)	1.85821	8.72877e-06	-0.178324	0.799002	-0.469572	0.342405
AT3G15210	Ethylene-responsive element binding factor 4 (ERF4)	2.14015	7.53481e-13	1.70394	1.4921e-08	0.572448	0.0979333
AT5G47230	Ethylene-responsive element binding factor 5 (AtERF5)	2.50826	2.24413e-11	3.84618	1.0464e-26	0.404915	0.429004
AT1G67310	Calmodulin binding protein	0.490499	0.00562615	1.04494	5.10558e-13	-0.261565	0.153487
AT3G21420	Oxidoreductase, 2OG-Fe(II) oxygenase family	1.86957	2.60185e-07	3.71694	3.05441e-25	-0.141075	0.788362
AT1G02400	GA 2-oxidase, putative	1.42273	0.0288274	2.48826	3.58054e-06	0.0479641	0.9556
AT5G17490	GA response modulator, putative (RGL3)	-0.310324	0.74048	2.29804	1.89359e-08	-0.516719	0.322642
AT4G38840	Auxin-induced protein-like; SAUR gene family	-2.87243	7.07012e-52	-2.2473	8.10919e-29	-1.58107	4e-24
AT3G25290	Auxin-induced protein family	-0.315281	0.8176	-0.811445	0.265072	-1.65847	0.0047106
AT2G01420	Auxin transporter splice variant B (PIN4)	-0.729209	4.17797e-06	-1.92989	3.88588e-34	-0.753672	3.47e-07
AT1G29430	Auxin-induced protein, putative; SAUR gene family	-2.22491	4.45954e-11	-0.0892036	0.885678	-1.10115	0.000240603
AT1G29500	Auxin-induced protein, putative; SAUR gene family	-1.58238	1.94944e-05	-1.42077	0.000241054	-1.60766	2.18e-06
AT4G34770	Auxin-induced protein family; SAUR gene family	-2.48241	1.36327e-05	-2.58014	1.61892e-05	-1.99094	0.000239287
AT1G72430	Auxin-induced protein-related; SAUR gene family	-0.547316	0.249889	-1.18424	0.000786543	-1.38569	5.34e-06
AT2G47750	Auxin-responsive protein-related	0.0222189	0.98341	0.603421	0.194217	-2.55641	4.22e-16
AT3G61460	BRH1 RING finger protein	-2.08088	1.17009e-16	-0.975776	0.00048955	-0.511365	0.0555468
AT5G05690	CPD, DWF3	-1.01921	1.20974e-06	-1.14688	3.50843e-08	-1.02676	2.87e-07
AT3G50750	Expressed protein	-0.774277	0.00533337	-0.638067	0.0329416	-1.7218	9.04e-13
AT5G25190	Ethylene-responsive element binding protein, putative	-0.154327	0.904151	-1.79587	0.00204276	-3.41393	9.22e-13
AT1G14920	GA response modulator (GAI/RGA2)	-1.42571	4.93328e-08	-2.28824	2.03479e-18	-1.06343	2.93e-05
AT1G21270	Wall-associated kinase 2 (WAK2)	-0.00993008	0.990357	-0.303679	0.362399	-1.45202	9.17e-10
AT5G02760	protein phosphatase 2C	-1.94127	9.02626e-09	-1.76228	3.18849e-07	-1.24807	0.00018088
Cold Upregulated genes
Cold DE Genes	Description	3 h log2FC	q value ≤ 0.05	6 h log2FC	q value ≤ 0.05	2 d log2FC	q value ≤ 0.05
AT5G24470	pseudo-response regulator, APRR5 (APRR1/TOC1 family)	3.13127	1.82623e-133	2.78378	5.32909e-109	6.16438	6.66e-141
AT4G25470	DRE binding protein (DREB1C)	6.40658	1.4942e-117	5.13592	1.8611e-76	4.21113	1.44e-36
AT1G68050	F-box protein FKF1/ADO3, AtFBX2a	3.52912	4.95725e-98	1.67449	3.2726e-27	5.41788	2.15e-77
AT5G45340	cytochrome P450 family	5.1107	1.21601e-76	5.21203	7.92607e-71	0.0891835	0.857187
AT3G55580	regulator of chromosome condensation-related protein	4.08727	8.44174e-76	5.59932	1.5741e-115	3.40841	2.86e-49
AT1G70420	expressed protein	3.20677	3.15399e-75	3.17491	3.16912e-76	2.44329	1.72e-28
AT5G48250	CONSTANS B-box zinc finger family protein	3.58567	5.76352e-73	2.46274	1.09336e-40	3.8136	3.96e-54
AT4G25480	DRE binding protein (DREB1A)	5.74398	1.6628e-72	3.57424	2.49521e-30	3.81397	8.53e-22
AT4G33980	expressed protein	5.00444	9.9786e-67	2.80218	7.55059e-31	3.88577	2.77e-27
AT4G33920	expressed protein	2.94164	2.7586e-65	2.3908	3.25774e-44	1.08561	1.19e-08
AT1G11210	expressed protein	4.52779	2.4238e-62	3.9435	1.45247e-55	4.43051	2.05e-34
AT4G25490	C-repeat/DRE binding factor 1 (CBF1) (DREB1B)	5.42631	3.03334e-60	3.62564	4.05356e-30	1.16902	0.0192794
AT4G32020	expressed protein	1.79007	5.99796e-59	2.18514	4.85562e-87	0.590141	5.2e-07
AT5G47060	senescence-associated protein -related	3.64712	2.85453e-54	4.28464	1.32571e-80	2.49054	8.14e-24
AT3G12320	expressed protein	2.40354	1.46021e-50	4.68253	1.74228e-116	0.169815	0.396478
AT1G47710	serpin, putative	2.29289	2.28237e-47	2.94185	4.73122e-87	2.303	7.58e-41
AT1G18740	expressed protein	2.76758	4.85378e-47	2.14344	2.10237e-27	0.0195191	0.952664
AT4G36010	thaumatin family	4.45433	8.36006e-47	5.42345	3.35612e-70	3.68391	1.79e-23
AT5G61380	pseudo-response regulator 1, APRR1 (APRR1/TOC1 family)	2.31212	8.28975e-45	1.28653	1.79958e-16	3.36059	3.43e-65
AT1G75860	hypothetical protein	2.52169	3.86562e-42	3.28607	7.44029e-73	1.01035	9.2e-07
AT2G31360	delta 9 desaturase (ADS2)	1.79925	5.0075e-42	2.46177	3.75436e-80	2.81121	1.05e-91
AT1G77120	alcohol dehydrogenase (ADH)	2.93042	7.38424e-40	6.05309	1.28429e-197	6.20047	2.42e-172
AT4G17090	glycosyl hydrolase family 14 (beta-amylase)	3.40778	3.00728e-39	3.25552	2.6049e-36	3.29125	5.14e-37
AT3G55980	expressed protein	3.60387	5.27767e-39	1.5676	8.40301e-08	-0.507844	0.140538
AT1G09070	C2 domain-containing protein, imilar to cold-regulated gene SRC2 (Glycine max)	2.59291	2.24877e-38	2.87525	1.29147e-46	-0.444496	0.0635142
AT5G57110	calcium-transporting ATPase	2.41544	1.9041e-36	2.07592	1.01136e-28	3.92474	2.17e-86
AT1G10410	expressed protein	2.35569	9.65952e-34	3.38925	5.56616e-71	2.13016	9.46e-26
AT1G74450	expressed protein	3.27844	4.09196e-33	2.35845	1.10288e-17	0.274541	0.458965
AT4G27820	glycosyl hydrolase family 1	1.87952	1.98786e-31	2.60972	4.49464e-64	1.29772	1.84e-14
AT5G49480	sodium-inducible calcium-binding protein	2.95267	2.75371e-31	5.13052	1.06142e-85	2.85189	2.19e-30
AT5G17300	myb family transcription factor	3.14814	1.37202e-30	4.57641	4.27675e-50	0.760181	0.0092702
AT1G13260	AP2 domain transcription factor, putative (RAV1)	2.51572	8.42201e-30	2.69265	7.55544e-35	1.40755	1.28e-09
AT5G14550	expressed protein	1.82776	8.42201e-30	1.55931	6.27522e-25	1.81447	1.19e-26
AT3G28340	galactinol synthase, putative	2.75475	1.30996e-28	1.74717	1.12136e-13	0.747159	0.0127141
AT3G23170	expressed protein	2.80346	3.58581e-28	2.08392	1.10074e-15	1.39817	4.81e-07
AT2G36220	expressed protein	2.25727	4.73624e-28	3.19218	9.97185e-55	1.36002	5.19e-08
AT1G49720	abscisic acid responsive elements-binding factor	2.12581	4.58983e-27	2.30539	1.67714e-33	2.34543	2.25e-27
AT5G46710	expressed protein	2.76949	4.72364e-26	3.21738	6.44494e-37	2.40334	1.43e-17
AT2G22500	mitochondrial carrier protein family	2.2922	1.306e-25	2.81797	8.56162e-39	1.51423	4.66e-10
AT3G51920	calmodulin 9	1.80477	2.65378e-25	2.2171	8.25685e-37	0.587229	0.00123176
AT2G16890	glycosyltransferase family	2.93587	4.53119e-25	4.02989	1.34071e-37	3.76311	2.6e-35
AT1G64890	expressed protein	1.99275	4.69483e-25	2.25698	6.31423e-38	2.68891	3.5e-30
AT3G13310	DnaJ protein family	2.34377	7.11878e-25	2.89062	5.60914e-37	1.66914	2.09e-13
AT2G40140	CCCH-type zinc finger protein -related	2.43244	1.3867e-24	1.76374	7.8748e-14	1.16933	2.76e-06
AT3G59350	serine/threonine protein kinase, putative	2.79174	1.979e-24	2.19718	6.49352e-16	1.7124	2.66e-09
AT1G09950	expressed protein	4.36363	3.25498e-24	6.24226	3.83653e-44	-0.825509	0.163205
AT1G70780	expressed protein	1.45404	4.38192e-24	0.95347	8.72608e-11	1.1959	9.38e-17
AT4G18010	inositol polyphosphate 5-phosphatase II (IP5PII)	2.53873	4.75445e-24	3.71186	2.26727e-50	1.2207	5.92e-06
AT1G27730	salt-tolerance zinc finger protein	3.46275	8.43219e-24	3.75721	4.92393e-28	0.967668	0.0227906
AT3G56880	expressed protein	2.33581	8.83049e-24	1.87244	1.65337e-15	0.622469	0.0313624
AT1G76590	expressed protein	2.5377	2.65003e-23	2.2902	7.61007e-22	2.38711	1.38e-14
AT4G34150	C2 domain-containing protein	2.66609	6.98331e-23	2.52862	1.59296e-20	-0.443574	0.181229
AT4G17615	calcineurin B-like protein 1 (CBL1)	2.67884	7.45933e-23	2.16338	7.38215e-15	-0.13229	0.746713
AT4G32190	expressed protein	2.03871	5.59698e-22	3.25514	1.20842e-54	0.16724	0.56175
AT2G27500	glycosyl hydrolase family 17	2.02752	6.9264e-22	3.02395	9.86022e-49	-0.362116	0.198623
AT3G52400	syntaxin of plants SYP122	2.36152	1.50939e-21	1.53887	8.953e-10	-0.345357	0.34769
AT1G77760	nitrate reductase 1 (NR1)	1.94214	7.017e-21	2.90083	6.31792e-46	1.21169	1e-08
AT4G19960	potassium transporter, putative (KUP9/HAK9/KT9/POT9)	2.07038	1.19095e-20	2.23215	1.53529e-24	1.16073	8.5e-07
AT4G30350	expressed protein	1.87188	1.87999e-20	1.5858	1.49598e-15	1.51187	3.41e-13
AT1G71950	expressed protein	1.55076	2.54689e-20	2.07776	4.6287e-39	0.815677	1.24e-06
AT3G50260	AP2 domain transcription factor, putative	3.67047	4.64767e-20	3.8171	8.15391e-26	0.00810888	0.992293
AT1G69570	Dof zinc finger protein	1.93794	6.50312e-20	2.17757	4.17676e-24	0.367959	0.134535
AT2G19450	diacylglycerol O-acyltransferase (acyl CoA:diacylglycerol acyltransferase) (DGAT)	2.05339	6.50312e-20	2.35526	3.26217e-30	3.14472	4.19e-32
AT1G02660	lipase (class 3) family	2.30793	8.52931e-20	2.423	1.00346e-21	-0.991298	0.0011
AT1G61340	F-box protein family	3.38546	1.28271e-19	2.79912	2.06492e-12	0.300068	0.592632
AT4G33070	pyruvate decarboxylase-1 (Pdc1)	3.06812	1.3436e-19	6.56946	5.91707e-82	4.29814	5.77e-37
AT1G51610	cation efflux family protein/metal tolerance protein, putative (MTPc4)	1.48307	1.47228e-19	1.80701	9.68399e-31	1.97493	1.48e-27
AT3G49530	No apical meristem (NAM) protein family	1.73396	1.63259e-19	0.439618	0.0650273	0.18037	0.491223
AT3G14050	GTP pyrophosphokinase -related	1.68466	2.47972e-19	2.05586	8.46858e-30	-0.479358	0.0378607
AT1G79660	expressed protein	2.05377	2.54678e-19	2.698	1.61399e-35	0.154486	0.639265
AT1G27770	calcium-transporting ATPase 1, plasma membrane-type (Ca2+-ATPase, isoform 1)	1.6982	2.7716e-18	1.23416	3.06517e-10	-0.228534	0.36444
AT5G43260	expressed protein	1.80578	3.83911e-18	2.20531	1.05889e-27	1.3824	1.9e-11
AT2G43290	calmodulin-like protein (MSS3)	1.85267	5.64038e-18	0.654028	0.00936057	-0.305798	0.240763
AT4G29190	expressed protein	1.80227	6.31045e-18	1.59239	1.41847e-14	0.492512	0.0445068
AT1G07135	glycine-rich protein	3.43768	1.20299e-17	2.44058	7.17148e-10	0.4561	0.417359
AT5G65300	expressed protein	3.2098	1.32696e-17	4.51651	4.58004e-33	1.15562	0.0183295
AT1G53035	expressed protein	2.47397	2.61348e-17	2.65585	7.10924e-24	3.2441	2.1e-20
AT4G11600	glutathione peroxidase, putative	1.36078	3.56077e-17	1.35003	4.33767e-18	2.78817	4.18e-66
AT4G24570	mitochondrial carrier protein family	2.9771	3.92961e-17	1.37172	0.000516252	0.310436	0.525692
AT1G56300	DnaJ protein family	1.33104	8.97849e-17	1.29475	1.48497e-17	2.80732	1.11e-29
AT1G76650	calcium-binding EF-hand family protein	3.47944	1.0798e-16	3.92845	3.3021e-20	-0.79783	0.154908
AT1G02820	late embryogenesis abundant protein family	3.23678	1.2665e-16	5.02952	2.03035e-39	1.03973	0.0110051
AT5G63320	hypothetical protein	1.33141	1.4894e-16	1.73379	1.23788e-27	-0.163104	0.454765
AT1G78070	expressed protein	2.07176	1.67657e-16	1.8438	1.77895e-13	1.46021	7.74e-09
AT4G35320	expressed protein	1.61965	3.90392e-16	1.93896	6.73161e-24	0.443916	0.041598
AT5G66210	calcium-dependent protein kinase	2.23066	4.48077e-16	1.64569	3.94968e-09	0.291954	0.417539
AT2G23810	senescence-associated protein family	2.12561	4.48974e-16	1.08087	0.000113518	-0.353401	0.278294
AT1G60190	armadillo/beta-catenin repeat family protein / U-box domain-containing protein, contains Pfam domain, PF00514: Armadillo/beta-catenin-like repeats and Pfam, PF04564: U-box domain	3.38083	6.79939e-16	3.05953	1.58884e-12	2.08915	9.9e-07
AT4G29780	expressed protein	2.56113	7.46728e-16	0.94711	0.0176361	-0.512329	0.241349
AT1G80840	WRKY family transcription factor	2.77825	8.25556e-16	2.40751	3.00513e-11	-0.777494	0.0930292
AT4G17490	ethylene responsive element binding factor (ERF6)	3.28637	8.84992e-16	2.02482	1.84671e-06	-1.09887	0.0531376
AT4G02330	expressed protein	2.68223	1.19537e-15	2.64552	2.62583e-15	0.401681	0.351388
AT4G38580	heavy-metal-associated domain-containing protein / copper chaperone (CCH)-related,	1.57611	1.7015e-15	2.21255	6.10443e-33	2.73987	1.82e-36
AT2G16700	actin depolymerizing factor 5	1.80431	2.52977e-15	2.2823	8.42381e-29	0.734885	0.00628337
AT1G01140	CBL-interacting protein kinase 9	1.33848	3.85217e-14	1.58212	3.58856e-19	-0.460402	0.0199287
AT1G28050	CONSTANS B-box zinc finger family protein	1.51333	4.43076e-14	0.981885	1.23245e-07	2.52441	1.21e-21
AT3G27880	expressed protein	1.76869	4.67965e-14	2.61229	4.1814e-30	1.83207	6.66e-14
AT3G46620	expressed protein	1.94371	5.68129e-14	0.96155	0.0004784	0.477479	0.123422
AT5G24590	No apical meristem (NAM) protein family	1.87806	5.68129e-14	1.41802	3.24405e-08	0.0654618	0.86427
AT1G67970	heat shock transcription factor 5 (HSF5)	1.82969	6.38379e-14	1.29358	4.31516e-08	2.2467	1.16e-10
AT1G11960	expressed protein	2.40033	1.86069e-13	2.66139	5.18647e-17	0.348047	0.416515
AT5G54470	CONSTANS B-box zinc finger family protein	2.64888	1.87116e-13	3.81403	1.2467e-18	2.82035	6.22e-16
AT1G12710	F-box protein (SKP1 interacting partner 3-related)	1.48525	2.39256e-13	1.22493	4.26855e-11	1.92321	1.35e-15
AT3G52800	zinc finger - like protein	2.20318	2.67489e-13	2.30645	1.10255e-14	-0.171947	0.682152
AT4G18280	glycine-rich cell wall protein-related	2.43381	2.94538e-13	3.68426	1.36345e-29	1.16387	0.00169272
AT4G20890	tubulin beta-9 chain (TUB9)	1.02538	3.27834e-13	0.719706	2.26741e-07	2.08451	9.11e-56
AT4G04330	expressed protein	1.09323	3.40565e-13	1.34356	2.60752e-21	3.02059	4.42e-56
AT3G17800	expressed protein	2.02253	3.45583e-13	3.1596	1.11727e-31	-0.316906	0.365949
AT2G30020	protein phosphatase 2C (PP2C), putative	1.73739	4.36621e-13	0.386168	0.272215	-0.309631	0.34505
AT3G15210	ethylene responsive element binding factor 4 (ERF4)	2.14015	7.53481e-13	1.70394	1.4921e-08	0.572448	0.0979333
AT1G49450	transducin / WD-40 repeat protein family	2.70741	1.04469e-12	4.36436	6.28913e-27	1.97633	6.09e-07
AT2G30250	WRKY family transcription factor	1.68265	1.37587e-12	1.54819	3.09332e-11	0.469733	0.107942
AT5G59820	zinc finger protein Zat12	2.52477	1.66609e-12	2.4496	1.97424e-10	2.948	3.52e-15
AT1G33230	expressed protein	1.18152	2.43429e-12	1.90218	2.14591e-33	1.31856	8.92e-15
AT1G25550	expressed protein	1.22971	2.59467e-12	0.553599	0.00492017	0.182526	0.419536
AT5G20830	sucrose synthase (UDP-glucose-fructose glucosyltransferase/sucrose-UDP glucosyltransferase/SUS1)	2.22256	2.81374e-12	2.64112	1.92531e-18	4.83839	2.35e-59
AT1G28370	ethylene responsive element binding factor 11, putative (EREBP11)(ERF11)	3.21368	3.04182e-12	1.57236	0.00446244	0.238054	0.740499
AT5G17460	expressed protein	3.30068	3.32842e-12	2.97416	2.06458e-10	4.63512	2.55e-23
AT5G17850	cation exchanger, putative (CAX8)	2.29491	3.50301e-12	3.24557	2.38783e-25	1.66743	3.34e-06
AT1G53430	receptor-related serine/threonine kinase	1.10402	4.69331e-12	1.64161	2.93696e-27	-0.146528	0.499476
AT1G10090	expressed protein	1.21535	5.99885e-12	1.81522	3.09688e-27	0.512836	0.0103351
AT3G06410	expressed protein	1.34431	6.37195e-12	1.61689	3.06279e-18	0.886667	4.2e-06
AT4G27652	expressed protein	2.779	7.36958e-12	1.22725	0.00673706	1.43261	0.000860538
AT3G24520	heat shock transcription factor family	2.41076	1.43405e-11	1.45031	0.000104643	-0.191541	0.703961
AT5G14570	high affinity nitrate transporter - like protein	1.15392	1.43405e-11	1.94291	2.32275e-32	1.64553	1.21e-23
AT5G47230	ethylene responsive element binding factor 5 (AtERF5)	2.50826	2.24413e-11	3.84618	1.0464e-26	0.404915	0.429004
AT1G76580	expressed protein	1.67652	2.7741e-11	2.28924	1.33589e-21	1.39557	9.77e-08
AT3G19030	expressed protein	1.72884	2.94978e-11	0.385554	0.288001	0.342375	0.268409
AT1G69870	peptide transporter -related	2.09477	3.94549e-11	3.46941	1.17972e-30	2.72101	1.34e-18
AT1G02270	endonuclease/exonuclease/phosphatase family protein	1.04795	4.23321e-11	1.85229	2.32728e-33	0.467627	0.0143645
AT1G52280	GTP-binding protein, putative	1.01808	4.45954e-11	1.4119	1.34904e-21	0.927778	5.7e-10
AT2G22190	trehalose-6-phosphate phosphatase, putative	1.39452	4.45954e-11	2.17626	5.29078e-28	0.84145	0.000247486
AT1G27200	expressed protein	1.71079	5.97535e-11	1.60364	1.4776e-10	1.49644	6.63e-09
AT5G60680	expressed protein	1.44352	6.27463e-11	1.34108	9.5478e-10	-0.58726	0.0183283
AT4G36500	expressed protein	1.41323	6.50536e-11	1.71187	2.87445e-16	0.490507	0.044067
AT3G53990	expressed protein	1.04588	7.06874e-11	1.23518	5.28515e-16	1.87187	1.62e-31
AT5G05410	DRE binding protein (DREB2A)	3.10807	8.14657e-11	2.27964	1.74376e-06	1.14294	0.0336948
AT2G35290	expressed protein	3.16084	1.02616e-10	3.26138	1.94446e-11	0.0933338	0.907836
AT5G59730	exocyst subunit EXO70 family	1.37024	1.05617e-10	1.94048	3.02513e-21	-0.219515	0.411074
AT3G07360	expressed protein	1.25	2.31635e-10	1.53907	6.63561e-16	-0.54188	0.0104017
AT4G18880	heat shock transcription factor 21	1.48676	2.48093e-10	-0.065022	0.88241	0.276867	0.358853
AT4G22590	trehalose-6-phosphate phosphatase, putative	1.52036	2.63573e-10	1.9503	4.77977e-17	0.645595	0.0125471
AT5G63790	No apical meristem (NAM) protein family	1.78827	2.84705e-10	1.08427	0.000226685	1.55151	1.95e-08
AT5G17350	expressed protein	3.18358	3.36492e-10	3.53258	1.11095e-10	0.368541	0.620894
AT5G06320	harpin-induced protein 1 family (NDR1/HIN1-like protein 3)	1.69381	3.4532e-10	1.10357	8.22324e-05	0.317549	0.342853
AT5G63130	octicosapeptide/Phox/Bem1p (PB1) domain-containing protein	2.83502	3.57975e-10	3.14298	8.92659e-13	1.92946	3.3e-05
AT5G10695	expressed protein	2.17639	4.23035e-10	1.74065	1.88042e-06	-0.377796	0.497983
AT3G27210	expressed protein	2.03058	4.76353e-10	1.49423	2.35291e-06	2.22818	3.41e-11
AT1G61380	S-locus protein kinase, putative	1.1261	5.19508e-10	2.31065	1.91393e-41	1.68671	1.21e-20
AT4G05050	polyubiquitin UBQ11	1.5177	1.10887e-09	1.91437	1.49646e-15	-0.31448	0.295842
AT1G70090	glycosyltransferase family 8	1.73529	1.11583e-09	1.58559	2.15509e-08	-0.0151175	0.973629
AT3G11420	fringe-related protein	1.56578	1.15377e-09	1.68479	1.86901e-11	0.735572	0.0101133
AT2G23120	expressed protein	2.07637	1.15798e-09	2.84425	3.32315e-18	1.98962	2.62e-09
AT3G04640	glycine-rich protein	2.46983	1.7172e-09	2.88636	8.76136e-12	0.211247	0.746508
AT4G20830	FAD-linked oxidoreductase family	1.34406	1.75729e-09	1.81453	2.9994e-17	0.660973	0.00666726
AT2G28900	membrane channel protein -related	1.56765	2.72041e-09	1.63661	1.70455e-10	4.36327	1.66e-68
AT5G07920	diacylglycerol kinase (ATDGK1)	1.75099	3.1875e-09	2.22596	5.31776e-15	-0.204153	0.611563
AT5G11650	hydrolase, alpha/beta fold family	1.53732	3.76808e-09	2.10823	1.44491e-15	0.0299211	0.940279
AT5G42570	expressed protein	1.39001	5.09497e-09	2.17261	4.57306e-23	2.17866	7.8e-22
AT2G38470	WRKY family transcription factor	2.14846	5.66844e-09	0.771865	0.0853078	-0.512488	0.256998
AT5G57630	CBL-interacting protein kinase 21	1.17045	5.98363e-09	0.572152	0.00769995	1.43633	3.96e-11
AT4G35480	RING-H2 finger protein RHA3b	1.66155	8.12464e-09	2.17339	3.4434e-15	-0.0806942	0.894651
AT2G22080	En/Spm-related transposon protein	1.20724	1.54249e-08	2.25464	1.61614e-28	1.65192	8.49e-16
AT5G15190	expressed protein	2.16472	1.58611e-08	1.31599	0.00163806	0.958846	0.0331461
AT4G31800	WRKY family transcription factor	2.16112	1.65693e-08	3.3905	6.13525e-21	0.162139	0.767767
AT1G73630	calcium-binding protein, putative	1.481	2.00329e-08	1.74324	1.8423e-12	0.766361	0.00280317
AT3G16560	protein phosphatase 2C (PP2C) -related	1.28002	3.89092e-08	1.71623	4.99124e-15	1.22413	4.17e-08
AT3G24550	protein kinase -related	1.29974	5.37913e-08	1.14666	1.71552e-06	-0.202163	0.508366
AT5G37770	calmodulin-related protein 2, touch-induced (TCH2)	1.7258	6.04344e-08	1.24099	0.000170613	-0.654528	0.0613826
AT3G04010	glycosyl hydrolase family 17	2.05166	6.28971e-08	4.01711	1.85734e-29	1.77278	9.75e-06
AT4G33985	expressed protein	2.33318	7.71281e-08	1.78114	6.3808e-06	1.20757	0.0232546
AT4G29440	expressed protein	1.03856	9.41438e-08	2.00181	2.03876e-26	-0.287375	0.242781
AT1G22570	peptide transporter -related	1.79418	9.44606e-08	2.54793	1.23717e-15	1.47479	6.51e-05
AT3G16860	phytochelatin synthetase-related	2.39517	1.30598e-07	1.72032	0.000325637	0.331237	0.585259
AT5G40390	glycosyl hydrolase family 36	1.39139	1.37638e-07	2.99585	8.84646e-35	0.933515	0.000412589
AT2G06530	expressed protein	0.851553	1.48178e-07	0.826076	3.39479e-07	0.383264	0.0328499
AT2G35930	expressed protein	1.49944	1.59859e-07	0.334385	0.465189	-0.278035	0.474925
AT5G26340	hexose transporter, putative	1.37933	1.59887e-07	1.1196	1.62663e-05	1.23834	9.88e-06
AT4G01120	G-box binding factor(bZIP protein), putative	1.12171	1.63355e-07	1.16894	1.12414e-08	0.479945	0.0421453
AT1G27910	U-box domain-containing protein, contains Pfam profile PF04564: U-box domain	1.28692	1.75145e-07	2.698	1.61569e-32	0.261166	0.396356
AT5G53290	AP2 domain transcription factor, putative	2.1124	1.98194e-07	2.91242	3.45428e-14	1.77018	1.09e-05
AT3G21420	oxidoreductase, 2OG-Fe(II) oxygenase family	1.86957	2.60185e-07	3.71694	3.05441e-25	-0.141075	0.788362
AT5G54720	hypothetical protein	1.55718	4.68767e-07	1.81918	2.83238e-09	0.239724	0.563891
AT5G19875	expressed protein	2.21212	5.09646e-07	3.79063	3.30901e-17	1.3034	0.00210211
AT3G09390	metallothionein-related protein	1.24299	5.30252e-07	0.465173	0.109063	2.54266	6.11e-29
AT5G20230	plastocyanin-like domain containing protein	1.7164	5.36202e-07	2.71221	4.7652e-17	1.48901	1.32e-05
AT2G28550	AP2 domain transcription factor RAP2.7	1.13298	6.34381e-07	2.11052	1.47017e-23	0.617203	0.00885032
AT4G12000	expressed protein	1.98281	6.64727e-07	2.67312	9.09149e-13	0.69418	0.115729
AT3G45970	expansin protein family (EXPL1)	2.67085	6.91757e-07	2.6932	2.76823e-07	1.51607	0.00615434
AT1G23710	expressed protein	1.53691	7.91007e-07	0.273252	0.55274	-0.763193	0.0208563
AT2G42530	cold-regulated protein (cor15b)	1.53066	1.03798e-06	1.07012	0.000871844	6.38219	3.65e-106
AT3G61190	BON1-associated protein 1 (BAP1)	2.18981	1.13046e-06	2.76564	2.75999e-11	0.270268	0.694918
AT4G17550	transporter - related	1.2848	1.5401e-06	2.15515	4.33767e-18	2.89205	6.62e-34
AT3G58790	glycosyltransferase family 8	1.02403	2.15681e-06	2.05823	1.6663e-25	0.164456	0.551858
AT3G51895	sulfate transporter ATST1	1.57787	2.78e-06	2.90388	2.58898e-20	-0.176431	0.682889
AT2G37970	expressed protein	1.81814	3.62214e-06	2.87985	1.05058e-11	0.972269	0.0105848
AT2G40900	nodulin MtN21 family protein	1.62216	3.87969e-06	1.61026	2.79479e-06	0.299157	0.445271
AT1G01470	late-embryogenesis abundant protein	1.58477	4.16255e-06	2.28655	8.88916e-13	3.35379	1.76e-26
AT2G30040	protein kinase family	2.19195	5.28146e-06	2.18773	4.50027e-06	-1.01157	0.0513288
AT4G37320	cytochrome P450 family	1.42084	5.52692e-06	2.24476	6.12836e-16	1.60562	1.03e-07
AT2G27080	expressed protein	2.24654	7.16178e-06	2.32825	5.08854e-06	-0.249577	0.717218
AT4G11280	1-aminocyclopropane-1-carboxylate synthase 6 (ACC synthase 6) (ACS6)	1.85821	8.72877e-06	-0.178324	0.799002	-0.469572	0.342405
AT1G19180	expressed protein	1.86448	8.98007e-06	2.39503	1.49433e-09	0.70375	0.13372
AT5G46520	disease resistance protein (TIR-NBS-LRR class), putative	1.33342	9.00841e-06	1.36815	8.08153e-07	1.34086	6.54e-05
AT5G27930	protein phosphatase 2C (PP2C), putative	1.02412	1.07284e-05	0.878211	5.00436e-05	1.18007	1.51e-06
AT1G20450	dehydrin (ERD10)	2.02769	1.29472e-05	2.72381	3.47747e-10	3.1706	8.96e-14
AT3G55430	glycosyl hydrolase family 17 (beta-1,3-glucanase)	1.14139	1.33399e-05	1.03145	7.33796e-05	-0.00604764	0.987824
AT5G04340	c2h2 zinc finger transcription factor -related	1.90971	1.52973e-05	2.77231	1.22206e-11	1.22796	0.00776867
AT4G38400	expansin protein family (EXPL2)	1.59151	1.62338e-05	1.76429	4.73473e-07	0.856077	0.0267165
AT2G32210	expressed protein	2.34103	1.67836e-05	2.63321	1.00678e-06	1.09589	0.0703272
AT5G56630	pyrophosphate-dependent phosphofructo-1-kinase-related protein	1.06485	1.68415e-05	1.57552	8.84079e-13	1.22619	1.35e-07
AT1G67360	stress related protein -related	1.34639	3.5696e-05	1.60555	8.33944e-08	1.53536	1.47e-07
AT5G62910	expressed protein	1.07871	3.92556e-05	1.80558	1.88629e-14	0.664156	0.0176771
AT5G57560	xyloglucan endotransglycosylase (TCH4)	2.33364	4.25915e-05	0.9361	0.162919	-0.1015	0.89918
AT1G32860	glycosyl hydrolase family 17	1.65068	4.44997e-05	3.75909	1.64131e-25	1.40042	0.000778152
AT2G02120	plant defensin protein, putative (PDF2.1)	2.17634	4.90376e-05	4.72726	9.57541e-22	3.81969	1.53e-17
AT5G24570	expressed protein	1.14134	6.27345e-05	2.35585	2.16239e-20	1.03628	0.000171213
AT3G57760	expressed protein	1.42363	6.68705e-05	2.41313	1.18264e-11	-0.312315	0.530968
AT5G26920	calmodulin-binding protein	1.69529	7.32926e-05	0.470641	0.395643	-0.979245	0.0298448
AT4G27830	glycosyl hydrolase family 1	1.03473	9.23921e-05	2.10419	1.0369e-19	1.73602	1.95e-13
AT1G25400	expressed protein	1.61533	9.54442e-05	1.40158	0.00166019	0.390281	0.465565
AT1G68500	expressed protein	1.90682	9.70621e-05	4.63074	3.72203e-27	2.6997	1.39e-07
AT3G62720	transferase - related	1.23237	0.000116022	0.850779	0.0107325	-0.321301	0.392454
AT5G54930	AT hook motif-containing protein	1.40593	0.000139691	1.12188	0.00124215	1.77845	2.15e-06
AT4G36920	floral homeotic protein APETALA2	1.01316	0.000164429	2.15594	2.04736e-20	0.970678	0.000152208
AT1G55110	zinc finger protein -related	1.00734	0.000192644	1.27043	2.18218e-07	0.613892	0.0205546
AT5G62130	expressed protein	1.1337	0.000193042	1.88852	1.05003e-10	-0.100522	0.792496
AT2G34720	CCAAT-binding transcription factor subunit -related	1.08044	0.000196176	1.5896	3.44141e-09	0.476132	0.103299
AT5G67300	myb family transcription factor	1.34128	0.000209159	1.17678	0.0010428	0.532832	0.170899
AT2G38640	expressed protein	1.08754	0.000287928	1.64714	6.02652e-09	0.9196	0.000954295
AT2G23340	AP2 domain transcription factor, putative	1.55551	0.000292133	3.10742	1.3308e-16	1.09463	0.0102742
AT1G62710	beta-VPE	1.41272	0.000300072	3.73513	3.73652e-25	3.04815	4.23e-19
AT2G42150	DNA-binding bromodomain-containing protein, contains Pfam domains, PF00439: Bromodomain and PF00249: Myb-like DNA-binding domain	1.59285	0.000300988	3.83287	1.15471e-20	1.4035	0.000620819
AT1G51090	heavy-metal-associated domain-containing protein	2.2676	0.000302565	2.51027	2.14191e-05	2.64707	5.29e-06
AT3G09520	exocyst subunit EXO70 family	1.41733	0.000303516	1.62857	1.35421e-05	0.692754	0.0841514
AT1G30360	ERD4 protein	0.937885	0.000325268	1.57874	1.31699e-11	1.15602	1.17e-06
AT5G51990	C-repeat/DRE binding protein, putative	2.42866	0.000360402	1.35944	0.0851478	-0.432811	0.615941
AT5G07070	CBL-interacting protein kinase 2	1.33804	0.000373556	2.25239	4.63258e-11	-0.181104	0.712432
AT4G15130	cholinephosphate cytidylyltransferase (phosphorylcholine transferase/CTP:phosphocholine cytidylyltransferase), putative	1.16069	0.000397215	1.89485	4.8777e-11	1.31885	1.07e-05
AT1G08500	plastocyanin-like domain containing protein	1.2278	0.000403133	0.679407	0.040301	1.54221	7.28e-06
AT5G37440	DnaJ domain-containing protein	1.63671	0.000416944	2.77766	2.0957e-11	0.863524	0.107867
AT3G22380	expressed protein	0.449528	0.000416944	0.762822	2.14446e-11	0.248427	0.055261
AT3G13350	expressed protein	0.884971	0.000438559	1.71692	2.75193e-15	0.139995	0.659952
AT1G13560	aminoalcoholphosphotransferase	0.670862	0.00044815	1.52408	1.70608e-19	1.00662	3.4e-09
AT4G35985	senescence/dehydration-associated protein-related	1.88988	0.000458413	2.5276	1.15354e-06	-0.166883	0.825037
AT1G27630	cyclin family	0.715968	0.000476255	0.702909	0.000231419	1.64255	1.25e-15
AT1G08920	sugar transporter, putative	0.914137	0.000479701	1.52316	3.39456e-11	0.8318	0.00138064
AT3G53260	phenylalanine ammonia-lyase (PAL2)	0.851117	0.000548666	2.56631	3.28839e-33	1.29268	2.46e-09
AT3G17130	hypothetical protein	1.48655	0.000621689	3.46464	1.82132e-20	1.81515	1.43e-06
AT3G55760	expressed protein	1.43852	0.0006752	1.92034	6.23561e-07	1.70659	1.66e-05
AT1G43890	GTP-binding protein, putative	0.744741	0.000716826	1.36587	5.26565e-13	1.14634	1.9e-09
AT3G10300	calcium-binding EF-hand family protein	0.919188	0.000751181	1.21652	9.52201e-07	2.21686	9.92e-18
AT4G23920	UDP-glucose 4-epimerase (UDP-galactose 4-epimerase) (Galactowaldenase), putative	0.769315	0.000772695	1.38066	5.7063e-13	1.81128	3.8e-18
AT4G19200	glycine/proline-rich protein	0.711448	0.000929426	1.08459	1.83963e-08	0.150409	0.552971
AT5G55400	fimbrin	0.742042	0.000949994	1.52878	2.37512e-15	0.42829	0.0528266
AT1G04430	dehydration-induced protein-related	0.657618	0.000958712	1.32526	1.8534e-14	0.702547	0.000105675
AT5G62460	expressed protein	0.711933	0.000978594	0.776815	0.0002401	0.0521054	0.853013
AT2G41010	expressed protein	1.683	0.0010169	1.6331	0.00360103	0.635344	0.241651
AT5G04250	expressed protein	1.14437	0.00111219	2.3038	7.8413e-15	0.707336	0.050249
AT5G62360	pectinesterase family	1.58523	0.00114619	2.99771	1.69471e-12	3.63834	1.33e-16
AT1G19380	expressed protein	1.39842	0.00117382	1.66882	9.08103e-05	-0.138256	0.816546
AT2G01150	C3HC4-type zinc finger protein family (RHA2b)	1.12606	0.00122581	0.490998	0.214095	1.13979	0.000604848
AT5G18400	expressed protein	0.673316	0.00124317	1.51079	2.70539e-17	1.57684	7.53e-20
AT1G20440	dehydrin (COR47)	1.39791	0.00147534	1.83352	4.20517e-06	3.4935	7.8e-21
AT2G35700	AP2 domain transcription factor, putative	0.981934	0.00190819	1.9258	2.43625e-12	1.45424	2.39e-07
AT4G28330	expressed protein	1.67928	0.00193822	1.91488	2.5064e-05	0.533473	0.343621
AT4G10040	cytochrome c	1.02951	0.00199282	1.87485	8.4011e-11	0.306075	0.379216
AT1G62570	flavin-containing monooxygenase (FMO) family	1.72609	0.00206614	2.16302	1.74689e-05	3.44427	5.9e-13
AT5G49900	expressed protein	1.05009	0.00214064	1.67472	9.50231e-09	1.29331	0.000118688
AT4G18070	expressed protein	0.740523	0.00239932	1.61854	4.02762e-15	0.961691	8.6e-06
AT4G27520	expressed protein	0.872975	0.00245371	1.51959	1.2995e-09	2.00834	1.11e-16
AT3G14595	expressed protein	0.822689	0.0025426	1.3676	9.70839e-09	0.0068788	0.985501
AT1G76600	expressed protein	1.31528	0.00271935	-0.219482	0.752301	0.260416	0.626391
AT1G09350	glycosyltransferase family 8	1.81873	0.00285735	3.32502	2.30681e-10	4.60531	3.02e-19
AT5G11110	sucrose-phosphate synthase, putative	1.0293	0.00321851	2.239	1.44964e-15	1.75646	7.49e-10
AT1G21130	O-methyltransferase 1, putative	0.727549	0.00338818	1.06133	1.2248e-06	0.31211	0.227502
AT4G15420	PRLI-interacting factor K	0.663235	0.00351618	1.03949	1.93451e-07	0.829585	1.61e-05
AT4G24960	abscisic acid-induced - like protein	1.73367	0.00355815	3.71621	1.60486e-13	0.962215	0.102879
AT5G58650	expressed protein	1.1119	0.00373775	2.29933	9.00015e-12	-0.0506003	0.923876
AT3G14890	phosphoesterase	1.03868	0.00386995	2.86592	3.57671e-22	1.69462	3.16e-08
AT4G34740	amidophosphoribosyltransferase 2 precursor	0.605286	0.00396011	1.28208	4.78056e-13	1.90029	4e-30
AT1G61730	expressed protein	0.535318	0.00411738	0.82339	2.02527e-07	1.74188	3.88e-30
AT3G12980	CREB-binding protein -related	0.42079	0.00438341	1.22691	4.2971e-24	-0.0836073	0.661233
AT4G05070	expressed protein	0.747606	0.0044718	1.05854	5.92948e-06	-0.0464336	0.892877
AT1G74750	pentatricopeptide (PPR) repeat-containing protein	0.785447	0.00511464	1.14957	6.93899e-07	1.86099	2.14e-16
AT1G07150	protein kinase family	1.40106	0.00552339	1.54998	0.00307317	1.62067	0.0014699
AT1G67310	calmodulin-binding protein	0.490499	0.00562615	1.04494	5.10558e-13	-0.261565	0.153487
AT2G21620	universal stress protein (USP) family protein	0.753504	0.0062893	0.858821	0.000516097	2.85863	1.28e-37
AT3G05660	disease resistance protein family	1.22406	0.00630068	1.81934	1.36778e-06	2.82151	7.55e-13
AT2G15970	cold acclimation protein WCOR413 (Triticum aestivum) -related	0.519578	0.00803116	0.957662	5.57437e-09	3.44126	6.57e-109
AT2G46600	calcium-binding protein, putative	1.11343	0.00861336	0.658209	0.138215	0.517303	0.222216
AT1G01500	expressed protein	0.634036	0.00938639	1.11472	5.15825e-08	0.828996	0.000144307
AT3G45960	expansin protein family (EXPL3)	1.83578	0.00961304	2.92054	1.88042e-06	0.148015	0.871685
AT3G59820	expressed protein	0.704123	0.009901	0.844053	0.000248709	4.16035	1.97e-73
AT3G45600	senescence-associated protein family	0.604619	0.0103397	1.05817	4.11729e-08	1.17434	1.7e-09
AT4G24380	expressed protein	1.22819	0.0107849	0.438152	0.465733	-0.505077	0.3044
AT1G67850	F12A21.2	0.912499	0.0168518	1.90097	4.97549e-10	1.13741	0.000378861
AT1G77640	AP2 domain transcription factor, putative	1.64121	0.0181934	-0.47723	0.607614	0.0892672	0.921492
AT1G80110	expressed protein	1.06161	0.0231658	1.82578	1.52003e-06	0.981305	0.0315516
AT5G66650	expressed protein	1.24026	0.024729	0.811078	0.160635	-0.082629	0.908998
AT1G32440	pyruvate kinase, putative	0.533485	0.0250731	1.39039	2.45242e-13	1.22687	2.55e-12
AT1G02400	gibberellin 2-oxidase (GA2-oxidase), putative	1.42273	0.0288274	2.48826	3.58054e-06	0.0479641	0.9556
AT5G51570	expressed protein	0.793505	0.0296413	0.779543	0.0129712	2.6147	7.56e-21
AT1G65390	disease resistance protein (TIR class), putative	1.61748	0.0300748	3.7569	2.07474e-10	0.587424	0.44112
AT5G16040	UVB-resistance protein-related	0.611345	0.0304762	1.4101	6.13973e-11	2.19929	4.36e-26
AT1G20696	expressed protein	0.414555	0.0314321	0.66154	2.20552e-05	1.2643	1.96e-17
AT4G27280	calcium-binding EF-hand family protein	1.06367	0.0337517	-0.375322	0.528113	-0.995409	0.023842
AT5G50720	ABA-responsive protein (HVA22e)	0.586228	0.472388	3.74221	9.72467e-19	1.86621	3.69e-05
AT3G50970	dehydrin (Xero2)	1.45351	0.0707365	3.72328	4.66573e-10	4.36919	8.13e-14
AT2G17280	expressed protein	0.911143	0.181659	3.37994	1.72699e-13	3.56818	9.36e-15
AT2G34930	disease resistance protein family	0.921146	0.103702	2.73112	1.92817e-11	-0.0707092	0.912239
AT5G55180	glycosyl hydrolase family 17	0.252845	0.733342	2.72657	1.69335e-18	2.24644	7.34e-13
AT1G16850	expressed protein	1.28725	0.0566052	2.64349	3.59742e-07	5.0918	4.03e-24
AT1G80130	expressed protein	0.788552	0.23449	2.35439	1.22525e-07	2.75945	2.08e-12
AT5G17490	gibberellin response modulator, putative	-0.310324	0.74048	2.29804	1.89359e-08	-0.516719	0.322642
AT4G27970	expressed protein	0.535415	0.551008	2.2071	2.12926e-06	1.75928	0.000389554
AT5G10100	trehalose-6-phosphate phosphatase, putative	0.561429	0.474396	2.14877	4.81187e-06	-0.683965	0.185725
AT4G15910	drought-induced protein (Di21)	0.471957	0.25307	2.02923	3.92339e-16	2.51459	2.23e-25
AT5G58700	phosphoinositide-specific phospholipase - like protein	0.590789	0.237849	2.02239	1.47721e-10	2.42431	4.03e-13
AT2G34850	NAD-dependent epimerase/dehydratase family	1.14915	0.0438124	1.98594	1.20908e-05	1.48856	0.00116679
AT2G22860	(AtPSK) phytosulfokine precursor 2	1.36853	0.100486	1.98275	0.00413927	0.608748	0.441857
AT1G14780	expressed protein	-0.940027	0.334268	1.98235	0.00284269	-0.435638	0.584276
AT4G34990	myb family transcription factor	0.187749	0.820324	1.96487	5.97928e-11	1.25071	1.22e-05
AT5G58070	outer membrane lipo protein - like	0.608176	0.0499634	1.92603	9.45196e-17	1.65812	9.72e-13
AT1G32170	xyloglucan endotransglycosylase (XTR4), putative	0.641478	0.0972374	1.92525	2.8483e-13	-0.712534	0.034528
AT2G47890	CONSTANS B-box zinc finger family protein	0.88207	2.1567e-06	1.89448	3.16767e-32	2.53671	1.2e-30
AT1G63090	F-box protein (SKP1 interacting partner 3-related)	0.986424	0.000198545	1.86348	4.00646e-15	-0.678631	0.0114096
AT4G01870	expressed protein	0.68565	0.306716	1.86147	1.74598e-05	2.48279	5.06e-10
AT5G61370	pentatricopeptide (PPR) repeat-containing protein	0.548613	0.407678	1.85862	2.31888e-07	1.85081	1.63e-06
AT3G60980	pentatricopeptide (PPR) repeat-containing protein	0.904649	0.000151595	1.85277	4.29292e-19	1.35056	1e-08
AT5G52660	myb family transcription factor	0.953734	1.2446e-05	1.84585	1.04519e-19	0.271331	0.307743
AT4G28320	glycosyl hydrolase family 5/cellulase ((1-4)-beta-mannan endohydrolase)	0.785151	0.0458221	1.81697	2.00249e-10	1.42637	2.16e-05
AT5G63990	3(2),5-bisphosphate nucleotidase	0.981725	0.0232748	1.80339	1.01866e-08	2.20049	4.49e-11
AT3G14690	cytochrome P450, putative	0.887663	1.01177e-07	1.79738	9.73656e-31	1.13533	1.21e-13
AT3G02140	expressed protein	0.698971	0.49428	1.7782	0.00437409	0.0509582	0.953032
AT1G32870	NAM protein -related	0.679932	0.137128	1.77795	3.00911e-08	1.58907	2.07e-07
AT1G25250	zinc finger protein ID1 -related	0.932321	0.0426228	1.77185	1.00506e-06	1.75913	5.68e-06
AT5G28080	protein kinase family	1.08364	0.255312	1.76455	0.00897875	2.21721	0.000353384
AT3G45260	zinc finger protein	0.867028	3.09354e-05	1.74589	1.89471e-20	-0.52253	0.0203164
AT2G22590	glycosyltransferase family	0.808538	0.517974	1.74567	0.0198779	0.7789	0.333221
AT5G61810	mitochondrial carrier protein family	0.956419	4.17795e-05	1.74079	1.89223e-16	1.09302	2.17e-06
AT5G25110	CBL-interacting protein kinase 25	1.01635	0.108523	1.72417	0.000165026	3.98629	1.61e-18
AT1G11170	expressed protein	0.707839	0.317353	1.70121	0.000147158	1.08435	0.0346101
AT1G76270	expressed protein,	0.418219	0.268617	1.68796	1.09369e-13	0.536107	0.0462498
AT1G21790	expressed protein	0.297488	0.782965	1.66955	0.000472364	1.05967	0.0315926
AT4G23630	expressed protein	0.781356	0.000284606	1.6562	2.64082e-18	1.60365	1.15e-17
AT4G27570	glycosyltransferase family	0.336983	0.827671	1.65352	0.0253885	2.03494	0.00129604
AT5G16200	hypothetical protein	2.21467	1.50002e-06	1.6253	0.00143354	0.976028	0.0256329
AT3G61060	F-box protein (lectin-related)	0.206272	0.718115	1.60042	3.85025e-11	-1.35714	1.93e-07
AT3G28310	hypothetical protein	0.844468	0.386377	1.57338	0.00444388	1.38751	0.0252464
AT1G02310	glycosyl hydrolase family 5/cellulase ((1-4)-beta-mannan endohydrolase)	0.597625	0.59944	1.55408	0.0106263	0.860455	0.174298
AT5G43860	AtCLH2 (gb|AAF27046.1)	0.750456	0.123657	1.54121	1.42907e-05	2.72202	4.19e-15
AT2G21180	expressed protein	0.437859	0.480457	1.53826	5.70897e-06	0.743763	0.0286204
AT1G11390	ABC1 family protein	0.937091	5.36845e-05	1.5382	2.41706e-13	0.583217	0.0113475
AT3G28210	zinc finger protein (PMZ) -related	-0.0718063	0.969877	1.51262	0.0228288	0.0460558	0.95988
AT1G78310	proline-rich protein family	1.07112	0.00656702	1.505	2.96481e-05	0.0409544	0.945992
AT5G58690	phosphoinositide-specific phospholipase C, putative	-0.133679	0.909217	1.49632	0.000484119	0.250318	0.647946
AT5G28150	expressed protein	0.496589	0.184159	1.49189	7.57137e-10	0.939342	0.000187659
AT2G26830	choline kinase -related	0.423975	0.173894	1.48959	2.2894e-13	0.135219	0.63988
AT3G03440	expressed protein	0.888557	0.0810023	1.46477	0.000210825	0.714982	0.100276
AT1G27930	expressed protein	0.764857	2.39273e-08	1.46428	2.49521e-30	0.897285	2.79e-11
AT1G78240	dehydration-induced protein-related	0.225142	0.564475	1.43292	5.25296e-14	0.0592122	0.836546
AT4G34590	bZIP family transcription factor	-0.0741999	0.921301	1.41568	1.2422e-08	0.665851	0.0170053
AT1G16840	expressed protein	0.816793	0.000163111	1.38831	7.85276e-13	-0.297001	0.2623
AT5G54940	translation initiation factor-related protein	0.708319	2.07126e-05	1.36802	1.7264e-19	-0.614692	0.00017101
AT5G52310	low-temperature-induced protein 78 (sp|Q06738)	1.13606	0.133711	1.36372	0.0266899	4.63601	1.47e-19
AT4G36020	glycine-rich protein	0.660656	0.441485	1.36136	0.0120521	1.14955	0.0257579
AT3G08710	thioredoxin family	0.688499	0.0244969	1.35999	3.00911e-08	0.532616	0.0546026
AT1G71697	choline kinase -related	0.934392	5.5179e-05	1.35347	3.05164e-10	0.207348	0.464358
AT5G18550	zinc finger -related protein	0.346527	0.406245	1.3344	3.0004e-08	0.609398	0.020844
AT1G68470	Exostosin family	0.309858	0.739869	1.32818	0.00282824	0.575031	0.204431
AT3G22910	calcium-transporting ATPase (calcium pump), putative	0.41219	0.712689	1.3046	0.0272496	1.07337	0.0599827
AT3G01560	proline-rich protein family	0.513492	0.0433397	1.29525	1.29835e-10	0.255086	0.289377
AT1G21120	O-methyltransferase 1, putative	1.13565	0.123874	1.29448	0.0330053	-0.0197738	0.98201
AT2G42520	DEAD box RNA helicase, putative	0.633819	0.203069	1.29278	0.000235968	0.648273	0.0912332
AT3G03640	glycosyl hydrolase family 1	-0.030132	0.975789	1.27616	5.01335e-06	2.21917	2.73e-17
AT5G09440	expressed protein	0.452855	0.301869	1.27037	3.82382e-06	1.6575	7.88e-10
AT2G40880	cysteine proteinase inhibitor B (cystatin B) -related	0.27013	0.519429	1.26355	8.2962e-09	-0.167099	0.564793
AT2G42540	cold-regulated protein (cor15a)	0.926581	0.120351	1.25195	0.00846302	6.19026	6.88e-54
AT2G28930	protein kinase (APK1b)	0.529563	0.0598343	1.24761	1.97365e-09	0.541922	0.0204245
AT4G22270	expressed protein	0.0215392	0.987681	1.22728	0.00239045	1.25686	0.000773802
AT4G16500	cysteine proteinase inhibitor like protein	0.29667	0.423285	1.21346	3.31082e-09	0.716515	0.00118332
AT2G37520	expressed protein	0.639027	1.8888e-06	1.21074	6.81193e-25	0.716316	5.19e-08
AT4G23040	expressed protein	0.892247	0.000161085	1.20404	9.30924e-09	0.79384	0.000994176
AT3G53620	inorganic pyrophosphatase -related protein	0.648729	8.96397e-05	1.20311	2.04118e-15	0.950494	1.06e-10
AT4G29510	protein arginine N-methyltransferase, putative	0.147452	0.722675	1.19278	5.85883e-12	2.15315	2.52e-36
AT3G20500	calcineurin-like phosphoesterase family	0.616904	0.202606	1.17962	0.000678982	0.729936	0.0415108
AT1G49560	myb family transcription factor	0.908695	0.000112119	1.16919	2.21523e-09	1.80582	8.52e-15
AT3G09540	polysaccharide lyase family 1 (pectate lyase)	0.48536	0.245789	1.12714	3.66584e-05	1.36031	8.61e-07
AT1G69250	nuclear transport factor 2 (NTF2)-containing RNA-binding protein, putative	0.187063	0.711594	1.118	4.1286e-07	2.08214	3.14e-24
AT2G27510	ferredoxin, putative	0.32467	0.457013	1.10569	1.32547e-05	0.541933	0.0429702
AT4G34120	CBS domain containing protein	0.762633	1.27025e-06	1.08912	6.57806e-14	1.49227	8.46e-25
AT3G44260	CCR4-associated factor 1-related protein	1.17945	0.0484223	1.08503	0.0487969	-0.86905	0.108029
AT1G06780	glycosyltransferase family 8	0.382946	0.329575	1.07326	5.93959e-06	0.368416	0.182844
AT2G43500	RWP-RK domain containing protein	0.643453	0.0183902	1.04573	9.83196e-06	0.406657	0.110543
AT1G61890	MATE efflux protein family	0.444893	0.543263	1.037	0.0153713	0.358904	0.453718
AT5G47650	MutT/nudix family protein	0.793158	0.000102976	1.03126	4.48481e-08	0.96012	6.58e-09
AT1G14530	THH1 protein	0.525548	0.379459	1.02844	0.00808907	0.412734	0.361428
AT5G53590	auxin-induced (indole-3-acetic acid induced) protein family	0.589439	0.222243	1.00815	0.00353756	0.162123	0.70055
AT5G51830	fructokinase, putative	0.400785	0.240071	0.998694	7.13222e-06	1.36294	2.33e-10
AT3G05880	low temperature and salt responsive protein LTI6A	0.869838	9.22502e-07	0.466666	0.0150541	3.75615	1.03e-119
AT2G47990	transducin / WD-40 repeat protein family	-0.0183406	0.984015	0.66906	0.0180918	2.98634	2.19e-37
AT2G36390	1,4-alpha-glucan branching enzyme (starch branching enzyme class II/sbe2-1)	0.676002	0.000145125	0.431425	0.0164685	2.67	1.09e-64
AT1G18850	expressed protein	0.401071	0.468724	0.792006	0.01366	2.42695	7.28e-19
AT4G12750	expressed protein	0.02105	0.985455	0.872783	0.0123347	2.28512	1.81e-13
AT4G34910	DEAD/DEAH box helicase, putative	0.0756624	0.897108	0.661099	0.00252861	2.10916	7.47e-30
AT2G27200	nucleotide-binding protein -related	0.421838	0.350983	0.93034	0.000804915	1.92154	9.38e-11
AT1G25320	leucine-rich repeat transmembrane protein kinase, putative	0.28626	0.528378	0.915166	0.000101996	1.78322	5.88e-12
AT2G24500	C2H2-type zinc finger protein -related	0.217591	0.521562	0.836429	2.19818e-06	1.76008	6.07e-27
AT3G02990	heat shock transcription factor 2 (HSF2)	0.0036613	0.997512	-0.927534	0.0344342	1.73011	4.99e-07
AT2G39920	acid phosphatase class B family protein	0.626677	0.131044	0.751428	0.0218426	1.64308	3.98e-06
AT4G25500	arginine/serine-rich splicing factor RSp40	0.898305	5.55154e-10	0.973335	3.12276e-12	1.58139	2.46e-27
AT1G20693	expressed protein	0.17724	0.52369	0.933981	3.81422e-11	1.54192	6.03e-28
AT1G01940	expressed protein	-0.231695	0.709039	0.768534	0.0150149	1.50202	1.55e-08
AT5G20600	expressed protein	0.160699	0.702481	0.739637	0.00011017	1.46317	5.49e-18
AT5G51130	expressed protein	0.119366	0.89261	0.916372	0.00567963	1.38103	4.33e-06
AT1G21670	expressed protein	0.43652	0.128492	0.807781	0.000128876	1.38033	5.27e-11
AT5G02860	pentatricopeptide (PPR) repeat-containing protein	0.525365	0.0253881	0.607632	0.00355873	1.34993	3.26e-11
AT4G05330	zinc finger and C2 domain protein, putative	0.153185	0.791398	0.563751	0.036763	1.33512	3.71e-07
AT5G64080	protease inhibitor/seed storage/lipid transfer protein (LTP) family	0.280126	0.654776	0.884892	0.0074697	1.32477	1.01e-06
AT4G01130	acetylesterase, putative	0.525954	0.0447658	0.801022	0.000128348	1.31062	3.98e-08
AT3G18440	expressed protein	0.183202	0.682392	0.502528	0.0278037	1.30768	3.63e-10
AT2G25620	protein phosphatase 2C (PP2C), putative	-0.0618764	0.934568	0.618104	0.020601	1.2528	3.67e-08
AT3G52870	expressed protein	0.666289	8.12662e-05	0.853078	2.96308e-08	1.18112	3.34e-16
AT5G47020	glycine-rich protein	0.345156	0.31454	0.522791	0.0358025	1.15575	2.03e-08
AT5G12140	cystatin (emb|CAA03929.1)	0.679378	1.6868e-05	0.794467	8.59201e-08	1.07719	3.07e-14
AT1G76180	dehydrin -related	0.5773	0.104057	0.837308	0.00288893	1.02894	8.35e-05
AT1G43620	sterol glucosyltransferase -related	0.199499	0.491279	0.916329	5.53538e-10	1.01605	8.34e-10
AT2G36410	expressed protein	0.851105	8.92676e-05	0.552227	0.0140012	1.00125	9.47e-07
AT2G41630	transcription factor IIB (TFIIB)	0.424126	0.0677999	0.786043	1.22193e-05	0.998105	1.34e-09
AT5G15960	stress-induced protein KIN1	0.118538	0.939528	0.185809	0.834039	5.41316	9.2e-29
AT2G38465	expressed protein	0.56006	0.49631	0.0555634	0.946136	3.42994	4.15e-12
AT1G29395	similar to the cold acclimation protein WCOR413 in wheat	0.092203	0.906488	0.121463	0.795961	3.31566	8.53e-37
AT5G39410	expressed protein	-0.217784	0.615702	-0.232632	0.341316	3.07744	5.18e-42
AT5G09420	subunit of TOC complex -related	-0.16114	0.872014	0.299737	0.558876	2.67827	5.91e-18
AT3G53230	CDC48 - like protein	0.331263	0.690564	0.292413	0.625688	2.62128	1.56e-15
AT5G35735	auxin-induced protein family	0.589663	0.0392895	0.338019	0.241072	2.51718	1.82e-28
AT5G06760	late embryogenesis abundant protein LEA like	0.336782	0.816054	1.15124	0.104067	2.51654	5.7e-06
AT4G15770	expressed protein	0.0742923	0.939528	0.555489	0.160572	2.46054	3.16e-16
AT1G30960	GTP-binding protein, ERG -related	-0.052944	0.970071	-0.0285415	0.973013	2.39689	1.02e-10
AT4G05410	transducin / WD-40 repeat protein family	-0.13992	0.898318	0.427937	0.437604	2.25474	5.79e-10
AT4G13850	glycine-rich RNA-binding protein (AtGRP2)	0.10432	0.935235	0.52593	0.355192	2.15193	1.58e-07
AT4G27657	expressed protein	2.44584	9.17105e-10	0.28359	0.648794	2.10491	7.68e-12
AT4G38380	hypothetical protein	-0.242354	0.806561	0.0434419	0.958481	2.10131	7.31e-09
AT5G11150	synaptobrevin (VAMP713)	0.223388	0.511446	-0.17544	0.435822	1.99562	1.29e-30
AT4G36680	pentatricopeptide (PPR) repeat-containing protein	-0.306895	0.495688	0.149618	0.684112	1.93202	5.95e-20
AT5G12220	expressed protein	-0.117907	0.90381	0.566328	0.167465	1.83473	3.74e-09
AT4G22380	Ribosomal protein L7Ae family	0.18876	0.80711	0.278537	0.52736	1.80002	1.7e-10
AT3G07640	expressed protein	0.145702	0.76017	0.235797	0.351009	1.70614	3.56e-18
AT4G33905	peroxisomal membrane protein 22 kDa, putative, similar to 22 kDa peroxisomal membrane protein PMP22 (Mus musculus) gi|10954089|gb|AAG25724	0.0905883	0.965534	0.672078	0.460182	1.67799	0.00997542
AT4G39260	glycine-rich RNA-binding protein 8 (GRP8) (CCR1)	0.611958	0.437415	0.32386	0.636084	1.54692	0.000816301
AT1G54410	dehydrin protein family	0.168314	0.783904	0.15022	0.718835	1.44918	5.86e-09
AT4G24220	expressed protein	0.0349425	0.955753	0.293441	0.252781	1.44561	3.96e-14
AT3G18610	nucleolin, putative	-0.0366447	0.987681	0.455882	0.658667	1.44541	0.0402049
AT5G50320	GCN5-related N-acetyltransferase (GNAT) family	-0.0748577	0.9001	0.260864	0.362434	1.44382	4.03e-14
AT5G55990	calcineurin B-like protein 2 (gb|AAC26009.1)	0.227494	0.447152	0.112	0.652654	1.38541	1.15e-17
AT1G07430	protein phosphatase 2C (PP2C), putative	0.398992	0.757181	-0.260648	0.785708	1.30398	0.0320565
AT5G16380	expressed protein	-0.350593	0.543931	-0.470666	0.184361	1.28055	9.24e-05
AT4G30935	WRKY family transcription factor	0.173221	0.816054	0.645877	0.0576111	1.23332	3.04e-05
AT5G46920	intron maturase, type II family	-0.21241	0.747218	0.0779617	0.880531	1.2322	9.58e-06
AT2G19860	hexokinase (ATHXK2)	0.134401	0.814655	0.188656	0.585207	1.22612	4.24e-09
AT1G69260	expressed protein	0.551593	0.633382	-0.500559	0.558957	1.22168	0.0406271
AT4G26080	protein phosphatase ABI1	0.469668	0.0463769	0.167356	0.535077	1.11301	4.85e-10
AT4G33700	CBS domain containing protein	0.0546424	0.941671	-0.428615	0.145646	1.09016	1.32e-05
AT1G10580	transducin / WD-40 repeat protein family	-0.482446	0.47248	0.638756	0.179829	1.02695	0.00709723
Cold downregulated genes
Cold DE genes	Description	3 h log2FC	q value ≤ 0.05	6 h log2FC	q value ≤ 0.05	2 d log2FC	q value ≤ 0.05
AT4G38840	auxin-induced (indole-3-acetic acid induced) protein, putative	-2.87243	7.07012e-52	-2.2473	8.10919e-29	-1.58107	4e-24
AT3G26510	octicosapeptide/Phox/Bem1p (PB1) domain-containing protein	-2.71332	2.752e-17	-3.41725	2.89586e-22	-2.85018	1.15e-20
AT4G34770	auxin-induced (indole-3-acetic acid induced) protein family	-2.48241	1.36327e-05	-2.58014	1.61892e-05	-1.99094	0.000239287
AT1G29430	auxin-induced (indole-3-acetic acid induced) protein family	-2.22491	4.45954e-11	-0.0892036	0.885678	-1.10115	0.000240603
AT3G61460	BRH1 RING finger protein	-2.08088	1.17009e-16	-0.975776	0.00048955	-0.511365	0.0555468
AT5G67420	lateral organ boundaries (LOB) domain protein 37 (LBD37)	-1.95094	1.25895e-19	-1.92629	1.7048e-17	-2.71701	4.46e-37
AT5G02760	protein phosphatase - like protein	-1.94127	9.02626e-09	-1.76228	3.18849e-07	-1.24807	0.00018088
AT2G33480	No apical meristem (NAM) protein family	-1.85176	1.87739e-06	-3.42694	5.73027e-14	-0.745484	0.0384331
AT1G73830	bHLH protein family	-1.76582	1.36919e-06	-3.78099	1.345e-19	-2.02182	1.28e-09
AT3G23880	F-box protein family	-1.73089	7.67197e-06	-2.39954	1.68895e-09	-2.38878	2.45e-12
AT1G19670	coronatine-induced protein 1 (CORI1)	-1.72755	2.72802e-05	-1.30584	0.00216984	-2.23869	4.54e-09
AT2G03750	sulfotransferase family	-1.60711	9.18268e-20	-2.18008	7.06977e-24	-1.59267	5.47e-23
AT1G29500	auxin-induced (indole-3-acetic acid induced) protein, putative	-1.58238	1.94944e-05	-1.42077	0.000241054	-1.60766	2.18e-06
AT5G56870	glycosyl hydrolase family 35 (beta-galactosidase)	-1.52148	4.16192e-05	-2.03176	8.10905e-09	-1.95871	5.19e-08
AT5G57780	expressed protein	-1.50587	2.07577e-07	-1.55736	3.82382e-06	-1.80668	2.5e-11
AT5G44680	expressed protein	-1.44079	4.20649e-06	-1.07299	0.000845834	-1.22194	5.11e-05
AT1G14920	gibberellin response modulator (GAI/RGA2)	-1.42571	4.93328e-08	-2.28824	2.03479e-18	-1.06343	2.93e-05
AT1G04770	male sterility MS5 family	-1.39182	0.0131471	-0.616422	0.318967	-0.633929	0.230197
AT3G19850	phototropic-responsive NPH3 family protein	-1.39136	1.76818e-09	-2.12922	2.87876e-19	-1.48532	1.11e-11
AT2G23430	Kip-related protein 1	-1.38376	0.00202213	-2.28447	6.22217e-07	-0.810727	0.0484717
AT3G22970	expressed protein	-1.35373	3.94549e-11	-1.95375	3.53521e-22	-0.815803	7.12e-05
AT1G27210	expressed protein	-1.28768	7.80831e-11	-2.06756	1.65518e-22	-1.71231	3.32e-19
AT3G61950	bHLH protein family	-1.24431	0.0503583	-2.00132	0.000246419	-0.537808	0.371716
AT1G69530	expansin, putative (EXP1)	-1.13422	0.00245985	-1.22301	0.000549679	-2.26891	9.84e-13
AT5G63480	expressed protein	-1.10263	0.000537483	-1.20646	0.000160109	-1.58696	1.06e-07
AT1G10150	expressed protein	-1.08502	2.17397e-05	-1.52327	1.32426e-09	-2.06825	1.88e-19
AT5G10550	bromodomain-containing protein	-1.08064	4.2553e-08	-2.59311	1.13371e-37	-0.541302	0.00500756
AT2G27820	prephenate dehydratase family	-1.07514	6.90518e-10	-0.626829	0.000800438	-0.251642	0.186584
AT5G05690	cytochrome p450 90A1	-1.01921	1.20974e-06	-1.14688	3.50843e-08	-1.02676	2.87e-07
AT4G12690	expressed protein	-1.00556	0.0148921	-1.82918	3.58054e-06	-2.60992	3.65e-12
AT4G28270	C3HC4-type zinc finger protein family	-0.97099	0.0275789	-2.6512	1.07879e-09	-2.91897	4.07e-16
AT3G02170	expressed protein	-0.786694	0.0267729	-2.15871	1.12757e-13	-2.47844	7.57e-19
AT2G01420	auxin transport protein, putative	-0.729209	4.17797e-06	-1.92989	3.88588e-34	-0.753672	3.47e-07
AT2G46330	arabinogalactan-protein (AGP16)	-0.843014	0.009955	-1.63044	1.62526e-08	-1.52187	2.36e-08
AT4G34920	expressed protein	-0.885638	0.000516153	-1.52236	4.4589e-11	-1.70848	1.25e-13
AT4G19160	expressed protein	-0.87512	0.000269788	-1.41022	5.73383e-10	-1.27048	4.92e-09
AT1G80180	expressed protein	-0.642379	0.0401336	-1.39175	4.97687e-08	-1.56409	1.61e-10
AT1G60010	expressed protein	-0.687195	0.000222731	-1.36017	6.41436e-14	-0.96977	2.38e-09
AT3G26890	expressed protein	-0.624301	2.1229e-05	-1.3186	2.74987e-18	-1.34694	1.35e-22
AT4G27860	expressed protein	-0.711163	0.0562966	-1.10447	0.00094821	-0.976788	0.00226628
AT3G43800	glutathione transferase, putative	-0.56217	0.0223777	-1.08249	7.51106e-07	-0.326102	0.139265
AT2G24150	expressed protein	-0.655618	0.000928965	-1.06541	2.33168e-07	-0.99522	3.42e-09
AT1G01490	heavy-metal-associated domain-containing protein	-0.480466	0.0587358	-1.05145	8.18995e-07	-0.807483	2.54e-05
AT5G18630	lipase (class 3) family	-0.520717	0.0444456	-0.807594	0.0007888	-3.31528	2.95e-50
AT4G27710	cytochrome P450 family	-0.498527	0.0195429	-0.46022	0.0403096	-2.65312	9.81e-49
AT1G55960	membrane related protein CP5 -related	1.64103	3.60462e-18	1.67616	1.36617e-16	-2.57466	2.04e-46
AT5G28020	cysteine synthase (O-acetylserine (thiol)-lyase/O-acetylserine sulfhydrylase), putative	-0.46483	0.0475749	-0.634078	0.00212912	-1.85475	2.84e-25
AT1G28670	lipase	-0.634831	0.0021175	-0.8859	1.04392e-05	-1.73974	6.55e-22
AT4G19420	pectinacetylesterase family	-0.870083	0.000203343	-0.977933	2.43284e-05	-1.82439	5.62e-18
AT3G50750	expressed protein	-0.774277	0.00533337	-0.638067	0.0329416	-1.7218	9.04e-13
AT3G48720	transferase family	-0.906405	7.66617e-06	-0.940525	3.74893e-06	-1.15704	3.71e-10
AT5G16190	glycosyltransferase family 2	-0.95784	0.0265329	0.0799709	0.914989	-1.49187	3.43e-05
AT1G66900	expressed protein	-0.56438	0.0471041	-0.764883	0.00312268	-1.31569	2.7e-09
AT1G62250	expressed protein	0.56557	0.0499134	0.891588	0.000222232	-1.20078	4.45e-08
AT5G42680	expressed protein	-0.960551	0.197103	-1.83116	0.00293379	-1.02337	0.0558509
AT5G25190	ethylene responsive element binding protein, putative	-0.154327	0.904151	-1.79587	0.00204276	-3.41393	9.22e-13
AT2G34620	expressed protein	-0.724271	0.0812139	-1.74751	1.49208e-07	-3.32083	3.5e-28
AT4G02540	CHP-rich zinc finger protein, putative	-0.557157	0.322069	-1.71109	3.50189e-06	-0.769687	0.0450796
AT3G01360	expressed protein	-0.617492	0.170072	-1.70104	1.36558e-06	-0.84436	0.00989007
AT2G24762	expressed protein	-0.386337	0.609885	-1.69894	3.14663e-05	0.151293	0.749976
AT1G33055	expressed protein	-0.694002	NA	-1.60756	0.0309723	-2.67404	3.25e-05
AT2G43870	polygalacturonase, putative	-0.761225	NA	-1.58336	0.0360207	-0.761567	0.337087
AT1G11700	expressed protein	-0.372348	0.636287	-1.55904	0.00026115	-0.717208	0.0711966
AT5G13090	expressed protein	-0.857371	0.102741	-1.34561	0.00818306	-1.35408	0.000436321
AT3G23110	disease resistance protein family	-0.409039	0.581333	-1.34514	0.00109584	-1.84104	8.94e-07
AT4G29890	choline monooxygenase, putative	-0.555229	0.0920658	-1.23668	2.19592e-06	-1.5637	7.27e-09
AT2G04690	expressed protein	-0.497567	0.0879082	-1.23359	1.933e-07	-1.71942	7.9e-16
AT5G27950	kinesin-related protein	-0.393475	0.256012	-1.22046	8.24744e-08	-0.871004	0.000152572
AT1G77020	DnaJ protein family	0.0963118	0.924764	-1.20866	0.0012602	-0.175985	0.686375
AT1G72430	auxin-induced (indole-3-acetic acid induced) protein-related	-0.547316	0.249889	-1.18424	0.000786543	-1.38569	5.34e-06
AT1G78110	hypothetical protein	-0.203841	0.784952	-1.17531	0.000541135	-0.939002	0.004565
AT4G19670	expressed protein	-0.50349	0.0632452	-1.15721	5.08315e-08	-0.535691	0.00887305
AT4G04740	calcium-dependent protein kinase, putative (CDPK)	-0.188135	0.656721	-1.13785	6.70598e-08	-0.847995	1.68e-05
AT1G68780	leucine rich repeat protein family	-0.262189	0.521643	-1.12138	9.93793e-07	-0.534088	0.011917
AT5G12900	expressed protein	0.273457	0.505527	-1.11728	1.79051e-06	-0.190983	0.46576
AT1G67480	Kelch repeat containing F-box protein family	-0.347678	0.159349	-1.11098	7.526e-10	-1.08916	2.45e-11
AT5G53020	hypothetical protein	-0.466311	0.181533	-1.1068	2.60067e-05	-0.207075	0.494064
AT1G14360	UDP-galactose/UDP-glucose transporter, putative, very similar to UDP-galactose/UDP-glucose transporter (GI:22651763)	-0.602379	0.132405	-1.07882	0.000864393	-0.220731	0.538337
AT5G50330	expressed protein	-0.993108	0.0615527	-1.06357	0.0252986	-0.0590887	0.924301
AT5G65640	bHLH protein	-0.224373	0.776666	-1.05817	0.00678077	-0.409502	0.327184
AT3G46540	epsin N-terminal homology (ENTH) domain-containing protein	-0.212046	0.513768	-1.02646	8.00987e-08	-0.521242	0.00219827
AT2G34150	expressed protein	0.0990201	0.9279	-1.01567	0.0228042	-1.23863	0.000929334
AT4G04750	sugar transporter family	-0.516156	0.0649975	-1.01512	6.40259e-06	-0.82744	2.95e-05
AT1G67080	expressed protein	-0.388974	0.200893	-1.01021	4.70871e-06	-1.20767	3.53e-09
AT1G76890	trihelix DNA-binding protein (GT2)	-0.0687847	0.931099	-1.00789	0.000674704	-0.90399	0.000960571
AT1G63800	ubiquitin-conjugating enzyme 5 (UBC5)	-0.641246	0.0741924	-0.875142	0.00504182	-2.77081	5.79e-22
AT3G47560	esterase/lipase/thioesterase family	-0.326444	0.56752	-0.937115	0.0039356	-2.00963	1.68e-12
AT3G27020	expressed protein	-0.0764762	0.868394	-0.543677	0.00351776	-1.69889	1.29e-25
AT3G61210	expressed protein	-0.223198	0.689241	-0.902611	0.00399003	-1.47433	1.38e-08
AT4G02050	sugar transporter, putative	-0.271065	0.593631	-0.602738	0.0396239	-1.38375	2.76e-08
AT4G22756	C-4 methyl sterol oxidase, putative	-0.578349	0.216218	-0.992919	0.0154064	-1.35588	2.75e-05
AT1G33240	DNA-binding factor -related	-0.383842	0.2789	-0.688191	0.00652844	-1.34966	7.9e-10
AT4G29220	pyrophosphate-dependent phosphofructo-1-kinase-related protein	-0.212018	0.378128	-0.719468	2.19818e-06	-1.31483	7.78e-22
AT5G62930	GDSL-motif lipase/hydrolase protein	-0.603987	0.0711777	-0.890024	0.00187852	-1.29222	1.27e-06
AT5G07820	expressed protein	-0.396781	0.416465	-0.890128	0.0110284	-1.27543	1.56e-05
AT3G28050	nodulin MtN21 family protein	-0.186819	0.694935	-0.953297	2.2872e-05	-1.22513	4.43e-09
AT3G06850	branched chain alpha-keto acid dehydrogenase E2 subunit	-0.229392	0.624599	-0.75807	0.00363039	-1.22369	1.87e-07
AT1G55360	expressed protein	-0.208279	0.57718	-0.710837	0.000400118	-1.18969	5.05e-11
AT1G09250	bHLH protein	-0.470042	0.0847193	-0.610711	0.0103767	-1.10877	3.07e-08
AT1G33780	chloroplast lumen common protein family	-0.491826	0.115104	-0.936327	0.000165812	-1.10169	9.4e-07
AT3G12610	DNA-damage-repair/toleration protein, putative (DRT100)	-0.263894	0.587722	-0.645215	0.018182	-1.0929	5.57e-06
AT3G02300	expressed protein	-0.342871	0.226585	-0.63793	0.00264034	-1.08659	1.18e-08
